# Supplementary material for: Comprehensive proteomic quantification of bladder stone progression in a cystinuric mouse model using data-independent acquisitions
Source: PLoS One. 2022 Jun 30;17(6):e0250137. doi: 10.1371/journal.pone.0250137 (PMC9246204; doi:10.1371/journal.pone.0250137)
Supplement: S2 Table — A) Significantly changing proteins found when comparing large stones vs sand. B) All significantly changing proteins found when comparing large stones vs sand. C) Significantly changing proteins found when comparing medium stones vs sand. D) Significantly changing proteins found when comparing small stones vs sand. E) Significantly changing proteins found across all comparisons. (XLSX) [file pone.0250137.s002.xlsx]

## Sheet: S2A large_sand_signif._cutoff
Supplemental Table S2A: Significantly changing proteins found when comparing large stones vs sand
Significantly changed proteins when comparing large to sand (q-value < 0.05 and absolute fold change of >0.58)
Comparison			Adjusted AVG	Absolute AVG					Protein										Condition	Condition	AVG.Group.Quantity	AVG.Group.Quantity	Unique Total	Unique Total
group1.group2.	#.of.Ratios	Group	Log2.Ratio	Log2.Ratio	Ratio	Standard.Deviation	Pvalue	Qvalue	Groups	Protein Names	Protein Descriptions	Genes	UniProtIds	Organisms	Protein.Existence	Sequence.Version	FASTAName	FASTAHeader	Numerator	Denominator	Denominator	Numerator	Peptides	EG.Id	EG.Id
large / sand	1184	P07724	2.95	2.95	7.72	2.03058	4.7e-174	5.88e-171	P07724	ALBU_MOUSE	Serum albumin	Alb	P07724	Mus musculus	1	3	uniprot-mus+musculus_0902_2017	>sp|P07724|ALBU_MOUSE Serum albumin OS=Mus musculus GN=Alb PE=1 SV=3	large	sand	105.542	814.706	54	160	_APQ[+1]VSTPTLVEAAR_.2|_LC[+57]AIPNLR_.2|_YM[+16]C[+57]ENQATISSK_.2|_YMC[+57]ENQATISSK_.2|_YMC[+57]ENQATISSK_.3|_[+43]YMC[+57]ENQATISSK_.2|_LSQTFPN[+1]ADFAEITK_.2|_LVQ[+1]EVTDFAK_.2|_[+43]LVQEVTDFAK_.2|_LQTC[+57]C[+57]DKPLLK_.3|_LQTC[+57]C[+57]DKPLLK_.2|_ENYGELADC[+57]C[+57]TK_.2|_ENYGELADC[+57]C[+57]TK_.3|_LGEYGFQ[+1]NAILVR_.2|_[+43]LGEYGFQNAILVR_.2|_RPC[+57]FSALTVDETYVPKEFK_.4|_RPC[+57]FSALTVDE…
large / sand	800	Q91X17	1.55	1.55	2.93	2.14445	3.85e-93	1.6e-90	Q91X17	UROM_MOUSE	Uromodulin	Umod	Q91X17	Mus musculus	1	1	uniprot-mus+musculus_0902_2017	>sp|Q91X17|UROM_MOUSE Uromodulin OS=Mus musculus GN=Umod PE=1 SV=1	large	sand	1079.85	3161.88	26	102	_YFIIQDSC[+57]PR_.2|_YFIIQ[+1]DSC[+57]PR_.2|_YFIIQDSC[+57]PR_.3|_VDEDC[+57]ISDNGR_.2|_VDEDC[+57]ISDN[+1]GR_.2|_VDEDC[+57]ISDN[-17]GR_.2|_MAETC[+57]VPVLR_.2|_M[+16]AETC[+57]VPVLR_.2|_[+43]MAETC[+57]VPVLR_.2|_M[+16]AE[-18]TC[+57]VPVLR_.2|_M[+16]AET[-18]C[+57]VPVLR_.2|_DWM[+16]SIVTPAR_.2|_TAC[+57]AHWSDQC[+57]C[+57]R_.3|_[+43]TAC[+57]AHWSDQC[+57]C[+57]R_.2|_TAC[+57]AHWSDQC[+57]C[+57]R_.2|_LEC[+57]GAN…
large / sand	752	Q62266	0.96	0.96	1.94	2.13446	4.71e-88	1.47e-85	Q62266	SPR1A_MOUSE	Cornifin-A	Sprr1a	Q62266	Mus musculus	1	1	uniprot-mus+musculus_0902_2017	>sp|Q62266|SPR1A_MOUSE Cornifin-A OS=Mus musculus GN=Sprr1a PE=1 SV=1	large	sand	308.545	598.194	27	96	_APEPC[+57]HPVVPEPC[+57]PSTVTPSPYQQK_.3|_APEPC[+57]HPVVPEPC[+57]PSTVTPSPYQQK_.4|_APEPC[+57]HPVVPEPC[+57]PSTVTPSPYQ[+1]QK_.4|_APEPC[+57]HPVVPEPC[+57]PSTVTPSPYQ[+1]Q[+1]K_.3|_APEPC[+57]HPVVPEPC[+57]PSTVTPSPYQQ[+1]K_.4|_VPEPC[+57]QPKVPEPC[+57]NPK_.3|_VPEPC[+57]Q[+1]PKVPEPC[+57]NPK_.3|_VPEPC[+57]QPKVPEPC[+57]QPKVPEPC[+57]NPK_.4|_VPEPC[+57]QPKVPEPC[+57]QPK_.3|_QPC[+57]Q[+1]PPPQEPC[+57]APK_.3|_Q[+1]PC[…
large / sand	704	P18419	-5.97	5.97	0.02	3.72189	5.25e-87	1.31e-84	P18419	SVS4_MOUSE	Seminal vesicle secretory protein 4	Svs4	P18419	Mus musculus	1	2	uniprot-mus+musculus_0902_2017	>sp|P18419|SVS4_MOUSE Seminal vesicle secretory protein 4 OS=Mus musculus GN=Svs4 PE=1 SV=2	large	sand	2136.85	34.1012	9	98	_FLQ[+1]SEETVR_.2|_SSEPEVFVRPQDSIGD[+16]EASEEMSSSSSSR_.4|_SSEPEVFVRPQ[+1]DSIGDEASEEMSSSSSSR_.3|_S[-18]SEPEVFVRPQDSIGDEASEEMSSSSSSR_.3|_SS[-18]EPEVFVRPQDSIGDEASEEMSSSSSSR_.3|_SSEPEVFVRPQDSIGD[+16]EASEEMSSSSSSR_.3|_SSEPEVFVRPQ[+1]DSIGDEASEEMSSSSSSR_.4|_SSEPEVFVRPQDSIGD[+22]EASEEMSSSSSSR_.3|_SSEPEVFVRPQDSIGD[+38]EASEEMSSSSSSR_.4|_SSEPEVFVRPQD[+22]SIGDEASEEMSSSSSSR_.4|_SSEPEVFVRPQDSIGD[+22]EASEEMSSSS…
large / sand	464	P01132	2.3	2.3	4.93	2.04092	8.53e-57	1.07e-54	P01132	EGF_MOUSE	Pro-epidermal growth factor	Egf	P01132	Mus musculus	1	2	uniprot-mus+musculus_0902_2017	>sp|P01132|EGF_MOUSE Pro-epidermal growth factor OS=Mus musculus GN=Egf PE=1 SV=2	large	sand	222.036	1093.99	33	60	_C[+57]IC[+57]PAGSVLGR_.2|_RLFWTDVGM[+16]SPR_.3|_SVIEMANLDGSKRR_[-156].2|_SHSSAC[+57]AEGYTLSR_.3|_SHSSAC[+57]AEGYTLSR_.2|_SC[+57]AASGPQ[+1]PLLLFANSQDIR_.3|_SC[+57]AASGPQPLLLFANSQDIR_.3|_SC[+57]AASGPQPLLLFANSQDIR_.2|_SC[+57]AAS[-18]GPQ[+14]PLLLFANSQDIR_.2|_HSLSSM[+16]AFFGDR_.3|_NGGC[+57]EHIC[+57]QESLGTAR_.3|_N[+1]GGC[+57]EHIC[+57]QESLGTAR_.3|_DGNLC[+57]SDIDEC[+57]VLAR_.2|_DGNLC[+57]SDIDEC[+57]VLAR…
large / sand	552	P30933	-4.31	4.31	0.05	3.34883	3.92e-54	4.45e-52	P30933	SVS5_MOUSE	Seminal vesicle secretory protein 5	Svs5	P30933	Mus musculus	2	1	uniprot-mus+musculus_0902_2017	>sp|P30933|SVS5_MOUSE Seminal vesicle secretory protein 5 OS=Mus musculus GN=Svs5 PE=2 SV=1	large	sand	1030.04	52.0844	11	77	_[+43]GSQAGGGMSSFK_.2|_SKHPSSISSESFHEESSSSS[+4]EMSSSGGHFGLK_.5|_SKHPSSISSESFHE[+38]ESSSSSEMSSSGGHFGLK_.5|_SKHPSSISSESFHEE[+38]SSSSSEMSSSGGHFGLK_.5|_SKHPSSISSESFHEESSSSSE[+38]MSSSGGHFGLK_.5|_SKHPSSISSESFHEESSSSSEM[+16]SSSGGHFGLK_.5|_SKHPSSISSESF[+16]HEES[+154]SSSSEMSSSGGHFGLK_.5|_SKHPSSISSESF[+16]HEESS[+154]SSSEMSSSGGHFGLK_.5|_SKHPSSISSESF[+16]HEESSS[+154]SSEMSSSGGHFGLK_.5|_SKHPSSISSESFHEESSSSSEM[…
large / sand	1160	Q8K0E8	2.94	2.94	7.69	2.47303	4.85e-44	4.04e-42	Q8K0E8	FIBB_MOUSE	Fibrinogen beta chain	Fgb	Q8K0E8	Mus musculus	1	1	uniprot-mus+musculus_0902_2017	>sp|Q8K0E8|FIBB_MOUSE Fibrinogen beta chain OS=Mus musculus GN=Fgb PE=1 SV=1	large	sand	21.452	164.951	40	150	_PPDAGGC[+57]LHADT[+126]DMGVLC[+57]PTGC[+57]TLQQTLLNQERPIK_.5|_PPDAGGC[+57]LHADT[+126]DMGVLC[+57]PTGC[+57]TLQQTLLNQERPIK_.4|_TPC[+57]TVSC[+57]NIPVVSGK_.2|_TPC[+57]TVSC[+57]NIPVVSGK_.3|_AHYGGFTVQ[+1]NEASK_.3|_[+43]AHYGGFTVQNEASK_.2|_RPP[-30]DAGGC[+57]LHADTDMGVLC[+57]PTGC[+57]TLQQTLLNQERPIK_.5|_RP[-30]PDAGGC[+57]LHADTDMGVLC[+57]PTGC[+57]TLQQTLLNQERPIK_.5|_RPPDAGGC[+57]LHADTDMGVLC[+57]P[-30]TGC[+57]…
large / sand	376	Q921I1	2.33	2.33	5.04	2.09952	1.26e-33	7.53e-32	Q921I1	TRFE_MOUSE	Serotransferrin	Tf	Q921I1	Mus musculus	1	1	uniprot-mus+musculus_0902_2017	>sp|Q921I1|TRFE_MOUSE Serotransferrin OS=Mus musculus GN=Tf PE=1 SV=1	large	sand	19.3745	97.6445	26	48	_TSYPDC[+57]IK_.2|_AVSSFFSGSC[+57]VPC[+57]ADPVAFPK_.3|_AVSSFFSGSC[+57]VPC[+57]ADPVAFPK_.2|_KPVDQYEDC[+57]YLAR_.3|_KPVDQ[+1]YEDC[+57]YLAR_.3|_LC[+57]QLC[+57]PGC[+57]GC[+57]SSTQPFFGYVGAFK_.3|_LC[+57]QLC[+57]PGC[+57]GC[+57]SSTQ[+1]PFFGYVGAFK_.3|_TKC[+57]DEWSIISEGK_.3|_IEC[+57]ESAETTEDC[+57]IEK_.3|_IEC[+57]ESAETTEDC[+57]IEK_.2|_C[+57]LVEKGDVAFVK_.3|_C[+57]LVEKGDVAFVK_.2|_C[+57]LKDGGGDVAFVK_.3|_KGTDFQ…
large / sand	1664	P01942	3.33	3.33	10.02	2.61244	4.08e-29	2.22e-27	P01942	HBA_MOUSE	Hemoglobin subunit alpha	Hba	P01942	Mus musculus	1	2	uniprot-mus+musculus_0902_2017	>sp|P01942|HBA_MOUSE Hemoglobin subunit alpha OS=Mus musculus GN=Hba PE=1 SV=2	large	sand	125.283	1255.76	19	217	_M[+16]FASFPTTK_.2|_[+43]MFASFPTTK_.2|_[+43]VLSGEDKSNIK_.2|_[+42]VLSGEDKSNIK_.2|_[+42]VLSGEDKSN[+1]IK_.2|_[+28]VLSGEDKSNIK_.2|_VLSGEDK[+43]SNIK_.2|_VLSGEDK[+28]SNIK_.2|_VADALASAAGH[+28]LDDLPGALSALSDLHAHK_.5|_VAD[+14]ALASAAGHLDDLPGALSALSDLHAHK_.5|_VADALASAAGH[+28]LDDLPGALSALSDLHAHK_.4|_VADALASAAGH[+26]LDDLPGALSALSDLHAHK_.5|_VADALASAAGH[+26]LDDLPGALSALSDLHAHK_.4|_VADALAS[+4]AAGHLDDLPGALSALSDLHAHK_.…
large / sand	136	P45376	1.86	1.86	3.62	1.7252	7.33e-26	3.05e-24	P45376	ALDR_MOUSE	Aldose reductase	Akr1b1	P45376	Mus musculus	1	3	uniprot-mus+musculus_0902_2017	>sp|P45376|ALDR_MOUSE Aldose reductase OS=Mus musculus GN=Akr1b1 PE=1 SV=3	large	sand	101.195	366.6	8	18	_TIGVSN[+1]FNPLQIER_.2|_TIGVSNFN[+1]PLQIER_.2|_[+42]ASHLELNNGTK_.2|_[+42]ASHLELN[+1]NGTK_.2|_[+42]ASHLELNN[+1]GTK_.2|_HIDC[+57]AQVYQN[+1]EKEVGVALQEK_.4|_HIDC[+57]AQVYQNEKEVGVALQEK_.4|_HIDC[+57]AQVYQNEKEVGVALQEK_.3|_HIDC[+57]AQ[+1]VYQNEK_.3|_HIDC[+57]AQVYQNEK_.3|_VC[+57]ALMSC[+57]AK_.2|_YKPAVNQIEC[+57]HPYLTQEK_.4|_YKPAVNQIEC[+57]HPYLTQEK_.3|_[+43]YKPAVNQIEC[+57]HPYLTQEK_.3|_[+42]ASHLELNNGTKMPTLGLG…
large / sand	144	Q09098	-6.06	6.06	0.01	3.80896	8.61e-23	2.76e-21	Q09098	PATE4_MOUSE	Prostate and testis expressed protein 4	Pate4	Q09098	Mus musculus	1	3	uniprot-mus+musculus_0902_2017	>sp|Q09098|PATE4_MOUSE Prostate and testis expressed protein 4 OS=Mus musculus GN=Pate4 PE=1 SV=3	large	sand	3114.45	46.6702	5	19	_LIYIMC[+57]C[+57]EK_.2|_LIYIM[+16]C[+57]C[+57]EK_.2|_LIYIMC[+57]C[+57]EK_.3|_[+43]LIYIMC[+57]C[+57]EK_.2|_KLIYIMC[+57]C[+57]EK_.3|_KLIYIMC[+57]C[+57]EK_.2|_KLIYIM[+16]C[+57]C[+57]EK_.3|_[+43]KLIYIMC[+57]C[+57]EK_.2|_KLIYIM[+16]C[+57]C[+57]EK_.2|_C[+57]VAKPGESC[+57]STVSHFVGTK_.4|_C[+57]VAKPGESC[+57]STVSHFVGTK_.3|_C[+57]VAK[+43]PGESC[+57]STVSHFVGTK_.3|_C[+57]VAKPGESC[+57]STVSHFVGTK_.2|_C[+57]VAKPG…
large / sand	1696	P02088	4.21	4.21	18.47	2.89955	2.53e-22	7.9e-21	P02088	HBB1_MOUSE	Hemoglobin subunit beta-1	Hbb-b1	P02088	Mus musculus	1	2	uniprot-mus+musculus_0902_2017	>sp|P02088|HBB1_MOUSE Hemoglobin subunit beta-1 OS=Mus musculus GN=Hbb-b1 PE=1 SV=2	large	sand	1056.72	19518.7	24	220	_GTFASLSELHC[+57]DK_.3|_GTFASLSELHC[+57]DK_.2|_[+43]GTFASLSELHC[+57]DK_.2|_GTFASLSELH[+57]C[+57]DK_.2|_AAVSC[+57]LWGK_.2|_AAVSC[+57]LW[+16]GK_.2|_[+43]AAVSC[+57]LWGK_.2|_AAVSC[+57]LW[+4]GK_.2|_AAVSC[+57]LW[+32]GK_.2|_[+43]AAVSC[+57]LW[+16]GK_.2|_VN[+4]SDEVGGEALGR_.2|_VN[+1]SDEVGGEALGR_.2|_VN[+1]S[-2]DEVGGEALGR_.2|_VNSD[+22]EVGGEALGR_.3|_VNSDE[+22]VGGEALGR_.3|_[+43]VN[+1]SDEVGGEALGR_.2|_[+42]VN[+1…
large / sand	520	P05784	-1.59	1.59	0.33	2.35279	3.69e-22	1.1e-20	P05784	K1C18_MOUSE	Keratin, type I cytoskeletal 18	Krt18	P05784	Mus musculus	1	5	uniprot-mus+musculus_0902_2017	>sp|P05784|K1C18_MOUSE Keratin, type I cytoskeletal 18 OS=Mus musculus GN=Krt18 PE=1 SV=5	large	sand	528.523	175.068	25	69	_QSVESDIHGLRK_[-128].3|_[-17]QSVESDIHGLRK_.3|_DAETTLTELRR_[-156].2|_NQNINLEN[+1]SLGDVEAR_.3|_NQNINLEN[+1]SLGDVEAR_.2|_NQNIN[+1]LENSLGDVEAR_.2|_NQNINLE[+22]NSLGDVEAR_.3|_AQIFAN[+1]SVDNAR_.2|_[+43]AQIFANSVDNAR_.2|_VKYETELAM[+16]R_.3|_VKYETELAM[+16]R_.2|_TLQ[+1]TLEIDLDSMKNQNINLENSLGDVEAR_.4|_TLQ[+1]TLEIDLDSMKNQNINLEN[+1]SLGDVEAR_.4|_TLQTLEIDLDSMKNQNIN[+1]LENSLGDVEAR_.4|_TLQTLEIDLDSMKNQNINLEN[+1]SLGD…
large / sand	144	Q8BZH1	-4.42	4.42	0.05	2.64795	6.91e-21	1.88e-19	Q8BZH1	TGM4_MOUSE	Protein-glutamine gamma-glutamyltransferase 4	Tgm4	Q8BZH1	Mus musculus	1	2	uniprot-mus+musculus_0902_2017	>sp|Q8BZH1|TGM4_MOUSE Protein-glutamine gamma-glutamyltransferase 4 OS=Mus musculus GN=Tgm4 PE=1 SV=2	large	sand	390.911	18.2371	13	21	_REDITLQY[+16]R[-43]FPEGSPEER_.4|_REDITLQYR[-43]F[+16]PEGSPEER_.4|_[+128]EDITLQYRFPEGSPEER_.4|_[+128]EDITLQYRFPEGSPEER_.3|_TITFQMEC[+57]TPVK_.2|_TITFQMEC[+57]TPVK_.3|_TITFQM[+16]EC[+57]TPVK_.2|_TATPQNVNISC[+57]SLNLQTYTGNKK_.3|_FSVESLGLAN[+1]MK_.2|_FSVESLGLANM[+16]K_.2|_YGQC[+57]WVFSGILTTALR_.3|_TATPQNVNISC[+57]SLNLQTYTGNK_.3|_VATDTTLC[+57]FLYSAFSVEMPSTGK_.3|_[-17]QDLPHGYDGWQVLDSTPQEISDGGFR_.3|_TI…
large / sand	144	Q01853	-1.75	1.75	0.3	1.68473	1.22e-20	3.12e-19	Q01853	TERA_MOUSE	Transitional endoplasmic reticulum ATPase	Vcp	Q01853	Mus musculus	1	4	uniprot-mus+musculus_0902_2017	>sp|Q01853|TERA_MOUSE Transitional endoplasmic reticulum ATPase OS=Mus musculus GN=Vcp PE=1 SV=4	large	sand	183.921	54.8386	14	18	_GVLFYGPPGC[+57]GK_.2|_LGDVISIQPC[+57]PDVK_.2|_LGDVISIQ[+1]PC[+57]PDVK_.2|_LIVDEAINEDN[+1]SVVSLSQPK_.3|_VRLGDVISIQPC[+57]PDVK_.3|_MDELQ[+1]LFR_.2|_AIANEC[+57]QANFISIK_.2|_MTNGFSGADLTEIC[+57]QR_.2|_LADDVDLEQVANETHGHVGADLAALC[+57]SEAALQAIR_.4|_[+42]ASGADSKGDDLSTAILK_.3|_[+42]ASGADSKGDDLSTAILK_.2|_VINQ[+1]ILTEMDGMSTK_.3|_EAVC[+57]IVLSDDTC[+57]SDEKIR_.3|_VVETDPSPYC[+57]IVAPDTVIHC[+57]EGEPIKR_.4|_LADD…
large / sand	72	P62889	-2.08	2.08	0.24	1.5134	3.08e-19	7.39e-18	P62889	RL30_MOUSE	60S ribosomal protein L30	Rpl30	P62889	Mus musculus	1	2	uniprot-mus+musculus_0902_2017	>sp|P62889|RL30_MOUSE 60S ribosomal protein L30 OS=Mus musculus GN=Rpl30 PE=1 SV=2	large	sand	104.821	24.8112	5	9	_VC[+57]TLAIIDPGDSDIIR_.2|_VC[+57]TLAIIDPGDSDIIR_.3|_TGVHHYSGNNIELGTAC[+57]GK_.4|_TGVHHYSGNNIELGTAC[+57]GK_.3|_LVILANNC[+57]PALR_.2|_LVILANN[+1]C[+57]PALR_.2|_LVILANNC[+57]PALR_.3|_AKLVILANNC[+57]PALR_.3|_LVILANNC[+57]PALRK_.3
large / sand	208	P81117	-2.91	2.91	0.13	2.65654	3.66e-18	8.33e-17	P81117	NUCB2_MOUSE	Nucleobindin-2	Nucb2	P81117	Mus musculus	1	2	uniprot-mus+musculus_0902_2017	>sp|P81117|NUCB2_MOUSE Nucleobindin-2 OS=Mus musculus GN=Nucb2 PE=1 SV=2	large	sand	323.369	42.9773	10	27	_AATAD[+16]LEQYDR_.2|_DLDM[+16]LIK_.2|_[-17]QFEHLNHQN[+1]P[+16]NTFESR_.4|_[-17]QFEHLNHQNP[+16]N[+1]TFESR_.4|_Q[+1]FEHLNHQNPNTFESR_.4|_QFEHLN[+1]HQNPNTFESR_.3|_[-17]QFEHLNHQNPNTFESR_.3|_[-17]QFEHLNHQNPNTFESR_.2|_MREHVMSEIDN[+1]NKDR_.4|_[-17]QVIEVLETDPHFR_.2|_LHDVNN[+1]DGFLDEQ[+1]ELEALFTR_.3|_LHDVN[+1]NDGFLDEQ[+1]ELEALFTR_.3|_LHDVNN[+1]DGFLDEQELEALFTR_.3|_VYNPQ[+1]N[+1]AEDDMIEMEEER_.2|_VYNPQNAEDDMI…
large / sand	56	C0HKE1;C0HKE2;C0HKE3;C0HKE4;C0HKE5;C0HKE6;C0HKE7;C0HKE8;C0HKE9;Q8BFU2;Q8CGP5;Q8CGP6;Q8CGP7;Q8R1M2	-1.87	1.87	0.27	1.74952	1.65e-17	3.69e-16	C0HKE1;C0HKE2;C0HKE3;C0HKE4;C0HKE5;C0HKE6;C0HKE7;C0HKE8;C0HKE9;Q8BFU2;Q8CGP5;Q8CGP6;Q8CGP7;Q8R1M2	H2A1B_MOUSE;H2A1C_MOUSE;H2A1D_MOUSE;H2A1E_MOUSE;H2A1G_MOUSE;H2A1I_MOUSE;H2A1N_MOUSE;H2A1O_MOUSE;H2A1P_MOUSE;H2A3_MOUSE;H2A1F_MOUSE;H2A1H_MOUSE;H2A1K_MOUSE;H2AJ_MOUSE	Histone H2A type 1-B;Histone H2A type 1-C;Histone H2A type 1-D;Histone H2A type 1-E;Histone H2A type 1-G;Histone H2A type 1-I;Histone H2A type 1-N;Histone H2A type 1-O;Histone H2A type 1-P;Histone H2A type 3;Histone H2A type 1-F;Histone H2A type 1-H;Histone H2A type 1-K;Histone H2A.J	Hist1h2ab;Hist1h2ac;Hist1h2ad;Hist1h2ae;Hist1h2ag;Hist1h2ai;Hist1h2an;Hist1h2ao;Hist1h2ap;Hist3h2a;Hist1h2af;Hist1h2ah;Hist1h2ak;H2afj	C0HKE1;C0HKE2;C0HKE3;C0HKE4;C0HKE5;C0HKE6;C0HKE7;C0HKE8;C0HKE9;Q8BFU2;Q8CGP5;Q8CGP6;Q8CGP7;Q8R1M2	Mus musculus	1	1;1;1;1;1;1;1;1;1;3;3;3;3;1	uniprot-mus+musculus_0902_2017	>sp|C0HKE1|H2A1B_MOUSE Histone H2A type 1-B OS=Mus musculus GN=Hist1h2ab PE=1 SV=1;>sp|C0HKE2|H2A1C_MOUSE Histone H2A type 1-C OS=Mus musculus GN=Hist1h2ac PE=1 SV=1;>sp|C0HKE3|H2A1D_MOUSE Histone H2A type 1-D OS=Mus musculus GN=Hist1h2ad PE=1 SV=1;>sp|C0HKE4|H2A1E_MOUSE Histone H2A type 1-E OS=Mus musculus GN=Hist1h2ae PE=1 SV=1;>sp|C0HKE5|H2A1G_MOUSE Histone H2A type 1-G OS=Mus musculus GN=Hist…	large	sand	212.272	58.1673	4	7	_HLQLAIRNDEELN[+1]KLLGR_.4|_HLQLAIRN[+1]DEELNKLLGR_.4|_NDEELN[+1]KLLGR_.2|_[+43]AGLQFPVGR_.2|_VTIAQGGVLPN[+1]IQAVLLPK_.4|_VTIAQGGVLP[+16]NIQAVLLPK_.3|_[+43]VTIAQGGVLPNIQAVLLPK_.3
large / sand	120	Q8C196	2.49	2.49	5.6	2.4578	2.16e-15	4.5e-14	Q8C196	CPSM_MOUSE	Carbamoyl-phosphate synthase [ammonia], mitochondrial	Cps1	Q8C196	Mus musculus	1	2	uniprot-mus+musculus_0902_2017	>sp|Q8C196|CPSM_MOUSE Carbamoyl-phosphate synthase [ammonia], mitochondrial OS=Mus musculus GN=Cps1 PE=1 SV=2	large	sand	17.3402	97.0964	14	15	_AADTIGYPVM[+16]IR_.2|_C[+57]LGLTEAQTR_.2|_SAYALGGLGSGIC[+57]PNK_.2|_GLNSDSVTEETLRK_[-128].2|_MC[+57]HPSVDGFTPR_.3|_IM[+16]GTSPLQIDR_.2|_AFAM[+16]TNQILVER_.2|_AFAM[+16]TNQILVER_.3|_GNDVLVIEC[+57]NLR_.2|_ALENNM[+16]SLDEIVR_.2|_SVGEVM[+16]AIGR_.2|_IAPSFAVESM[+16]EDALK_.2|_TVLMNPN[+1]IASVQTNEVGLK_.2|_VLGTSVESIM[+16]ATEDR_.2|_AERPDGLILGM[+16]GGQTALNC[+57]GVELFK_.3
large / sand	72	P01887	-4.3	4.3	0.05	3.16122	3e-15	6.14e-14	P01887	B2MG_MOUSE	Beta-2-microglobulin	B2m	P01887	Mus musculus	1	2	uniprot-mus+musculus_0902_2017	>sp|P01887|B2MG_MOUSE Beta-2-microglobulin OS=Mus musculus GN=B2m PE=1 SV=2	large	sand	725.056	36.7626	5	10	_TPQIQ[+1]VYSR_.2|_TVYWDRDM[+16]_.2|_HPPEN[+1]GKPNILNC[+57]YVTQFHPPHIEIQMLK_.6|_HPPENGKPNILNC[+57]YVTQFHPPHIEIQMLK_.6|_HPPENGKPNILNC[+57]YVTQFHPPHIEIQMLK_.5|_HPPEN[+1]GKPNILNC[+57]YVTQFHPPHIEIQMLK_.5|_HPPENGKPNILNC[+57]YVTQFHPPHIEIQMLK_.4|_VEM[+16]SDMSFSK_.2|_VEMSDM[+16]SFSK_.2|_HPPENGKPNILNC[+57]YVTQFHPPHIEIQMLKN[+1]GK_.6
large / sand	40	P63242	-1.81	1.81	0.29	1.09145	1.96e-14	3.83e-13	P63242	IF5A1_MOUSE	Eukaryotic translation initiation factor 5A-1	Eif5a	P63242	Mus musculus	1	2	uniprot-mus+musculus_0902_2017	>sp|P63242|IF5A1_MOUSE Eukaryotic translation initiation factor 5A-1 OS=Mus musculus GN=Eif5a PE=1 SV=2	large	sand	52.7412	15.0923	4	5	_[+42]ADDLDFETGDAGASATFPMQC[+57]SALRK_.3|_KYEDIC[+57]PSTHNMDVPNIKR_.5|_KYEDIC[+57]PSTHNMDVPNIKR_.4|_YEDIC[+57]PSTHNMDVPNIKR_.4|_KYEDIC[+57]PSTHNMDVPNIK_.4
large / sand	120	P15501	-2.28	2.28	0.21	2.3789	1.79e-13	3.15e-12	P15501	SPBP_MOUSE	Prostatic spermine-binding protein	Sbp	P15501	Mus musculus	2	1	uniprot-mus+musculus_0902_2017	>sp|P15501|SPBP_MOUSE Prostatic spermine-binding protein OS=Mus musculus GN=Sbp PE=2 SV=1	large	sand	69.227	14.2062	3	15	_WGNINAN[+1]GN[+1]DHYNNKEDK_.4|_WGNIN[+1]AN[+1]GN[+1]DHYNNKEDK_.4|_WGNINANGNDHYNN[+1]KEDK_.4|_WGNINANGNDHYN[+1]NKEDK_.4|_WGNINANGN[+1]DHYNNKEDK_.4|_WGNINAN[+1]GNDHYNNKEDK_.3|_WGNINANGN[+1]DHYNNKEDK_.3|_WGNINAN[+1]GNDHYNNKEDK_.4|_WGNINAN[+1]GNDHYN[+1]NKEDK_.3|_WGNINAN[+1]GNDHYNNK_.3|_WGNINANGN[+1]DHYNNK_.3|_WGNINANGNDHYN[+1]NKEDKADNK_.5|_WGNINANGNDHYNN[+1]KEDKADNK_.5|_WGNINAN[+1]GNDHYNNKEDKADNK_.5…
large / sand	152	Q64356	-3.46	3.46	0.09	3.15895	2.63e-13	4.5e-12	Q64356	SVS6_MOUSE	Seminal vesicle secretory protein 6	Svs6	Q64356	Mus musculus	2	1	uniprot-mus+musculus_0902_2017	>sp|Q64356|SVS6_MOUSE Seminal vesicle secretory protein 6 OS=Mus musculus GN=Svs6 PE=2 SV=1	large	sand	111.386	10.1344	3	23	_ERFSQ[+1]AIEEFSSESSEANSPK_.3|_ER[+1]FSQAIEEFSSESSEANSPK_.3|_ERFSQ[+1]AIEEFSSESSEANSPK_.4|_[+128]ERFSQ[+1]AIEEFSSESSEANSPK_.4|_[+128]ER[+1]FSQAIEEFSSESSEANSPK_.4|_[+128]ERFSQ[+1]AIEEFSSESSEANSPK_.3|_NMVN[+1]GEDGEDSKRASAGEIER_.4|_NMVN[+1]GEDGEDSKRASAGEIER_.3|_NMVN[-17]GEDGEDSKRASAGEIER_.4|_NMVN[+1]GE[-18]DGEDSKRASAGEIER_.4|_N[+1]MVNGEDGEDSKRASAGEIER_.4|_N[+1]MVNGEDGEDSKRASAGEIER_.3|_NM[+16]VN[+1]G…
large / sand	88	Q9D8E6	-1	1	0.5	1.87691	1.07e-12	1.76e-11	Q9D8E6	RL4_MOUSE	60S ribosomal protein L4	Rpl4	Q9D8E6	Mus musculus	1	3	uniprot-mus+musculus_0902_2017	>sp|Q9D8E6|RL4_MOUSE 60S ribosomal protein L4 OS=Mus musculus GN=Rpl4 PE=1 SV=3	large	sand	99.737	49.94	8	13	_SGQGAFGNMC[+57]R_.2|_[+42]AC[+57]ARPLISVYSEKGESSGK_.3|_[+42]AC[+57]AR[+1]PLISVYSEKGESSGK_.3|_RGPC[+57]IIYNEDNGIIK_.3|_[+42]AC[+57]ARPLISVYSEK_.2|_[+128]YAIC[+57]SALAASALPALVMSK_.3|_YAI[+14]C[+57]S[+114]ALAASALPALVMSK_.3|_[+128]YAIC[+57]SALAASALPALVMSK_.2|_FC[+57]IWTESAFR_.2|_GPC[+57]IIYNEDNGIIK_.2|_GPC[+57]IIYN[+1]EDNGIIK_.2|_N[+1]NRQPYAVSELAGHQ[+1]TSAESWGTGR_.4|_NN[+1]RQPYAVSELAGHQ[+1]TSAESWGTG…
large / sand	712	P20918	1.66	1.66	3.17	2.12335	1.33e-12	2.14e-11	P20918	PLMN_MOUSE	Plasminogen	Plg	P20918	Mus musculus	1	3	uniprot-mus+musculus_0902_2017	>sp|P20918|PLMN_MOUSE Plasminogen OS=Mus musculus GN=Plg PE=1 SV=3	large	sand	18.6699	59.1589	48	92	_WEYC[+57]DIPR_.2|_VC[+57]NRVEYLNNR_.3|_Q[+1]LAAGGVSDC[+57]LAK_.2|_QLAAGGVSDC[+57]LAK_.2|_[-17]QLAAGGVSDC[+57]LAK_.2|_TAVTAAGTPC[+57]QGWAAQEPHR_.3|_TAVTAAGTPC[+57]QGWAAQEPHR_.4|_TAVTAAGTPC[+57]QGWAAQEPHR_.2|_NPDGDKGPWC[+57]YTTDPSVR_.3|_EQQC[+57]VIMAENSK_.2|_EQQC[+57]VIMAENSK_.3|_TMSGLDC[+57]QAWDSQSPHAHGYIPAKFPSK_.5|_TMSGLDC[+57]QAWDSQSPHAHGYIPAKFPSK_.4|_C[+57]TTPPPPPSPTYQC[+57]LK_.2|_C[+57]TTPPPP…
large / sand	32	P43274	-2.3	2.3	0.2	1.61576	4.14e-12	6.25e-11	P43274	H14_MOUSE	Histone H1.4	Hist1h1e	P43274	Mus musculus	1	2	uniprot-mus+musculus_0902_2017	>sp|P43274|H14_MOUSE Histone H1.4 OS=Mus musculus GN=Hist1h1e PE=1 SV=2	large	sand	186.18	37.7908	3	4	_[+42]SETAPAAPAAPAPAEK_.2|_[+42]SETAPAAPAAPAPAEKTPVKK_.3|_[+42]SETAPAAPAAPAPAEKTPVK_.2|_[+42]SETAPAAPAAPAPAEKTPVK_.3
large / sand	112	P43277	2.17	2.17	4.49	2.12137	4.47e-12	6.66e-11	P43277	H13_MOUSE	Histone H1.3	Hist1h1d	P43277	Mus musculus	1	2	uniprot-mus+musculus_0902_2017	>sp|P43277|H13_MOUSE Histone H1.3 OS=Mus musculus GN=Hist1h1d PE=1 SV=2	large	sand	202.591	908.714	7	15	_[+42]SETAPAAPAAPAPVEKTPVK_.3|_[+42]SETAPAAPAAPAPVEKTPVK_.2|_[+42]SETAPAAPAAPAPVEK_.2|_[+42]SETAPAAPAAPAPVE[+22]K_.2|_[+42]SETAPAAPAAPAPVEKTPVKK_.3|_SGVSLAALKK_[-128].2|_[+43]SGVSLAALKK_.2|_ALAAAGYDVEKN[+1]NSR_.3|_ALAAAGYDVEKNN[+1]SR_.3|_[+43]ALAAAGYDVEKNNSR_.2|_[+43]ALAAAGYDVEKN[+1]NSR_.2|_[+43]ALAAAGYDVEKNN[+1]SR_.2|_ALAAAGYD[+22]VEKNNSR_.3|_[+43]GTGASGSFKLNK_.2|_K[+113]ALAAAGYDVEKNNSR_.3
large / sand	1000	P11588	1.05	1.05	2.07	2.88144	1.16e-11	1.67e-10	P11588	MUP1_MOUSE	Major urinary protein 1	Mup1	P11588	Mus musculus	1	1	uniprot-mus+musculus_0902_2017	>sp|P11588|MUP1_MOUSE Major urinary protein 1 OS=Mus musculus GN=Mup1 PE=1 SV=1	large	sand	426.551	881.256	24	129	_FAQLC[+57]EK_.2|_ENIID[+22]LSNANR_.3|_[+43]ENIIDLSNANR_.2|_ENIID[+38]LSNANR_.3|_ENIIDLSN[+1]ANR_.2|_ENIIDLSNAN[+1]R_.2|_EN[+1]IIDLSNANR_.2|_E[+22]NIIDLSNANR_.2|_[-18]ENIIDLSNANR_.2|_[+42]EN[+1]IIDLSN[+1]ANR_.2|_NFN[+1]VEKINGEWHTIILASDKR_.4|_NFNVEKIN[+1]GEWHTIILASDKR_.5|_NFN[+1]VEKINGEWHTIILASDKR_.5|_N[+1]FNVEKINGEWHTIILASDKR_.5|_NFNVEKIN[+1]GEWHTIILASDKR_.4|_N[+1]FNVEKINGEWHTIILASDKR_.4|_NFNVEKI…
large / sand	96	P10853;P10854;Q64475;Q64478;Q64524;Q64525;Q6ZWY9;Q8CGP0;Q8CGP1;Q8CGP2;Q9D2U9	-1.74	1.74	0.3	1.63327	2.2e-11	3.05e-10	P10853;P10854;Q64475;Q64478;Q64524;Q64525;Q6ZWY9;Q8CGP0;Q8CGP1;Q8CGP2;Q9D2U9	H2B1F_MOUSE;H2B1M_MOUSE;H2B1B_MOUSE;H2B1H_MOUSE;H2B2E_MOUSE;H2B2B_MOUSE;H2B1C_MOUSE;H2B3B_MOUSE;H2B1K_MOUSE;H2B1P_MOUSE;H2B3A_MOUSE	Histone H2B type 1-F/J/L;Histone H2B type 1-M;Histone H2B type 1-B;Histone H2B type 1-H;Histone H2B type 2-E;Histone H2B type 2-B;Histone H2B type 1-C/E/G;Histone H2B type 3-B;Histone H2B type 1-K;Histone H2B type 1-P;Histone H2B type 3-A	Hist1h2bf;Hist1h2bm;Hist1h2bb;Hist1h2bh;Hist2h2be;Hist2h2bb;Hist1h2bc;Hist3h2bb;Hist1h2bk;Hist1h2bp;Hist3h2ba	P10853;P10854;Q64475;Q64478;Q64524;Q64525;Q6ZWY9;Q8CGP0;Q8CGP1;Q8CGP2;Q9D2U9	Mus musculus	1	2;2;3;3;3;3;3;3;3;3;3	uniprot-mus+musculus_0902_2017	>sp|P10853|H2B1F_MOUSE Histone H2B type 1-F/J/L OS=Mus musculus GN=Hist1h2bf PE=1 SV=2;>sp|P10854|H2B1M_MOUSE Histone H2B type 1-M OS=Mus musculus GN=Hist1h2bm PE=1 SV=2;>sp|Q64475|H2B1B_MOUSE Histone H2B type 1-B OS=Mus musculus GN=Hist1h2bb PE=1 SV=3;>sp|Q64478|H2B1H_MOUSE Histone H2B type 1-H OS=Mus musculus GN=Hist1h2bh PE=1 SV=3;>sp|Q64524|H2B2E_MOUSE Histone H2B type 2-E OS=Mus musculus GN=…	large	sand	187.167	55.8538	3	12	_[-17]QVHPDTGISSK_.2|_[+43]LLLPGELAK_.2|_AM[+16]GIMNSFVNDIFER_.3|_AM[+16]GIMNSFVNDIFER_.2|_AMGIM[+16]NSFVNDIFER_.3|_AMGIM[+16]N[+1]SFVNDIFER_.2|_AMGIM[+16]NSFVN[+1]DIFER_.2|_AMGIMNSFVN[+1]DIFER_.2|_AM[+16]GIM[+16]NSFVNDIFER_.3|_AMGIM[+16]NSFVNDIFER_.2|_AM[+16]GIM[+16]NSFVNDIFER_.2|_AM[+16]GIM[+16]N[+1]SFVNDIFER_.2
large / sand	504	Q8VCM7	3.19	3.19	9.15	2.55656	2.36e-11	3.24e-10	Q8VCM7	FIBG_MOUSE	Fibrinogen gamma chain	Fgg	Q8VCM7	Mus musculus	1	1	uniprot-mus+musculus_0902_2017	>sp|Q8VCM7|FIBG_MOUSE Fibrinogen gamma chain OS=Mus musculus GN=Fgg PE=1 SV=1	large	sand	22.4477	205.5	22	66	_DNC[+57]C[+57]ILDER_.2|_[+43]DNC[+57]C[+57]ILDER_.2|_DNC[+57]C[+57]ILDE[+14]R_.2|_QQFLVYC[+57]EIDGSGN[+1]GWTVLQK_.3|_QQFLVYC[+57]EIDGSGNGWTVLQK_.3|_YLQ[+1]EIYNSNNQK_.2|_YLQEIYNSN[+1]NQK_.2|_YLQEIYNSNN[+1]QK_.2|_YLQEIYN[+1]SNNQK_.2|_[+43]YLQEIYNSNNQK_.2|_VAQLEAQC[+57]QEPC[+57]K_.3|_VAQLEAQC[+57]QEPC[+57]K_.2|_QQFLVYC[+57]EIDGSGNGWTVLQKR_.3|_[-17]QQFLVYC[+57]EID[+16]GSGN[+1]GWTVLQKR_.3|_QQFLVYC[+5…
large / sand	472	P02089	2.72	2.72	6.58	2.56963	3.5e-11	4.66e-10	P02089	HBB2_MOUSE	Hemoglobin subunit beta-2	Hbb-b2	P02089	Mus musculus	1	2	uniprot-mus+musculus_0902_2017	>sp|P02089|HBB2_MOUSE Hemoglobin subunit beta-2 OS=Mus musculus GN=Hbb-b2 PE=1 SV=2	large	sand	146.308	961.992	13	62	_SAVSC[+57]LWAK_.2|_[+43]SAVSC[+57]LWAK_.2|_SAVSC[+57]LWAK[+43]_.2|_NLDNLKGTFASLSELHC[+57]DKLHVDPENFR_.5|_NLDN[+1]LKGTFASLSELHC[+57]DKLHVDPENFR_.6|_NLDN[+1]LKGTFASLSELHC[+57]DKLHVDPENFR_.5|_NLDNLKGTFASLSELHC[+57]DKLHVDPENFR_.6|_NLDNLKGTFASLSELHC[+57]DKLHVDPENFR_.4|_KVITAFN[+1]EGLK_.2|_LLGN[+1]AIVIVLGHHLGK_.4|_LLGN[+1]AIVIVLGHHLGK_.2|_[+43]VITAFNEGLK_.2|_YFDSFGD[+22]LSSASAIMGNPK_.3|_YFDSFGDLSSASAI…
large / sand	216	P11276	1.47	1.47	2.77	1.96168	1.17e-10	1.47e-09	P11276	FINC_MOUSE	Fibronectin	Fn1	P11276	Mus musculus	1	4	uniprot-mus+musculus_0902_2017	>sp|P11276|FINC_MOUSE Fibronectin OS=Mus musculus GN=Fn1 PE=1 SV=4	large	sand	8.62697	23.9065	25	30	_TFYSC[+57]TTEGR_.2|_LTC[+57]QC[+57]LGFGSGHFR_.3|_YSFC[+57]TDHAVLVQTR_.3|_TYLGNALVC[+57]TC[+57]YGGSR_.2|_WKC[+57]DPIDQ[+1]C[+57]Q[+1]DSETR_.3|_WKC[+57]DPIDQC[+57]QDSETR_.3|_LSDAGFKLTC[+57]QC[+57]LGFGSGHFR_.4|_SYTITGLQ[+1]PGTDYK_.2|_YQC[+57]YC[+57]YGR_.2|_RPHETGGYMLEC[+57]LC[+57]LGNGK_.4|_TAIYQPQTHPQPAPYGHC[+57]VTDSGVVYSVGMQWLK_.4|_GNLLQC[+57]VC[+57]TGNGR_.2|_GNLLQC[+57]VC[+57]TGNGR_.3|_C[+57]TC[+…
large / sand	32	P47955	-1.89	1.89	0.27	1.44584	2.2e-10	2.72e-09	P47955	RLA1_MOUSE	60S acidic ribosomal protein P1	Rplp1	P47955	Mus musculus	1	1	uniprot-mus+musculus_0902_2017	>sp|P47955|RLA1_MOUSE 60S acidic ribosomal protein P1 OS=Mus musculus GN=Rplp1 PE=1 SV=1	large	sand	92.1563	24.8707	2	4	_ALANVNIGSLIC[+57]NVGAGGPAPAAGAAPAGGAAPSTAAAPAEEK_.4|_ALANVNIGSLIC[+57]N[+1]VGAGGPAPAAGAAPAGGAAPSTAAAPAEEK_.4|_ALANVNIGSLIC[+57]NVGAGGPAPAAGAAPAGGAAPSTAAAPAEEK_.5|_ALANVNIGSLIC[+57]NVGAGGPAPAAGAAPAGGAAPSTAAAPAEEKKVEAK_.5
large / sand	168	P16858	0.75	0.75	1.69	1.65215	3.15e-10	3.75e-09	P16858	G3P_MOUSE	Glyceraldehyde-3-phosphate dehydrogenase	Gapdh	P16858	Mus musculus	1	2	uniprot-mus+musculus_0902_2017	>sp|P16858|G3P_MOUSE Glyceraldehyde-3-phosphate dehydrogenase OS=Mus musculus GN=Gapdh PE=1 SV=2	large	sand	265.506	447.527	12	22	_GAAQ[+1]NIIPASTGAAK_.2|_GAAQN[+1]IIPASTGAAK_.2|_IVSNASC[+57]TTNC[+57]LAPLAK_.2|_IVSNASC[+57]TTNC[+57]LAPLAK_.3|_IVSNASC[+57]TTN[+1]C[+57]LAPLAK_.3|_VPTPNVSVVDLTC[+57]R_.3|_VPTPNVSVVDLTC[+57]R_.2|_LVIN[+1]GKPITIFQERDPTNIK_.4|_LTGMAFRVPTPNVSVVDLTC[+57]R_.3|_LTGMAFR[+1]VP[+14]TPNVSVVDLTC[+57]R_.3|_LTGM[+16]AFRVPTPNVSVVDLTC[+57]R_.3|_VIPELN[+1]GKLTGMAFRVPTPNVSVVDLTC[+57]R_.4|_VIPELNGKLTGMAFRVPTPN[+1…
large / sand	40	P27659	-1.92	1.92	0.26	1.66611	3.37e-10	3.97e-09	P27659	RL3_MOUSE	60S ribosomal protein L3	Rpl3	P27659	Mus musculus	1	3	uniprot-mus+musculus_0902_2017	>sp|P27659|RL3_MOUSE 60S ribosomal protein L3 OS=Mus musculus GN=Rpl3 PE=1 SV=3	large	sand	71.8538	18.9415	6	6	_VAC[+57]IGAWHPAR_.3|_LEQQVPVN[+1]QVFGQDEMIDVIGVTK_.3|_KVAC[+57]IGAWHPAR_.3|_TVFAEHISDEC[+57]KR_.3|_TVFAEHISDEC[+57]KRR_.3|_TVFAEHISDEC[+57]K_.2
large / sand	240	P68372	-0.79	0.79	0.58	1.81251	7.14e-10	8.04e-09	P68372	TBB4B_MOUSE	Tubulin beta-4B chain	Tubb4b	P68372	Mus musculus	1	1	uniprot-mus+musculus_0902_2017	>sp|P68372|TBB4B_MOUSE Tubulin beta-4B chain OS=Mus musculus GN=Tubb4b PE=1 SV=1	large	sand	131.073	75.8036	17	30	_NMMAAC[+57]DPR_.2|_EVDEQMLN[+1]VQNK_.2|_LAVN[+1]MVPFPR_.2|_LAVNM[+16]VPFPR_.2|_MREIVHLQAGQC[+57]GNQIGAK_.4|_MREIVHLQAGQ[+1]C[+57]GNQIGAK_.4|_MREIVHLQ[+1]AGQC[+57]GNQIGAK_.3|_MREIVHLQAGQC[+57]GNQIGAK_.3|_M[+16]REIVHLQAGQC[+57]GNQIGAK_.4|_M[+16]REIVHLQAGQC[+57]GNQIGAK_.3|_LHFFM[+16]PGFAPLTSR_.3|_IMN[+1]TFSVVPSPK_.2|_IM[+16]NTFSVVPSPK_.2|_EIVHLQAGQ[+1]C[+57]GNQIGAK_.3|_EIVHLQ[+1]AGQC[+57]GNQIGAK_.3…
large / sand	112	Q8BWT1	-1.34	1.34	0.4	1.86693	6.51e-09	6.51e-08	Q8BWT1	THIM_MOUSE	3-ketoacyl-CoA thiolase, mitochondrial	Acaa2	Q8BWT1	Mus musculus	1	3	uniprot-mus+musculus_0902_2017	>sp|Q8BWT1|THIM_MOUSE 3-ketoacyl-CoA thiolase, mitochondrial OS=Mus musculus GN=Acaa2 PE=1 SV=3	large	sand	55.5151	21.9985	11	15	_EDC[+57]DRYALQSQQR_.3|_WKAANEAGYFN[+1]EEMAPIEVK_.3|_AANEAGYFN[+1]EEMAPIEVK_.3|_TN[+1]VSGGAIALGHPLGGSGSR_.2|_VPPETIDSVIVGN[+1]VMQSSSDAAYLAR_.3|_VVGYFVSGC[+57]DPTIMGIGPVPAINGALKK_.3|_VVGYFVSGC[+57]DPTIMGIGPVPAINGALKK_.4|_VVGYFVSGC[+57]DPTIMGIGPVPAIN[+1]GALKK_.3|_DAEVVLC[+57]GGTESMSQSPYC[+57]VR_.3|_LC[+57]GSGFQSIVSGC[+57]QEIC[+57]SK_.3|_LC[+57]GSGFQSIVSGC[+57]QEIC[+57]SK_.2|_VVGYFVSGC[+57]DPTIMGIGP…
large / sand	72	P20029	-2.02	2.02	0.25	1.60768	7.88e-09	7.7e-08	P20029	GRP78_MOUSE	78 kDa glucose-regulated protein	Hspa5	P20029	Mus musculus	1	3	uniprot-mus+musculus_0902_2017	>sp|P20029|GRP78_MOUSE 78 kDa glucose-regulated protein OS=Mus musculus GN=Hspa5 PE=1 SV=3	large	sand	148.334	36.6854	9	9	_NQLTSNPENTVFDAKR_[-156].2|_DAGTIAGLN[+1]VMR_.2|_N[+1]GRVEIIANDQGNR_.3|_NQLTSN[+1]PENTVFDAK_.3|_AKFEELN[+1]MDLFR_.2|_TFAPEEISAM[+16]VLTK_.2|_KKELEEIVQ[+1]PIISK_.2|_[+43]VTHAVVTVPAYFNDAQR_.3|_LGGK[+42]LSSEDKETMEK_.3
large / sand	40	P45377	2.53	2.53	5.77	2.16762	9.11e-09	8.83e-08	P45377	ALD2_MOUSE	Aldose reductase-related protein 2	Akr1b8	P45377	Mus musculus	1	2	uniprot-mus+musculus_0902_2017	>sp|P45377|ALD2_MOUSE Aldose reductase-related protein 2 OS=Mus musculus GN=Akr1b8 PE=1 SV=2	large	sand	9.79463	56.4924	2	5	_HIDC[+57]AYAYC[+57]N[+1]ENEVGEAIQEK_.3|_HIDC[+57]AYAYC[+57]NEN[+1]EVGEAIQEK_.3|_HIDC[+57]AYAYC[+57]NENEVGEAIQEK_.3|_HKPVTNQVEC[+57]HPYLTQEK_.4|_HKPVTNQVEC[+57]HPYLTQEK_.3
large / sand	40	P08228	1.31	1.31	2.47	1.6907	1.12e-08	1.07e-07	P08228	SODC_MOUSE	Superoxide dismutase [Cu-Zn]	Sod1	P08228	Mus musculus	1	2	uniprot-mus+musculus_0902_2017	>sp|P08228|SODC_MOUSE Superoxide dismutase [Cu-Zn] OS=Mus musculus GN=Sod1 PE=1 SV=2	large	sand	18.4653	45.6443	4	6	_HVGDLGN[+1]VTAGKDGVANVSIEDR_.4|_DGVAN[+1]VSIEDR_.2|_ASGEPVVLSGQITGLTEGQHGFHVHQYGDNTQGC[+57]TSAGPHFNPHSK_.7|_ASGEPVVLSGQITGLTEGQHGFHVHQYGDNTQGC[+57]TSAGPHFNPHSK_.6|_AVC[+57]VLKGDGPVQGTIHFEQK_.4|_AVC[+57]VLKGDGPVQGTIHFEQK_.3
large / sand	32	P43276	-2.18	2.18	0.22	1.64068	1.11e-08	1.07e-07	P43276	H15_MOUSE	Histone H1.5	Hist1h1b	P43276	Mus musculus	1	2	uniprot-mus+musculus_0902_2017	>sp|P43276|H15_MOUSE Histone H1.5 OS=Mus musculus GN=Hist1h1b PE=1 SV=2	large	sand	50.0537	11.0491	3	4	_[+42]SETAPAETAAPAPVEK_.2|_[+42]SETAPAETAAPAPVEKSPAK_.3|_[+42]SETAPAETAAPAPVEKSPAK_.2|_[+42]SETAPAETAAPAPVEKSPAKK_.3
large / sand	96	P27773	-1.31	1.31	0.4	1.57308	1.2e-08	1.14e-07	P27773	PDIA3_MOUSE	Protein disulfide-isomerase A3	Pdia3	P27773	Mus musculus	1	2	uniprot-mus+musculus_0902_2017	>sp|P27773|PDIA3_MOUSE Protein disulfide-isomerase A3 OS=Mus musculus GN=Pdia3 PE=1 SV=2	large	sand	119.385	48.2093	11	12	_LSKDPN[+1]IVIAK_.3|_ELNDFISYLQ[+1]R_.2|_FVM[+16]QEEFSR_.2|_FIQDSIFGLC[+57]PHMTEDNKDLIQGK_.4|_GFPTIYFSPAN[+1]K_.2|_ALEQ[+1]FLQEYFDGNLKR_.3|_ALEQ[+1]FLQEYFDGNLKR_.2|_[-17]QAGPASVPLRTEEEFKK_.3|_VDC[+57]TANTNTC[+57]NKYGVSGYPTLK_.3|_VSDTGSAGLMLVEFFAPW[+32]C[+57]GHC[+57]KR_.4|_EATNPPIIQEEKPKK_[-128].2|_M[+16]DATANDVPSPYEVK_.2
large / sand	616	P01027	1.52	1.52	2.86	2.22012	2.06e-08	1.92e-07	P01027	CO3_MOUSE	Complement C3	C3	P01027	Mus musculus	1	3	uniprot-mus+musculus_0902_2017	>sp|P01027|CO3_MOUSE Complement C3 OS=Mus musculus GN=C3 PE=1 SV=3	large	sand	23.5754	67.4559	49	82	_LITQGENC[+57]IK_.2|_DNHLAPGQ[+1]QTTLR_.3|_GIC[+57]VADPYEIR_.2|_AFIDC[+57]C[+57]NHITK_.3|_AFIDC[+57]C[+57]NHITK_.2|_AFIDC[+57]C[+57]N[+1]HITK_.2|_AAVFN[+1]HFISDGVK_.3|_VLVVTQ[+1]GSNAK_.2|_GDPRDNHLAPGQ[+1]QTTLR_.4|_GDPRDN[+1]HLAPGQQTTLR_.3|_QVREPGQD[+38]LVVLSLPITPEFIPSFR_.4|_[-17]QVREPGQDLVVLSLPITPEFIPSFR_.3|_QVREPGQDLVVLSLPITPE[+22]FIPSFR_.4|_IILQGSP[+16]VVQMAEDAVDGER_.3|_IILQGSPVVQM[+16]AEDAVDGE…
large / sand	24	O88569	-2.77	2.77	0.15	1.45961	2.17e-08	1.99e-07	O88569	ROA2_MOUSE	Heterogeneous nuclear ribonucleoproteins A2/B1	Hnrnpa2b1	O88569	Mus musculus	1	2	uniprot-mus+musculus_0902_2017	>sp|O88569|ROA2_MOUSE Heterogeneous nuclear ribonucleoproteins A2/B1 OS=Mus musculus GN=Hnrnpa2b1 PE=1 SV=2	large	sand	80.4257	11.7929	2	3	_GGGGN[+1]FGPGPGSNFR_.2|_LTDC[+57]VVMRDPASKR_.4|_LTDC[+57]VVMRDPASKR_.3
large / sand	600	P11679	-1.07	1.07	0.48	2.20943	3.37e-08	3.03e-07	P11679	K2C8_MOUSE	Keratin, type II cytoskeletal 8	Krt8	P11679	Mus musculus	1	4	uniprot-mus+musculus_0902_2017	>sp|P11679|K2C8_MOUSE Keratin, type II cytoskeletal 8 OS=Mus musculus GN=Krt8 PE=1 SV=4	large	sand	1123.2	536.426	36	81	_LQ[+1]AEIEALKGQR_.3|_[-17]QIHEEEIR_.2|_LEGLTDEIN[+1]FLR_.2|_AQYED[+14]IANR_.2|_ASLEAAIADAEQ[+1]R_.2|_SNMDNMFESYIN[+1]NLRR_.3|_SNM[+16]DNMFESYINNLRR_.3|_AEAETMYQ[+1]IKYEELQTLAGK_.3|_[-17]QLEALGQEK_.2|_[+43]QLEALGQEK_.2|_ELQSQISDTSVVLSM[+16]DNSR_.3|_ELQSQ[+1]ISDTSVVLSMDNSR_.3|_E[+22]LQSQISDTSVVLSMDNSR_.3|_ELQSQISDTSVVLSM[+16]DNSR_.2|_SLDM[+16]DGIIAEVR_.2|_SLDMD[+22]GIIAEVR_.3|_SLD[+22]MDGIIAEVR_.3…
large / sand	56	P14211	-2.26	2.26	0.21	2.1094	3.61e-08	3.22e-07	P14211	CALR_MOUSE	Calreticulin	Calr	P14211	Mus musculus	1	1	uniprot-mus+musculus_0902_2017	>sp|P14211|CALR_MOUSE Calreticulin OS=Mus musculus GN=Calr PE=1 SV=1	large	sand	103.263	21.5524	5	7	_HEQNIDC[+57]GGGYVK_.3|_DMHGDSEYN[+1]IMFGPDIC[+57]GPGTK_.3|_DMHGDSEYNIMFGPDIC[+57]GPGTK_.3|_IDNSQ[+1]VESGSLEDDWDFLPPKK_.3|_C[+57]KDDEFTHLYTLIVRPDNTYEVK_.4|_C[+57]KDDEFTHLYTLIVRPDNTYEVK_.5|_DMHGDSEYNIMFGPDIC[+57]GPGTKK_.4
large / sand	128	Q99KI0	-1.37	1.37	0.39	2.32962	3.86e-08	3.42e-07	Q99KI0	ACON_MOUSE	Aconitate hydratase, mitochondrial	Aco2	Q99KI0	Mus musculus	1	1	uniprot-mus+musculus_0902_2017	>sp|Q99KI0|ACON_MOUSE Aconitate hydratase, mitochondrial OS=Mus musculus GN=Aco2 PE=1 SV=1	large	sand	74.7464	28.9494	12	16	_IVYGHLDDPAN[+1]QEIER_.3|_C[+57]KSQFTITPGSEQIR_.3|_VGLIGSC[+57]TNSSYEDMGR_.3|_VGLIGSC[+57]TNSSYEDMGR_.2|_C[+57]TTDHISAAGPWLK_.3|_C[+57]TTDHISAAGPWLK_.2|_AKDIN[+1]QEVYNFLATAGAK_.3|_VAVPSTIHC[+57]DHLIEAQVGGEKDLR_.5|_VAVPSTIHC[+57]DHLIEAQVGGEKDLR_.4|_VAVPSTIHC[+57]DHLIEAQVGGEKDLRR_.5|_VAVPSTIHC[+57]DHLIEAQVGGEK_.4|_VAVPSTIHC[+57]DHLIEAQVGGEK_.3|_DVGGIVLAN[+1]AC[+57]GPC[+57]IGQWDR_.3|_VAM[+16]SHFEPSE…
large / sand	24	P62264	-1.92	1.92	0.26	1.09407	4.42e-08	3.87e-07	P62264	RS14_MOUSE	40S ribosomal protein S14	Rps14	P62264	Mus musculus	1	3	uniprot-mus+musculus_0902_2017	>sp|P62264|RS14_MOUSE 40S ribosomal protein S14 OS=Mus musculus GN=Rps14 PE=1 SV=3	large	sand	101.764	26.9083	3	3	_IEDVTPIPSDSTRR_[-156].2|_C[+57]KELGITALHIK_.3|_ADRDESSPYAAMLAAQ[+1]DVAQR_.3
large / sand	40	P97461	-2.3	2.3	0.2	1.97601	4.42e-08	3.87e-07	P97461	RS5_MOUSE	40S ribosomal protein S5	Rps5	P97461	Mus musculus	1	3	uniprot-mus+musculus_0902_2017	>sp|P97461|RS5_MOUSE 40S ribosomal protein S5 OS=Mus musculus GN=Rps5 PE=1 SV=3	large	sand	53.9596	10.9777	4	5	_[+42]TEWEAATPAVAETPDIK_.2|_[+42]TEWEAATPAVAETPDIK_.3|_VNQAIWLLC[+57]TGAR_.2|_RVNQAIWLLC[+57]TGAR_.3|_[+42]TEWEAATPAVAETPDIKLFGK_.2
large / sand	40	P12970	-1.13	1.13	0.46	1.15679	4.59e-08	3.99e-07	P12970	RL7A_MOUSE	60S ribosomal protein L7a	Rpl7a	P12970	Mus musculus	1	2	uniprot-mus+musculus_0902_2017	>sp|P12970|RL7A_MOUSE 60S ribosomal protein L7a OS=Mus musculus GN=Rpl7a PE=1 SV=2	large	sand	95.7499	43.647	5	6	_AGVN[+1]TVTTLVENK_.2|_KMGVPYC[+57]IIK_.3|_MGVPYC[+57]IIK_.2|_KTC[+57]TTVAFTQVNSEDKGALAK_.4|_KTC[+57]TTVAFTQVNSEDKGALAK_.3|_TC[+57]TTVAFTQVNSEDKGALAK_.3
large / sand	152	P48997	0.68	0.68	1.6	2.49447	5.23e-08	4.48e-07	P48997	INVO_MOUSE	Involucrin	Ivl	P48997	Mus musculus	1	1	uniprot-mus+musculus_0902_2017	>sp|P48997|INVO_MOUSE Involucrin OS=Mus musculus GN=Ivl PE=1 SV=1	large	sand	94.9467	151.743	9	20	_QPTPHPTQC[+57]QVFTEIQEK_.3|_QPTPHPTQC[+57]Q[+1]VFTEIQEK_.3|_QQQ[+1]QESPEPELQLGK_.3|_Q[+1]QQQESPEPELQLGK_.3|_QQ[+1]QQESPEPELQLGK_.3|_QQQQ[+1]ESPEPELQLGK_.3|_[+42]SHQHTLPVTVPAVVQGPLK_.3|_[+42]SHQHTLPVTVPAVVQGPLK_.2|_[+42]SHQHTLPVTVPAVVQGPLK_.4|_[-17]QQQQQQ[+1]DM[+16]LVPQELHLR_.3|_QQQQQQDM[+16]LVPQELHLR_.3|_TVC[+57]SPDHIQQEQAKQPTPHPTQC[+57]QVFTEIQEK_.5|_TVC[+57]SPDHIQQEQAKQPTPHPTQC[+57]QVFTEIQEK_.4…
large / sand	184	P97872	-0.83	0.83	0.56	1.96824	5.52e-08	4.66e-07	P97872	FMO5_MOUSE	Dimethylaniline monooxygenase [N-oxide-forming] 5	Fmo5	P97872	Mus musculus	1	4	uniprot-mus+musculus_0902_2017	>sp|P97872|FMO5_MOUSE Dimethylaniline monooxygenase [N-oxide-forming] 5 OS=Mus musculus GN=Fmo5 PE=1 SV=4	large	sand	212.898	119.391	9	25	_LLLGPC[+57]TPVQYR_.2|_LLLGPC[+57]TPVQYR_.3|_C[+57]C[+57]LEEGLEPVC[+57]FER_.2|_C[+57]C[+57]LEEGLEPVC[+57]FER_.3|_C[+57]C[+57]LEEGLEPVC[+57]FER[+1]_.2|_C[+57]C[+57]LE[+22]EGLEPVC[+57]FER_.3|_C[+57]C[+57]LEE[+22]GLEPVC[+57]FER_.3|_KQPDFSTSGQWQVVTEC[+57]EGK_.3|_IAVIGAGASGLTC[+57]IK_.2|_IAVIGAGASGLTC[+57]IK_.3|_[+43]IAVIGAGASGLTC[+57]IK_.2|_ALSQHPTVN[+1]DDLPNR_.3|_ALSQ[+1]HPTVNDDLPNR_.3|_ALSQHPTVNDDL…
large / sand	48	Q60605	-1.22	1.22	0.43	1.39934	6.25e-08	5.17e-07	Q60605	MYL6_MOUSE	Myosin light polypeptide 6	Myl6	Q60605	Mus musculus	1	3	uniprot-mus+musculus_0902_2017	>sp|Q60605|MYL6_MOUSE Myosin light polypeptide 6 OS=Mus musculus GN=Myl6 PE=1 SV=3	large	sand	207	89.1326	4	7	_N[+1]KDQGTYEDYVEGLR_.3|_ALGQN[+1]PTNAEVLK_.2|_VFDKEGN[+1]GTVMGAEIR_.3|_ILYSQC[+57]GDVMR_.2|_ILYSQ[+1]C[+57]GDVMR_.2|_ILYSQC[+57]GDVMR_.3|_ILYSQC[+57]GDVM[+16]R_.2
large / sand	48	P15864	-2.26	2.26	0.21	2.09505	6.3e-08	5.18e-07	P15864	H12_MOUSE	Histone H1.2	Hist1h1c	P15864	Mus musculus	1	2	uniprot-mus+musculus_0902_2017	>sp|P15864|H12_MOUSE Histone H1.2 OS=Mus musculus GN=Hist1h1c PE=1 SV=2	large	sand	117.284	24.515	3	6	_[+42]SEAAPAAPAAAPPAEK_.2|_[+42]SEAAPAAPAAAPPAEKAPAK_.3|_[+42]SEAAPAAPAAAPPAEKAPAK_.2|_[+42]SEAAPAAPAAAPPAEKAPAK_.4|_[+42]SEAAPAAPAAAPPAEKAPAKK_.3|_[+42]SEAAPAAPAAAPPAEKAPAKK_.4
large / sand	64	P11087	-1.75	1.75	0.3	2.35549	7.76e-08	6.3e-07	P11087	CO1A1_MOUSE	Collagen alpha-1(I) chain	Col1a1	P11087	Mus musculus	1	4	uniprot-mus+musculus_0902_2017	>sp|P11087|CO1A1_MOUSE Collagen alpha-1(I) chain OS=Mus musculus GN=Col1a1 PE=1 SV=4	large	sand	35.7193	10.5873	8	12	_TGPP[+16]GPAGQDGRP[+16]GPAGP[+16]PGAR_.3|_TGPP[+16]GPAGQDGRP[+16]GPAGPP[+16]GAR_.3|_GQAGVMGFP[+16]GPK_.2|_GFP[+16]GADGVAGPK_.2|_GAAGPP[+16]GATGFP[+16]GAAGR_.2|_GAAGP[+16]P[+16]GATGFP[+16]GAAGR_.2|_VGP[+16]PGPSGNAGPP[+16]GPP[+16]GPVGK_.3|_VGPP[+16]GPSGNAGPP[+16]GPP[+16]GPVGK_.3|_GFP[+16]GADGVAGPKGPSGER_.3|_GVQ[+1]GPP[+16]GPAGPR_.2|_GVQGPP[+16]GPAGPR_.2|_GARGEPGPSGLP[+16]GPP[+16]GER_.3
large / sand	40	Q9JJH1	-2.01	2.01	0.25	1.85637	1.19e-07	9.5e-07	Q9JJH1	RNAS4_MOUSE	Ribonuclease 4	Rnase4	Q9JJH1	Mus musculus	1	1	uniprot-mus+musculus_0902_2017	>sp|Q9JJH1|RNAS4_MOUSE Ribonuclease 4 OS=Mus musculus GN=Rnase4 PE=1 SV=1	large	sand	26.119	6.47277	4	5	_GIC[+57]STTNILC[+57]K_.2|_QHVDPQATGGNDNYC[+57]NVMMQR_.3|_RVVIAC[+57]EGDPEVPVHFDR_.4|_RVVIAC[+57]EGDPEVPVHFDR_.3|_VVIAC[+57]EGDPEVPVHFDR_.3
large / sand	24	P62754	-1.58	1.58	0.34	1.05767	1.36e-07	1.07e-06	P62754	RS6_MOUSE	40S ribosomal protein S6	Rps6	P62754	Mus musculus	1	1	uniprot-mus+musculus_0902_2017	>sp|P62754|RS6_MOUSE 40S ribosomal protein S6 OS=Mus musculus GN=Rps6 PE=1 SV=1	large	sand	111.352	37.3113	2	4	_LNISFPATGC[+57]QK_.2|_MKLNISFPATGC[+57]QK_.3|_MKLNISFPATGC[+57]QK_.2|_M[+16]KLNISFPATGC[+57]QK_.3
large / sand	48	P48678	-1.75	1.75	0.3	1.74289	1.44e-07	1.12e-06	P48678	LMNA_MOUSE	Prelamin-A/C	Lmna	P48678	Mus musculus	1	2	uniprot-mus+musculus_0902_2017	>sp|P48678|LMNA_MOUSE Prelamin-A/C OS=Mus musculus GN=Lmna PE=1 SV=2	large	sand	94.2072	28.0964	5	6	_LQEKEDLQ[+1]ELNDR_.3|_AQNTWGC[+57]GSSLR_.2|_IRIDSLSAQ[+1]LSQLQK_.3|_IRIDSLSAQLSQ[+1]LQK_.3|_GSHC[+57]SGSGDPAEYNLR_.3|_LQTLKEELDFQ[+1]KNIYSEELR_.4
large / sand	64	P62281	-1.14	1.14	0.46	1.5741	1.46e-07	1.13e-06	P62281	RS11_MOUSE	40S ribosomal protein S11	Rps11	P62281	Mus musculus	1	3	uniprot-mus+musculus_0902_2017	>sp|P62281|RS11_MOUSE 40S ribosomal protein S11 OS=Mus musculus GN=Rps11 PE=1 SV=3	large	sand	91.4094	41.6185	5	8	_C[+57]PFTGNVSIR_.2|_DVQIGDIVTVGEC[+57]RPLSK_.3|_DVQIGDIVTVGEC[+57]RPLSK_.2|_NMSVHLSPC[+57]FR_.3|_NMSVHLSPC[+57]FR_.2|_HKNMSVHLSPC[+57]FR_.4|_AYQ[+1]KQPTIFQNK_.2|_AYQKQ[+1]PTIFQNK_.2
large / sand	56	P62242	-1.26	1.26	0.42	1.6426	1.73e-07	1.34e-06	P62242	RS8_MOUSE	40S ribosomal protein S8	Rps8	P62242	Mus musculus	1	2	uniprot-mus+musculus_0902_2017	>sp|P62242|RS8_MOUSE 40S ribosomal protein S8 OS=Mus musculus GN=Rps8 PE=1 SV=2	large	sand	200.81	83.6972	7	8	_LTPEEEEILNKK_[-128].2|_IIDVVYN[+1]ASNNELVR_.2|_LLAC[+57]IASRPGQC[+57]GR_.3|_LLAC[+57]IASRPGQC[+57]GR_.2|_NC[+57]IVLIDSTPYR_.2|_ALRLDVGNFSWGSEC[+57]C[+57]TR_.3|_TRIIDVVYN[+1]ASNNELVR_.3|_LDVGNFSWGSEC[+57]C[+57]TR_.2
large / sand	32	Q01149	-3.36	3.36	0.1	2.2678	1.9e-07	1.45e-06	Q01149	CO1A2_MOUSE	Collagen alpha-2(I) chain	Col1a2	Q01149	Mus musculus	1	2	uniprot-mus+musculus_0902_2017	>sp|Q01149|CO1A2_MOUSE Collagen alpha-2(I) chain OS=Mus musculus GN=Col1a2 PE=1 SV=2	large	sand	45.6093	4.44593	3	4	_HGNRGEP[+16]GPAGSVGPVGAVGPR_.4|_HGNRGEPGP[+16]AGSVGPVGAVGPR_.4|_GIP[+16]GPAGAAGATGAR_.2|_GYP[+16]GSIGPTGAAGAP[+16]GPHGSVGPAGK_.3
large / sand	32	P97351	-1.53	1.53	0.35	1.21694	2.36e-07	1.76e-06	P97351	RS3A_MOUSE	40S ribosomal protein S3a	Rps3a	P97351	Mus musculus	1	3	uniprot-mus+musculus_0902_2017	>sp|P97351|RS3A_MOUSE 40S ribosomal protein S3a OS=Mus musculus GN=Rps3a PE=1 SV=3	large	sand	80.4475	27.8772	3	4	_AC[+57]QSIYPLHDVFVR_.3|_LFC[+57]VGFTK_.2|_NC[+57]LTNFHGMDLTR_.3|_NC[+57]LTNFHGMDLTR_.2
large / sand	184	P11589	0.62	0.62	1.54	3.05085	2.87e-07	2.1e-06	P11589	MUP2_MOUSE	Major urinary protein 2	Mup2	P11589	Mus musculus	1	1	uniprot-mus+musculus_0902_2017	>sp|P11589|MUP2_MOUSE Major urinary protein 2 OS=Mus musculus GN=Mup2 PE=1 SV=1	large	sand	199.952	307.925	6	23	_LC[+57]EEHGILR_.2|_[+43]LC[+57]EEHGILR_.2|_FAKLC[+57]EEHGILRENIIDLSNANR_.5|_[+43]FAK[+32]LC[+57]EEHGILRENIIDLSNANR_.3|_FAKLC[+57]EEHGILRENIIDLSNANR_.4|_FAK[+114]LC[+57]E[+38]EHGILRENIIDLSNANR_.4|_FAK[+114]LC[+57]EE[+38]HGILRENIIDLSNANR_.4|_FAK[-1]LC[+57]EEHGILR_.2|_FAKLC[+57]EEHGILR_.3|_LC[+57]EEHGILRENIIDLSNANR_.4|_LC[+57]EEHGILRENIIDLSNANR_.3|_[+43]LC[+57]EEHGILRENIIDLSNANR_.3|_LC[+57]EEHGILRE…
large / sand	56	P29699	1.17	1.17	2.25	1.68686	4.66e-07	3.18e-06	P29699	FETUA_MOUSE	Alpha-2-HS-glycoprotein	Ahsg	P29699	Mus musculus	1	1	uniprot-mus+musculus_0902_2017	>sp|P29699|FETUA_MOUSE Alpha-2-HS-glycoprotein OS=Mus musculus GN=Ahsg PE=1 SV=1	large	sand	14.3875	32.3181	4	8	_ANLMHNLGGEEVSVAC[+57]K_.3|_ANLMHNLGGEEVSVAC[+57]K_.2|_VGQPGAAGPVSPMC[+57]PGR_.2|_VGQ[+1]PGAAGPVSPMC[+57]PGR_.2|_VGQPGAAGPVSPMC[+57]PGR_.3|_VGQPGAAGPVSPM[+16]C[+57]PGR_.2|_AQNVPLPVSTLVEFVIAATDC[+57]TAK_.3|_QLTEHAVEGDC[+57]DFHILKQDGQFR_.4
large / sand	24	P14869	-1.15	1.15	0.45	1.03086	7.93e-07	5.11e-06	P14869	RLA0_MOUSE	60S acidic ribosomal protein P0	Rplp0	P14869	Mus musculus	1	3	uniprot-mus+musculus_0902_2017	>sp|P14869|RLA0_MOUSE 60S acidic ribosomal protein P0 OS=Mus musculus GN=Rplp0 PE=1 SV=3	large	sand	67.9338	30.5199	2	3	_AGAIAPC[+57]EVTVPAQNTGLGPEK_.3|_C[+57]FIVGADNVGSK_.2|_C[+57]FIVGADN[+1]VGSK_.2
large / sand	128	P17742	1.47	1.47	2.76	2.22405	8.22e-07	5.27e-06	P17742	PPIA_MOUSE	Peptidyl-prolyl cis-trans isomerase A	Ppia	P17742	Mus musculus	1	2	uniprot-mus+musculus_0902_2017	>sp|P17742|PPIA_MOUSE Peptidyl-prolyl cis-trans isomerase A OS=Mus musculus GN=Ppia PE=1 SV=2	large	sand	89.089	246.121	6	16	_KITISDC[+57]GQL_.2|_VKEGMN[+1]IVEAMER_.3|_EGMN[+1]IVEAMER_.2|_IIPGFMC[+57]QGGDFTR_.2|_IIPGFMC[+57]QGGDFTR_.3|_IIPGFM[+16]C[+57]QGGDFTR_.2|_HTGPGILSMANAGPNTNGSQFFIC[+57]TAK_.3|_HTGPGILSMANAGPN[+1]TNGSQFFIC[+57]TAK_.3|_HTGPGILSMANAGPNTN[+1]GSQFFIC[+57]TAK_.3|_HTGPGILSMANAGPNTNGSQFFIC[+57]TAK_.4|_HTGPGILSMANAGPNT[+57]N[+1]GSQFFIC[+57]TAK_.4|_HTGPGILS[+57]MANAGPNTN[+1]GSQFFIC[+57]TAK_.4|_HTGPGILSM[+…
large / sand	96	Q8VCH0	-3.94	3.94	0.07	2.49579	9.22e-07	5.82e-06	Q8VCH0	THIKB_MOUSE	3-ketoacyl-CoA thiolase B, peroxisomal	Acaa1b	Q8VCH0	Mus musculus	1	1	uniprot-mus+musculus_0902_2017	>sp|Q8VCH0|THIKB_MOUSE 3-ketoacyl-CoA thiolase B, peroxisomal OS=Mus musculus GN=Acaa1b PE=1 SV=1	large	sand	338.033	21.9879	8	14	_VNPLGGAIALGHPLGC[+57]TGAR_.3|_Q[+1]C[+57]SSGLQAVANIAGGIR_.3|_QC[+57]SSGLQAVANIAGGIR_.3|_QC[+57]SSGLQ[+1]AVANIAGGIR_.2|_QC[+57]SSGLQAVANIAGGIR_.2|_DC[+57]LIPMGITSENVAER_.3|_LGIPAEKVNPLGGAIALGHPLGC[+57]TGAR_.4|_LGIPAEKVNPLGGAIALGHPLGC[+57]TGAR_.3|_LGIPAEKVN[+1]PLGGAIALGHPLGC[+57]TGAR_.3|_GC[+57]FHAEIVPVTTTVLNDKGDKK_.5|_GC[+57]FHAEIVPVTTTVLNDKGDKK_.3|_ARDC[+57]LIPMGITSENVAER_.3|_NGSYDIGMAC[+57]GVES…
large / sand	128	Q8BMS1	-0.42	0.42	0.75	1.79101	1.75e-06	1.03e-05	Q8BMS1	ECHA_MOUSE	Trifunctional enzyme subunit alpha, mitochondrial	Hadha	Q8BMS1	Mus musculus	1	1	uniprot-mus+musculus_0902_2017	>sp|Q8BMS1|ECHA_MOUSE Trifunctional enzyme subunit alpha, mitochondrial OS=Mus musculus GN=Hadha PE=1 SV=1	large	sand	52.1011	38.8654	11	18	_ALMGLYN[+1]GQVLC[+57]KK_.3|_ALMGLYNGQVLC[+57]KK_.3|_ALMGLYNGQVLC[+57]KK_.2|_MVGVPAAFDMMLTGR[+1]_.2|_PEK[+114]VIGMHYFSPVDK_.4|_SAVLISSKPGC[+57]FVAGADIN[+1]MLSSC[+57]TTPQEATR_.3|_SAVLISSKPGC[+57]FVAGADINMLSSC[+57]TTPQEATR_.3|_SAVLISSKPGC[+57]FVAGADINMLSSC[+57]TTPQEATR_.4|_ALMGLYNGQVLC[+57]K_.2|_ALMGLYNGQVLC[+57]K_.3|_AGLEQ[+1]GSDAGYLAESQKFGELALTK_.3|_EVESVTPEHC[+57]IFASNTSALPINQIAAVSK_.3|_EVESVTPE…
large / sand	112	Q8K2B3	-0.34	0.34	0.79	2.11607	1.95e-06	1.14e-05	Q8K2B3	SDHA_MOUSE	Succinate dehydrogenase [ubiquinone] flavoprotein subunit, mitochondrial	Sdha	Q8K2B3	Mus musculus	1	1	uniprot-mus+musculus_0902_2017	>sp|Q8K2B3|SDHA_MOUSE Succinate dehydrogenase [ubiquinone] flavoprotein subunit, mitochondrial OS=Mus musculus GN=Sdha PE=1 SV=1	large	sand	80.8916	64.087	10	15	_AC[+57]ALSIAESC[+57]RPGDKVPSIK_.4|_AC[+57]ALSIAESC[+57]RPGDKVPSIK_.3|_VTLEYRPVIDKTLNEADC[+57]ATVPPAIR_.4|_TYFSC[+57]TSAHTSTGDGTAMVTR_.3|_AAFGLSEAGFNTAC[+57]LTK_.2|_AAFGLSEAGFNTAC[+57]LTK_.3|_ANAGEESVMN[+1]LDKLR_.3|_AGLPC[+57]QDLEFVQFHPTGIYGAGC[+57]LITEGC[+57]R_.4|_GVIALC[+57]IEDGSIHR_.3|_GVIALC[+57]IEDGSIHR_.2|_HVNGQDQIVPGLYAC[+57]GEAAC[+57]ASVHGANR_.4|_HVN[+1]GQDQIVPGLYAC[+57]GEAAC[+57]ASVHGANR…
large / sand	24	P62983	-2.27	2.27	0.21	1.49784	2.58e-06	1.46e-05	P62983	RS27A_MOUSE	Ubiquitin-40S ribosomal protein S27a	Rps27a	P62983	Mus musculus	1	2	uniprot-mus+musculus_0902_2017	>sp|P62983|RS27A_MOUSE Ubiquitin-40S ribosomal protein S27a OS=Mus musculus GN=Rps27a PE=1 SV=2	large	sand	84.6019	17.5217	2	3	_EC[+57]PSDEC[+57]GAGVFMGSHFDR_.3|_C[+57]C[+57]LTYC[+57]FNKPEDK_.3|_C[+57]C[+57]LTYC[+57]FNKPEDK_.2
large / sand	24	Q05816	2.13	2.13	4.38	1.42452	3.07e-06	1.72e-05	Q05816	FABP5_MOUSE	Fatty acid-binding protein, epidermal	Fabp5	Q05816	Mus musculus	1	3	uniprot-mus+musculus_0902_2017	>sp|Q05816|FABP5_MOUSE Fatty acid-binding protein, epidermal OS=Mus musculus GN=Fabp5 PE=1 SV=3	large	sand	7.0933	31.085	2	3	_MIVEC[+57]VMNNATC[+57]TR_.3|_MIVEC[+57]VMNNATC[+57]TR_.2|_MAAMAKPDC[+57]IITC[+57]DGNNITVK_.3
large / sand	64	Q6IMF0	-2.99	2.99	0.13	2.45662	4.81e-06	2.57e-05	Q6IMF0	KRT87_MOUSE	Keratin, type II cuticular 87	Krt87	Q6IMF0	Mus musculus	2	2	uniprot-mus+musculus_0902_2017	>sp|Q6IMF0|KRT87_MOUSE Keratin, type II cuticular 87 OS=Mus musculus GN=Krt87 PE=2 SV=2	large	sand	174.667	22.0007	5	8	_C[+57]C[+57]IS[+14]AAPYR_.2|_C[+57]C[+57]ISAAPYR_.2|_AQYDDIASR[+42]_.2|_LC[+57]EGVGSVNVC[+57]VSSSR_.3|_LC[+57]EGVGSVNVC[+57]VSSSR_.2|_SGGVC[+57]GPSPPC[+57]ITTVSVNESLLTPLNLEIDPNAQC[+57]VK_.4|_C[+57]KLAELEGALQK_.3|_C[+57]KLAELEGALQK_.2
large / sand	24	P60867	-1.63	1.63	0.32	1.02899	5.13e-06	2.72e-05	P60867	RS20_MOUSE	40S ribosomal protein S20	Rps20	P60867	Mus musculus	1	1	uniprot-mus+musculus_0902_2017	>sp|P60867|RS20_MOUSE 40S ribosomal protein S20 OS=Mus musculus GN=Rps20 PE=1 SV=1	large	sand	69.4341	22.427	2	3	_[+42]AFKDTGKTPVEPEVAIHR_.4|_[+42]AFKDTGKTPVEPEVAIHR_.3|_SLEKVC[+57]ADLIR_.3
large / sand	16	P25444	-2.36	2.36	0.2	1.39298	5.56e-06	2.92e-05	P25444	RS2_MOUSE	40S ribosomal protein S2	Rps2	P25444	Mus musculus	1	3	uniprot-mus+musculus_0902_2017	>sp|P25444|RS2_MOUSE 40S ribosomal protein S2 OS=Mus musculus GN=Rps2 PE=1 SV=3	large	sand	134.256	26.195	2	2	_GC[+57]TATLGNFAK_.2|_KLLMMAGIDDC[+57]YTSAR_.3
large / sand	40	Q9Z0N1	-1.65	1.65	0.32	1.72253	6.31e-06	3.29e-05	Q9Z0N1	IF2G_MOUSE	Eukaryotic translation initiation factor 2 subunit 3, X-linked	Eif2s3x	Q9Z0N1	Mus musculus	1	2	uniprot-mus+musculus_0902_2017	>sp|Q9Z0N1|IF2G_MOUSE Eukaryotic translation initiation factor 2 subunit 3, X-linked OS=Mus musculus GN=Eif2s3x PE=1 SV=2	large	sand	24.7527	7.87947	4	5	_IVLTNPVC[+57]TEVGEK_.2|_[+42]AGGEGGVTLGQPHLSR_.2|_[+42]AGGEGGVTLGQ[+1]PHLSR_.2|_SC[+57]GSSTPDEFPTDIPGTK_.2|_SFDVNKPGC[+57]EVDDLKGGVAGGSILK_.4
large / sand	16	P47964	-1.9	1.9	0.27	1.19798	7.03e-06	3.63e-05	P47964	RL36_MOUSE	60S ribosomal protein L36	Rpl36	P47964	Mus musculus	3	2	uniprot-mus+musculus_0902_2017	>sp|P47964|RL36_MOUSE 60S ribosomal protein L36 OS=Mus musculus GN=Rpl36 PE=3 SV=2	large	sand	135.192	36.1845	2	2	_EVC[+57]GFAPYER_.2|_DMIREVC[+57]GFAPYER_.3
large / sand	24	Q9DCJ5	-2.55	2.55	0.17	1.9274	7.14e-06	3.67e-05	Q9DCJ5	NDUA8_MOUSE	NADH dehydrogenase [ubiquinone] 1 alpha subcomplex subunit 8	Ndufa8	Q9DCJ5	Mus musculus	1	3	uniprot-mus+musculus_0902_2017	>sp|Q9DCJ5|NDUA8_MOUSE NADH dehydrogenase [ubiquinone] 1 alpha subcomplex subunit 8 OS=Mus musculus GN=Ndufa8 PE=1 SV=3	large	sand	45.2724	7.72341	2	3	_LVNGC[+57]ALNFFR_.2|_AAAHHYGAQC[+57]DKTN[+1]KEFMLC[+57]R_.5|_AAAHHYGAQC[+57]DKTNKEFMLC[+57]R_.4
large / sand	32	P14733	-1.73	1.73	0.3	1.64182	7.48e-06	3.82e-05	P14733	LMNB1_MOUSE	Lamin-B1	Lmnb1	P14733	Mus musculus	1	3	uniprot-mus+musculus_0902_2017	>sp|P14733|LMNB1_MOUSE Lamin-B1 OS=Mus musculus GN=Lmnb1 PE=1 SV=3	large	sand	36.3092	10.9421	4	4	_MRIESLSSQ[+1]LSNLQK_.3|_C[+57]QSLTEDLEFRK_.3|_[+42]ATATPVQQQR_.2|_IQ[+1]ELEDMLAKER_.3
large / sand	24	P14115	-1.64	1.64	0.32	1.41608	8.35e-06	4.23e-05	P14115	RL27A_MOUSE	60S ribosomal protein L27a	Rpl27a	P14115	Mus musculus	1	5	uniprot-mus+musculus_0902_2017	>sp|P14115|RL27A_MOUSE 60S ribosomal protein L27a OS=Mus musculus GN=Rpl27a PE=1 SV=5	large	sand	57.5094	18.4889	3	3	_NQSFC[+57]PTVNLDK_.2|_IKGVGGAC[+57]VLVA_.2|_NQSFC[+57]PTVNLDKLWTLVSEQTR_.3
large / sand	48	P56391	-1.7	1.7	0.31	1.74618	1.01e-05	5.03e-05	P56391	CX6B1_MOUSE	Cytochrome c oxidase subunit 6B1	Cox6b1	P56391	Mus musculus	1	2	uniprot-mus+musculus_0902_2017	>sp|P56391|CX6B1_MOUSE Cytochrome c oxidase subunit 6B1 OS=Mus musculus GN=Cox6b1 PE=1 SV=2	large	sand	98.4534	30.3079	5	6	_GGDVSVC[+57]EWYR_.2|_SLC[+57]PVSWVSAWDDR_.2|_NC[+57]WQNYLDFHR_.3|_NC[+57]WQNYLDFHR_.2|_GGDVSVC[+57]EWYRR_.3|_SLC[+57]PVSWVSAWDDRIAEGTFPGKI_.3
large / sand	40	Q91VI7	1.31	1.31	2.49	1.33468	1.08e-05	5.34e-05	Q91VI7	RINI_MOUSE	Ribonuclease inhibitor	Rnh1	Q91VI7	Mus musculus	1	1	uniprot-mus+musculus_0902_2017	>sp|Q91VI7|RINI_MOUSE Ribonuclease inhibitor OS=Mus musculus GN=Rnh1 PE=1 SV=1	large	sand	17.5722	43.6916	5	5	_LLC[+57]EGLQDPQC[+57]R_.2|_LDDC[+57]GLTEVR_.2|_LSLQNC[+57]GLTEAGC[+57]GILPGMLR_.3|_C[+57]KDISSAVQANPALTELSLR_.3|_TNELGDGGVGLVLQGLQNPTC[+57]K_.3
large / sand	416	P06909	-0.02	0.02	0.99	2.19954	1.21e-05	5.86e-05	P06909	CFAH_MOUSE	Complement factor H	Cfh	P06909	Mus musculus	1	2	uniprot-mus+musculus_0902_2017	>sp|P06909|CFAH_MOUSE Complement factor H OS=Mus musculus GN=Cfh PE=1 SV=2	large	sand	27.889	27.55	38	57	_C[+57]TPTGWIPVPR_.2|_C[+57]TPTGWIPVPR_.3|_TDC[+57]DVLPTVK_.2|_[+57]VEYSHGEVVK[+28]YDC[+57]KPR_.4|_C[+57]TAQGWEPEVPC[+57]VR_.2|_C[+57]TAQGWEPEVPC[+57]VR_.3|_C[+57]TAQGWEPEVPC[+57]VRK_.3|_YRVGDLLEFSC[+57]HSGHR_.4|_IPC[+57]SQ[+1]PPTIEHGSINLPR_.3|_IPC[+57]SQPPTIEHGSINLPR_.3|_VGPDSVQC[+57]YHFGWSPGFPTC[+57]K_.3|_IYSHSGEDIEFGC[+57]K_.3|_C[+57]VEILC[+57]TPPR_.2|_C[+57]SPPYILNGIYTPHR_.3|_VGDLLEFSC[+57]HS…
large / sand	16	O88456	-1.04	1.04	0.49	0.614351	1.34e-05	6.38e-05	O88456	CPNS1_MOUSE	Calpain small subunit 1	Capns1	O88456	Mus musculus	1	1	uniprot-mus+musculus_0902_2017	>sp|O88456|CPNS1_MOUSE Calpain small subunit 1 OS=Mus musculus GN=Capns1 PE=1 SV=1	large	sand	49.9372	24.2294	2	2	_TDGFGIDTC[+57]R_.2|_VVTRHPDLKTDGFGIDTC[+57]R_.4
large / sand	40	Q9D312	-1.6	1.6	0.33	1.55775	1.49e-05	7.05e-05	Q9D312	K1C20_MOUSE	Keratin, type I cytoskeletal 20	Krt20	Q9D312	Mus musculus	1	1	uniprot-mus+musculus_0902_2017	>sp|Q9D312|K1C20_MOUSE Keratin, type I cytoskeletal 20 OS=Mus musculus GN=Krt20 PE=1 SV=1	large	sand	88.377	29.248	4	5	_DAQVQNAQC[+57]VLR_.2|_ELQNQVKDAQVQNAQC[+57]VLR_.3|_ELQNQVKDAQVQNAQC[+57]VLR_.4|_[-17]QNQEHNILLDIK_.2|_AVMSYGGDLSN[+1]GSDLFGGNGK_.2
large / sand	16	Q922Q8	-2.39	2.39	0.19	1.40811	1.61e-05	7.53e-05	Q922Q8	LRC59_MOUSE	Leucine-rich repeat-containing protein 59	Lrrc59	Q922Q8	Mus musculus	1	1	uniprot-mus+musculus_0902_2017	>sp|Q922Q8|LRC59_MOUSE Leucine-rich repeat-containing protein 59 OS=Mus musculus GN=Lrrc59 PE=1 SV=1	large	sand	36.6325	6.98986	2	2	_ATVLDLSC[+57]NK_.2|_LSTLPSDFC[+57]GLTHLVK_.3
large / sand	32	P63323	-1.32	1.32	0.4	1.17302	1.76e-05	8.16e-05	P63323	RS12_MOUSE	40S ribosomal protein S12	Rps12	P63323	Mus musculus	1	2	uniprot-mus+musculus_0902_2017	>sp|P63323|RS12_MOUSE 40S ribosomal protein S12 OS=Mus musculus GN=Rps12 PE=1 SV=2	large	sand	105.03	41.9442	3	4	_LGEWVGLC[+57]K_.2|_QAHLC[+57]VLASN[+1]C[+57]DEPMYVK_.3|_QAHLC[+57]VLASNC[+57]DEPMYVK_.3|_KVVGC[+57]SC[+57]VVVKDYGK_.3
large / sand	56	P52503	-1.07	1.07	0.48	1.1661	1.82e-05	8.32e-05	P52503	NDUS6_MOUSE	NADH dehydrogenase [ubiquinone] iron-sulfur protein 6, mitochondrial	Ndufs6	P52503	Mus musculus	1	2	uniprot-mus+musculus_0902_2017	>sp|P52503|NDUS6_MOUSE NADH dehydrogenase [ubiquinone] iron-sulfur protein 6, mitochondrial OS=Mus musculus GN=Ndufs6 PE=1 SV=2	large	sand	26.019	12.4168	3	7	_TGTC[+57]GYC[+57]GLQFK_.2|_Q[+1]KEVNENFAIDLIAQQPVNEVEHR_.4|_QKEVN[+1]ENFAIDLIAQQPVNEVEHR_.4|_QKEVNEN[+1]FAIDLIAQQPVNEVEHR_.4|_QKEVNENFAIDLIAQ[+1]QPVNEVEHR_.4|_IIAC[+57]DGGGGALGHPK_.3|_IIAC[+57]DGGGGALGHPK_.2
large / sand	40	Q80VQ0	-1.24	1.24	0.42	1.92163	1.96e-05	8.87e-05	Q80VQ0	AL3B1_MOUSE	Aldehyde dehydrogenase family 3 member B1	Aldh3b1	Q80VQ0	Mus musculus	1	1	uniprot-mus+musculus_0902_2017	>sp|Q80VQ0|AL3B1_MOUSE Aldehyde dehydrogenase family 3 member B1 OS=Mus musculus GN=Aldh3b1 PE=1 SV=1	large	sand	397.794	167.921	4	5	_LVPALQN[+16]AITR_.2|_LQGLLGC[+57]GR_.2|_FYGDN[+1]PQTSPNLGR_.2|_FYGDNPQ[+1]TSPNLGR_.3|_YFNAGQTC[+57]VAPDYILC[+57]SQEMQER_.3
large / sand	88	P51174	-1.67	1.67	0.31	1.80174	2.01e-05	9e-05	P51174	ACADL_MOUSE	Long-chain specific acyl-CoA dehydrogenase, mitochondrial	Acadl	P51174	Mus musculus	1	2	uniprot-mus+musculus_0902_2017	>sp|P51174|ACADL_MOUSE Long-chain specific acyl-CoA dehydrogenase, mitochondrial OS=Mus musculus GN=Acadl PE=1 SV=2	large	sand	93.2241	29.3266	5	11	_QGLLGIN[+1]IAEK_.2|_C[+57]IGAIAMTEPGAGSDLQGVR_.3|_C[+57]IGAIAMTEPGAGSDLQGVR_.2|_C[+57]IGAIAM[+16]TEPGAGSDLQGVR_.3|_C[+57]IGAIAMTE[+57]PGAGSDLQGVR_.3|_C[+57]IGAIAM[+16]TEPGAGSDLQGVR_.2|_VQ[+1]PIYGGTNEIMKELIAR_.3|_VQPIYGGTN[+1]EIMKELIAR_.3|_AFVDSC[+57]LQLHETK_.3|_AFVDSC[+57]LQLHETK_.2|_AFVDSC[+57]LQLHETKR_.4
large / sand	32	Q9CQA3	-1.85	1.85	0.28	1.6512	2.37e-05	0.000103738	Q9CQA3	SDHB_MOUSE	Succinate dehydrogenase [ubiquinone] iron-sulfur subunit, mitochondrial	Sdhb	Q9CQA3	Mus musculus	1	1	uniprot-mus+musculus_0902_2017	>sp|Q9CQA3|SDHB_MOUSE Succinate dehydrogenase [ubiquinone] iron-sulfur subunit, mitochondrial OS=Mus musculus GN=Sdhb PE=1 SV=1	large	sand	36.1845	10.0103	4	6	_C[+57]GPMVLDALIK_.2|_C[+57]HTIMNC[+57]TQTC[+57]PK_.3|_EGIC[+57]GSC[+57]AMNINGGN[+1]TLAC[+57]TR_.3|_EGIC[+57]GSC[+57]AMNINGGNTLAC[+57]TR_.3|_EGIC[+57]GSC[+57]AMNINGGNTLAC[+57]TR_.2|_MQTYEVDLNKC[+57]GPMVLDALIK_.3
large / sand	432	P63260	-0.51	0.51	0.7	1.84862	3.11e-05	0.000134549	P63260	ACTG_MOUSE	Actin, cytoplasmic 2	Actg1	P63260	Mus musculus	1	1	uniprot-mus+musculus_0902_2017	>sp|P63260|ACTG_MOUSE Actin, cytoplasmic 2 OS=Mus musculus GN=Actg1 PE=1 SV=1	large	sand	292.928	205.78	22	58	_EITALAPSTM[+16]K_.2|_SYELPDGQ[+1]VITIGNER_.2|_SYELPD[+22]GQVITIGNER_.3|_Q[+1]EYDESGPSIVHR_.3|_[-17]QEYDESGPSIVHR_.2|_C[+57]DVDIRKDLYANTVLSGGTTMYPGIADR_.4|_C[+57]DVDIRKDLYANTVLSGGTTM[+16]YPGIADR_.4|_C[+57]DVDIRKDLYANTVLSGGTTMYPGIADR_.3|_DLTDYLM[+16]K_.2|_M[+16]QKEITALAPSTMK_.3|_MQKEITALAPSTM[+16]K_.3|_M[+16]QKEITALAPSTM[+16]K_.3|_[-17]QEYDESGPSIVHRK_[-128].2|_[-17]QEYDESGPSIVHRK_.3|_QEYDESGPSIVHR…
large / sand	16	Q9D883	-3.02	3.02	0.12	1.7844	3.39e-05	0.000144537	Q9D883	U2AF1_MOUSE	Splicing factor U2AF 35 kDa subunit	U2af1	Q9D883	Mus musculus	1	4	uniprot-mus+musculus_0902_2017	>sp|Q9D883|U2AF1_MOUSE Splicing factor U2AF 35 kDa subunit OS=Mus musculus GN=U2af1 PE=1 SV=4	large	sand	26.0362	3.22037	3	4	_GGFC[+57]NFMHLKPISR_.4|_GGFC[+57]NFMHLKPISR_.3|_LH[+14]NKPTFSQTIALLNIYR_.4|_LH[+14]NKPTFSQTIALLNIYRNPQNSSQSADGLR_.4
large / sand	80	Q99JY9	-0.67	0.67	0.63	1.70438	3.53e-05	0.000150083	Q99JY9	ARP3_MOUSE	Actin-related protein 3	Actr3	Q99JY9	Mus musculus	1	3	uniprot-mus+musculus_0902_2017	>sp|Q99JY9|ARP3_MOUSE Actin-related protein 3 OS=Mus musculus GN=Actr3 PE=1 SV=3	large	sand	40.4711	25.3808	8	10	_[+42]AGRLPAC[+57]VVDC[+57]GTGYTK_.3|_[+43]AGRLPAC[+57]VVDC[+57]GTGYTK_.3|_[+42]AGRLPAC[+57]VVDC[+57]GTGYTK_.2|_KDYEEIGPSIC[+57]R_.3|_LGYAGNTEPQFIIPSC[+57]IAIK_.3|_LKPKPIDVQ[+1]VITHHMQR_.5|_YSYVC[+57]PDLVK_.2|_DYEEIGPSIC[+57]R_.2|_TLTGTVIDSGDGVTHVIPVAEGYVIGSC[+57]IK_.3|_LGYAGNTEPQFIIPSC[+57]IAIKESAK_.3
large / sand	360	P56480	0.54	0.54	1.45	1.80812	3.66e-05	0.000155163	P56480	ATPB_MOUSE	ATP synthase subunit beta, mitochondrial	Atp5b	P56480	Mus musculus	1	2	uniprot-mus+musculus_0902_2017	>sp|P56480|ATPB_MOUSE ATP synthase subunit beta, mitochondrial OS=Mus musculus GN=Atp5b PE=1 SV=2	large	sand	126.906	184.266	20	48	_IM[+16]NVIGEPIDER_.2|_TIAM[+16]DGTEGLVR_.2|_[+43]TIAMDGTEGLVR_.2|_VALVYGQ[+1]MNEPPGAR_.2|_VALVYGQMN[+1]EPPGAR_.2|_VALVYGQ[+1]MNEPPGAR_.3|_VALVYGQMN[+1]EPPGAR_.3|_VALVYGQM[+16]NEPPGAR_.2|_VALVYGQM[+16]N[+1]EPPGAR_.2|_IMDPN[+1]IVGNEHYDVAR_.3|_IM[+16]DPNIVGNEHYDVAR_.3|_IMDPNIVGN[+1]EHYDVAR_.3|_IM[+16]DPNIVGNEHYDVAR_.2|_AIAE[+22]LGIYPAVDPLDSTSR_.3|_[+43]AIAELGIYPAVDPLDSTSR_.3|_IM[+16]NVIGEPIDERGPIKT…
large / sand	56	O70559	-3.61	3.61	0.08	3.48291	3.88e-05	0.000161499	O70559	SPR2H_MOUSE	Small proline-rich protein 2H	Sprr2h	O70559	Mus musculus	2	1	uniprot-mus+musculus_0902_2017	>sp|O70559|SPR2H_MOUSE Small proline-rich protein 2H OS=Mus musculus GN=Sprr2h PE=2 SV=1	large	sand	26.0462	2.13506	2	7	_C[+57]PEPC[+57]PPPKC[+57]TEP[+16]C[+57]P[-30]PPK_.3|_C[+57]PEPC[+57]PPPKC[+57]TEP[+16]C[+57]PP[-30]PK_.3|_C[+57]PEPC[+57]PPPKC[+57]TEP[-30]C[+57]P[+16]PPK_.3|_C[+57]PEPC[+57]PPPKC[+57]TEP[-30]C[+57]PP[+16]PK_.3|_C[+57]PEPC[+57]PPPKC[+57]TEPC[+57]P[+16]P[-30]PK_.3|_C[+57]PEPC[+57]PPPKC[+57]TEPC[+57]P[-30]P[+16]PK_.3|_C[+57]PEPC[+57]PPPKC[+57]PEPC[+57]PPPK_.3
large / sand	16	P62849	-1.84	1.84	0.28	1.2375	3.87e-05	0.000161499	P62849	RS24_MOUSE	40S ribosomal protein S24	Rps24	P62849	Mus musculus	1	1	uniprot-mus+musculus_0902_2017	>sp|P62849|RS24_MOUSE 40S ribosomal protein S24 OS=Mus musculus GN=Rps24 PE=1 SV=1	large	sand	91.6002	25.5999	2	2	_[+42]MNDTVTIR_.2|_[-17]QMVIDVLHPGK_.2
large / sand	72	P09103	-0.96	0.96	0.51	1.85064	4.23e-05	0.000174682	P09103	PDIA1_MOUSE	Protein disulfide-isomerase	P4hb	P09103	Mus musculus	1	2	uniprot-mus+musculus_0902_2017	>sp|P09103|PDIA1_MOUSE Protein disulfide-isomerase OS=Mus musculus GN=P4hb PE=1 SV=2	large	sand	84.2195	43.3399	8	11	_TVIDYN[+1]GER_.2|_MDSTAN[+1]EVEAVK_.2|_LITLEEEM[+16]TK_.2|_YKPESDELTAEKITEFC[+57]HR_.5|_YKPESDELTAEKITEFC[+57]HR_.4|_YKPESDELTAEKITEFC[+57]HR_.3|_ILEFFGLKKEEC[+57]PAVR_.4|_ILEFFGLKKEEC[+57]PAVR_.3|_YKPES[+14]DELTAEK[+28]_.3|_HNQLPLVIEFTEQ[+1]TAPK_.3|_LLDFIKHN[+1]QLPLVIEFTEQTAPK_.3
large / sand	48	P49290	-2.73	2.73	0.15	2.03157	4.62e-05	0.000188812	P49290	PERE_MOUSE	Eosinophil peroxidase	Epx	P49290	Mus musculus	1	2	uniprot-mus+musculus_0902_2017	>sp|P49290|PERE_MOUSE Eosinophil peroxidase OS=Mus musculus GN=Epx PE=1 SV=2	large	sand	86.0904	12.9625	6	6	_DC[+57]IPFFR_.2|_IPC[+57]FLAGDTR_.2|_N[+1]GFLLPLVR_.2|_IVC[+57]DNTGITTVSR_.2|_FC[+57]GLSQPR_.2|_ANIYPQGFVSC[+57]SR_.2
large / sand	24	Q91VD9	-1.94	1.94	0.26	1.83563	4.76e-05	0.000193865	Q91VD9	NDUS1_MOUSE	NADH-ubiquinone oxidoreductase 75 kDa subunit, mitochondrial	Ndufs1	Q91VD9	Mus musculus	1	2	uniprot-mus+musculus_0902_2017	>sp|Q91VD9|NDUS1_MOUSE NADH-ubiquinone oxidoreductase 75 kDa subunit, mitochondrial OS=Mus musculus GN=Ndufs1 PE=1 SV=2	large	sand	32.1368	8.40295	3	3	_VVAAC[+57]AMPVMK_.2|_MLFLLGADGGC[+57]ITR_.2|_AVTEGAQAVEEPSIC[+57]_.2
large / sand	64	P18242	-1.45	1.45	0.37	1.83712	4.92e-05	0.000199093	P18242	CATD_MOUSE	Cathepsin D	Ctsd	P18242	Mus musculus	1	1	uniprot-mus+musculus_0902_2017	>sp|P18242|CATD_MOUSE Cathepsin D OS=Mus musculus GN=Ctsd PE=1 SV=1	large	sand	51.4814	18.8556	3	8	_AIGAVPLIQGEYMIPC[+57]EK_.3|_AIGAVPLIQ[+1]GEYMIPC[+57]EK_.3|_AIGAVPLIQGEYM[+16]IPC[+57]EK_.2|_AIGAVPLIQGEYMIPC[+57]EK_.2|_ILDIAC[+57]WVHHK_.3|_ILDIAC[+57]WVHHK_.2|_GGC[+57]EAIVDTGTSLLVGPVEEVKELQK_.4|_GGC[+57]EAIVDTGTSLLVGPVEEVKELQK_.3
large / sand	32	Q9WUM5	-2.27	2.27	0.21	2.62063	4.97e-05	0.0001998	Q9WUM5	SUCA_MOUSE	Succinate--CoA ligase [ADP/GDP-forming] subunit alpha, mitochondrial	Suclg1	Q9WUM5	Mus musculus	1	4	uniprot-mus+musculus_0902_2017	>sp|Q9WUM5|SUCA_MOUSE Succinate--CoA ligase [ADP/GDP-forming] subunit alpha, mitochondrial OS=Mus musculus GN=Suclg1 PE=1 SV=4	large	sand	888.251	184.767	3	4	_IIC[+57]QGFTGK_.2|_LIGPNC[+57]PGVINPGEC[+57]K_.2|_LIGPNC[+57]PGVINPGEC[+57]K_.3|_QGTFHSQQ[+1]ALEYGTK_.3
large / sand	40	Q9CQR2	-1.67	1.67	0.32	1.8456	8.33e-05	0.000318266	Q9CQR2	RS21_MOUSE	40S ribosomal protein S21	Rps21	Q9CQR2	Mus musculus	1	1	uniprot-mus+musculus_0902_2017	>sp|Q9CQR2|RS21_MOUSE 40S ribosomal protein S21 OS=Mus musculus GN=Rps21 PE=1 SV=1	large	sand	148.37	46.7828	4	5	_TYGIC[+57]GAIR_.2|_[+42]MQNDAGEFVDLYVPR_.2|_[+42]MQNDAGEFVDLYVPR_.3|_[+42]MQNDAGEFVDLYVPRK_.3|_DHASIQM[+16]NVAEVDR_.3
large / sand	64	P14206	-0.84	0.84	0.56	1.68056	9.21e-05	0.000351152	P14206	RSSA_MOUSE	40S ribosomal protein SA	Rpsa	P14206	Mus musculus	1	4	uniprot-mus+musculus_0902_2017	>sp|P14206|RSSA_MOUSE 40S ribosomal protein SA OS=Mus musculus GN=Rpsa PE=1 SV=4	large	sand	81.0481	45.402	4	8	_[+42]SGALDVLQMK_.2|_ADHQ[+1]PLTEASYVNLPTIALC[+57]NTDSPLR_.3|_ADHQPLTEASYVN[+1]LPTIALC[+57]NTDSPLR_.3|_ADHQPLTEASYVNLPTIALC[+57]NTDSPLR_.3|_ADHQPLTEASYVNLPTIALC[+57]NTDSPLR_.4|_YVDIAIPC[+57]NNK_.2|_[+42]SGALDVLQMKEEDVLK_.3|_[+42]SGALDVLQMKEEDVLK_.2
large / sand	56	Q9DCW4	-0.79	0.79	0.58	1.73916	9.62e-05	0.000362333	Q9DCW4	ETFB_MOUSE	Electron transfer flavoprotein subunit beta	Etfb	Q9DCW4	Mus musculus	1	3	uniprot-mus+musculus_0902_2017	>sp|Q9DCW4|ETFB_MOUSE Electron transfer flavoprotein subunit beta OS=Mus musculus GN=Etfb PE=1 SV=3	large	sand	135.314	78.3584	5	8	_GIHVEIPGAQ[+1]AESLGPLQVAR_.3|_YATLPNIMK[+42]AK_.3|_EIIAVSC[+57]GPSQC[+57]QETIR_.2|_EIIAVSC[+57]GPSQC[+57]QETIR_.3|_EIIAVSC[+57]GPSQ[+1]C[+57]QETIR_.2|_EIIAVSC[+57]GPSQC[+57]Q[+1]ETIR_.2|_HSMNPFC[+57]EIAVEEAVR_.3|_KLVKEIIAVSC[+57]GPSQC[+57]QETIR_.4
large / sand	32	P38647	-1.47	1.47	0.36	1.80401	0.000110959	0.000409141	P38647	GRP75_MOUSE	Stress-70 protein, mitochondrial	Hspa9	P38647	Mus musculus	1	3	uniprot-mus+musculus_0902_2017	>sp|P38647|GRP75_MOUSE Stress-70 protein, mitochondrial OS=Mus musculus GN=Hspa9 PE=1 SV=3	large	sand	33.2584	11.9749	3	4	_ETGVDLTKDN[+1]MALQR_.3|_STN[+1]GDTFLGGEDFDQALLR_.3|_STN[+1]GDTFLGGEDFDQALLR_.2|_LYSPSQ[+1]IGAFVLMK_.2
large / sand	40	P14069	2.3	2.3	4.91	1.86467	0.000113511	0.000416095	P14069	S10A6_MOUSE	Protein S100-A6	S100a6	P14069	Mus musculus	1	3	uniprot-mus+musculus_0902_2017	>sp|P14069|S10A6_MOUSE Protein S100-A6 OS=Mus musculus GN=S100a6 PE=1 SV=3	large	sand	11.5351	56.6369	3	5	_ELTIGSKLQ[+1]DAEIAR_.3|_ELIQ[+1]KELTIGSK_.2|_[+42]AC[+57]PLDQAIGLLVAIFHK_.3|_[+42]AC[+57]PLDQAIGLLVAIFHK_.2|_[+42]AC[+57]PLDQ[+1]AIGLLVAIFHK_.2
large / sand	16	P63276	-1.36	1.36	0.39	1.47207	0.000113943	0.000416458	P63276	RS17_MOUSE	40S ribosomal protein S17	Rps17	P63276	Mus musculus	1	2	uniprot-mus+musculus_0902_2017	>sp|P63276|RS17_MOUSE 40S ribosomal protein S17 OS=Mus musculus GN=Rps17 PE=1 SV=2	large	sand	117.227	45.72	2	2	_VC[+57]EEIAIIPSKK_.3|_VC[+57]EEIAIIPSK_.2
large / sand	56	P63101	-1.59	1.59	0.33	2.10748	0.000115878	0.000422296	P63101	1433Z_MOUSE	14-3-3 protein zeta/delta	Ywhaz	P63101	Mus musculus	1	1	uniprot-mus+musculus_0902_2017	>sp|P63101|1433Z_MOUSE 14-3-3 protein zeta/delta OS=Mus musculus GN=Ywhaz PE=1 SV=1	large	sand	68.5312	22.8211	7	9	_YDDMAAC[+57]MK_.2|_FLIPNASQ[+1]PESK_.2|_[+42]MDKNELVQK_.2|_LAEQ[+1]AERYDDMAAC[+57]MK_.3|_LAEQAERYDDMAAC[+57]MK_.3|_LAEQAERYDDMAAC[+57]MK_.2|_DIC[+57]NDVLSLLEK_.2|_SVTE[+38]QGAELSNEER_.3|_IETELRDIC[+57]NDVLSLLEK_.3
large / sand	96	P19221	1.35	1.35	2.55	2.03688	0.000145293	0.000513039	P19221	THRB_MOUSE	Prothrombin	F2	P19221	Mus musculus	1	1	uniprot-mus+musculus_0902_2017	>sp|P19221|THRB_MOUSE Prothrombin OS=Mus musculus GN=F2 PE=1 SV=1	large	sand	46.7708	119.391	12	13	_SGGSKDNLSPPLGQC[+57]LTER_.3|_REEC[+57]SVPVC[+57]GQEGR_.3|_ETFMDC[+57]LEGR_.2|_YTVC[+57]DSVR_.2|_EEC[+57]SVPVC[+57]GQEGR_.3|_EEC[+57]SVPVC[+57]GQEGR_.2|_LYQGNLAVTTLGSPC[+57]LPWNSLPAK_.3|_KSPQELLC[+57]GASLISDR_.3|_TFGLGEADC[+57]GLRPLFEKK_.4|_SPQELLC[+57]GASLISDR_.2|_GIAPWQ[+1]VMLFR_.2|_GDAC[+57]EGDSGGPFVMK_.2|_DNLSPPLGQC[+57]LTER_.2
large / sand	72	Q91X72	2.5	2.5	5.67	2.44227	0.000170231	0.000594382	Q91X72	HEMO_MOUSE	Hemopexin	Hpx	Q91X72	Mus musculus	1	2	uniprot-mus+musculus_0902_2017	>sp|Q91X72|HEMO_MOUSE Hemopexin OS=Mus musculus GN=Hpx PE=1 SV=2	large	sand	7.37725	41.8623	8	11	_DYFVSC[+57]PGR_.2|_ELGSPPGISLETIDAAFSC[+57]PGSSR_.3|_C[+57]SPDPGLTALLSDHR_.3|_C[+57]SPDPGLTALLSDHR_.2|_SGAQATWTEVSWPHEKVDGALC[+57]LDK_.4|_RLEKELGSPPGISLETIDAAFSC[+57]PGSSR_.4|_SLPQPQKVNSILGC[+57]SQ_.2|_SLPQPQKVN[+1]SILGC[+57]SQ_.2|_SLGPNTC[+57]SSNGSSLYFIHGPNLYC[+57]YSSIDKLNAAK_.4|_SLGPNTC[+57]SSN[+1]GSSLYFIHGPNLYC[+57]YSSIDKLNAAK_.4|_LFQEEFPGIPYPPDAAVEC[+57]HRGEC[+57]QSEGVLFFQGNRK_.5
large / sand	496	Q9DCV7	-0.82	0.82	0.57	2.50844	0.000171245	0.000596256	Q9DCV7	K2C7_MOUSE	Keratin, type II cytoskeletal 7	Krt7	Q9DCV7	Mus musculus	1	1	uniprot-mus+musculus_0902_2017	>sp|Q9DCV7|K2C7_MOUSE Keratin, type II cytoskeletal 7 OS=Mus musculus GN=Krt7 PE=1 SV=1	large	sand	632.253	359.103	27	63	_Q[+1]GELEAALQK_.2|_[-17]QGELEAALQK_.2|_WALLQ[+1]EQK_.2|_[+42]SIHFSSR_.2|_IFEAQ[+1]IAGLR_.2|_[+43]IFEAQIAGLR_.2|_QQLETLQ[+1]LDGGR_.2|_[-17]QQLETLQLDGGR_.2|_AKLESSIAEAEEQ[+1]GELAIK_.3|_TAAEN[+1]EFVLLKK_.3|_TAAENEFVLLKK_[-128].2|_[+43]TAAENEFVLLKK_.2|_[+43]TAAEN[+1]EFVLLKK_.2|_E[+22]ITINQSLLAPLSVDIDPTIQQVR_.3|_EITINQSLLAPLSVD[+38]IDPTIQQVR_.4|_EITINQSLLAP[+16]LSVD[+38]IDPTIQQVR_.4|_[+43]LQAEIDTLKNQ…
large / sand	256	Q922U2	0.16	0.16	1.11	2.5875	0.000191793	0.000660446	Q922U2	K2C5_MOUSE	Keratin, type II cytoskeletal 5	Krt5	Q922U2	Mus musculus	1	1	uniprot-mus+musculus_0902_2017	>sp|Q922U2|K2C5_MOUSE Keratin, type II cytoskeletal 5 OS=Mus musculus GN=Krt5 PE=1 SV=1	large	sand	167.864	186.977	21	34	_ISLGGAC[+57]GAGGYGSR_.2|_IS[-2]LGGAC[+57]GAGGYGSR_.2|_ISLGGAC[+57]GAGGYGSR_.3|_S[+14]F[+16]SAASAITPSVSR_.2|_SF[+16]S[+14]AASAITPSVSR_.2|_[-17]QLDGVLGER_.2|_DVDAAYMN[+1]KVELEAR_.3|_TTAEN[+1]EFVMLKK_.3|_TTAENEFVM[+16]LKK_.3|_TTAENEFVMLKK_[-128].2|_TTAENEFVM[+16]LKK_[-128].2|_TTAENEFVM[+16]LKK_.2|_KQC[+57]ANLQNAIAEAEQR_.3|_N[+1]KLTELEEALQK_.2|_TTAENEFVM[+16]LK_.2|_YEELQQTAGR[+1]HGDDLR_.3|_QC[+57]AN…
large / sand	88	Q60932	0.45	0.45	1.37	1.51591	0.00022285	0.000755494	Q60932	VDAC1_MOUSE	Voltage-dependent anion-selective channel protein 1	Vdac1	Q60932	Mus musculus	1	3	uniprot-mus+musculus_0902_2017	>sp|Q60932|VDAC1_MOUSE Voltage-dependent anion-selective channel protein 1 OS=Mus musculus GN=Vdac1 PE=1 SV=3	large	sand	85.9585	117.444	6	12	_VTQ[+1]SNFAVGYK_.2|_YQVDPDAC[+57]FSAK_.2|_YQVDPDAC[+57]FSAK_.3|_YQ[+1]VDPDAC[+57]FSAK_.3|_KLETAVN[+1]LAWTAGNSNTR_.3|_EHINLGC[+57]DVDFDIAGPSIR_.3|_EHINLGC[+57]DVDFDIAGPSIR_.2|_TKSEN[+1]GLEFTSSGSANTETTK_.3|_TKSENGLEFTSSGSANTETTKVN[+1]GSLETK_.4|_TKSEN[+1]GLEFTSSGSANTETTKVNGSLETK_.4|_TKSENGLEFTSSGSAN[+1]TETTKVNGSLETK_.4|_TKSEN[+1]GLEFTSSGSANTETTKVN[+1]GSLETK_.4
large / sand	224	Q61414	0.12	0.12	1.08	2.64909	0.000223022	0.000755494	Q61414	K1C15_MOUSE	Keratin, type I cytoskeletal 15	Krt15	Q61414	Mus musculus	1	2	uniprot-mus+musculus_0902_2017	>sp|Q61414|K1C15_MOUSE Keratin, type I cytoskeletal 15 OS=Mus musculus GN=Krt15 PE=1 SV=2	large	sand	79.223	85.8462	14	29	_[+42]ATTFLQTSSTFGGSSTR_.2|_[+42]ATTFLQTSSTFGGSSTR_.3|_QGVEADIN[+1]GLRR_.3|_ALEQAN[+1]TELEVK_.2|_ALEQAN[+1]TELEVK_.3|_AGLENSLAEVEC[+57]R_.3|_AGLENSLAEVEC[+57]R_.2|_AGLE[+22]NSLAEVEC[+57]R_.3|_AGLEN[+1]SLAEVEC[+57]R_.2|_[+43]AGLENSLAEVEC[+57]R_.2|_[-17]QSPASPDRDYSHYFK_.3|_C[+57]EMEAQ[+1]NQEYNMLLDIK_.3|_C[+57]EMEAQNQEYNMLLDIK_.3|_C[+57]EMEAQN[+1]QEYN[+1]MLLDIK_.2|_C[+57]EMEAQNQEYNMLLDIK_.2|_TDLEMQI…
large / sand	32	Q9R0P3	2.05	2.05	4.15	2.37339	0.000226399	0.000764861	Q9R0P3	ESTD_MOUSE	S-formylglutathione hydrolase	Esd	Q9R0P3	Mus musculus	1	1	uniprot-mus+musculus_0902_2017	>sp|Q9R0P3|ESTD_MOUSE S-formylglutathione hydrolase OS=Mus musculus GN=Esd PE=1 SV=1	large	sand	20.7399	86.16	3	4	_AYDATC[+57]LVK_.2|_SVSAFAPIC[+57]NPVLC[+57]SWGKK_.3|_SVSAFAPIC[+57]NPVLC[+57]SWGK_.3|_SVSAFAPIC[+57]NPVLC[+57]SWGK_.2
large / sand	184	P50446	-0.11	0.11	0.93	2.55067	0.000295587	0.000972325	P50446	K2C6A_MOUSE	Keratin, type II cytoskeletal 6A	Krt6a	P50446	Mus musculus	1	3	uniprot-mus+musculus_0902_2017	>sp|P50446|K2C6A_MOUSE Keratin, type II cytoskeletal 6A OS=Mus musculus GN=Krt6a PE=1 SV=3	large	sand	172.236	159.4	16	26	_YEELQVTAGR[+28]_.2|_AQYED[+14]IAQR_.2|_[+43]FASFIDKVR_.2|_SGFSSVSVC[+57]R_.2|_ISIGGGSC[+57]GIGGGYGSR_.2|_ISIGGGSC[+57]GIGGGYGSR_.3|_SRGSGGSSAMC[+57]GGAGFGSR_.3|_[-17]QLDSIIGER_.2|_GSGGSSAMC[+57]GGAGFGSR_.2|_SLDLD[+38]SIIAEVK_.3|_SLD[+22]LDSIIAEVK_.2|_SLDLD[+22]SIIAEVK_.2|_[+43]SLDLDSIIAEVK_.2|_RISIGGGSC[+57]GIGGGYGSR_.3|_TLNN[+1]KFASFIDKVR_.3|_TLN[+1]NKFASFIDKVR_.3|_TLN[+1]NKFASFIDKVR_.4|_TLNN[+…
large / sand	40	Q91VS7	0.82	0.82	1.77	1.83453	0.000347092	0.00111533	Q91VS7	MGST1_MOUSE	Microsomal glutathione S-transferase 1	Mgst1	Q91VS7	Mus musculus	1	3	uniprot-mus+musculus_0902_2017	>sp|Q91VS7|MGST1_MOUSE Microsomal glutathione S-transferase 1 OS=Mus musculus GN=Mgst1 PE=1 SV=3	large	sand	18.5911	32.9087	4	6	_VFANPEDC[+57]AGFGK_.2|_VFANPEDC[+57]AGFGK[+42]GENAKK_.4|_ITNKVFANPEDC[+57]AGFGK[+42]GENAK_.4|_ITNKVFANPEDC[+57]AGFGK_.3|_ITNKVFAN[+1]PEDC[+57]AGFGK_.3|_ITNKVFANPEDC[+57]AGFGK_.2
large / sand	16	P62307	-2.41	2.41	0.19	1.63781	0.000353094	0.00112882	P62307	RUXF_MOUSE	Small nuclear ribonucleoprotein F	Snrpf	P62307	Mus musculus	1	1	uniprot-mus+musculus_0902_2017	>sp|P62307|RUXF_MOUSE Small nuclear ribonucleoprotein F OS=Mus musculus GN=Snrpf PE=1 SV=1	large	sand	27.8832	5.24418	2	2	_C[+57]NNVLYIR_.2|_[+42]SLPLNPKPFLNGLTGKPVMVK_.3
large / sand	16	P83882	-2.16	2.16	0.22	2.02681	0.000370485	0.00117242	P83882	RL36A_MOUSE	60S ribosomal protein L36a	Rpl36a	P83882	Mus musculus	1	2	uniprot-mus+musculus_0902_2017	>sp|P83882|RL36A_MOUSE 60S ribosomal protein L36a OS=Mus musculus GN=Rpl36a PE=1 SV=2	large	sand	163.151	36.3896	3	3	_QSGYGGQTK[+14]PIFR_.3|_LEC[+57]VEPNC[+57]R_.2|_IVLRLEC[+57]VEPNC[+57]R_.3
large / sand	32	Q68FD5	-1.07	1.07	0.48	1.43565	0.000378614	0.00119211	Q68FD5	CLH1_MOUSE	Clathrin heavy chain 1	Cltc	Q68FD5	Mus musculus	1	3	uniprot-mus+musculus_0902_2017	>sp|Q68FD5|CLH1_MOUSE Clathrin heavy chain 1 OS=Mus musculus GN=Cltc PE=1 SV=3	large	sand	24.0513	11.426	5	5	_VSQ[+1]PIEGHAASFAQFK_.3|_YC[+57]EKRDPHLAC[+57]VAYER_.4|_RDPHLAC[+57]VAYER_.3|_GQC[+57]DLELINVC[+57]NENSLFK_.3|_ANVPNKVIQC[+57]FAETGQVQK_.3
large / sand	32	P62830	-1.56	1.56	0.34	1.76373	0.000406947	0.00126172	P62830	RL23_MOUSE	60S ribosomal protein L23	Rpl23	P62830	Mus musculus	1	1	uniprot-mus+musculus_0902_2017	>sp|P62830|RL23_MOUSE 60S ribosomal protein L23 OS=Mus musculus GN=Rpl23 PE=1 SV=1	large	sand	114.866	39.0457	3	4	_EC[+57]ADLWPR_.2|_ISLGLPVGAVINC[+57]ADNTGAK_.3|_ISLGLPVGAVINC[+57]ADNTGAK_.2|_FRISLGLPVGAVINC[+57]ADNTGAK_.3
large / sand	40	P35979	-1.63	1.63	0.32	1.65238	0.000461196	0.00141298	P35979	RL12_MOUSE	60S ribosomal protein L12	Rpl12	P35979	Mus musculus	1	2	uniprot-mus+musculus_0902_2017	>sp|P35979|RL12_MOUSE 60S ribosomal protein L12 OS=Mus musculus GN=Rpl12 PE=1 SV=2	large	sand	53.1776	17.122	4	5	_C[+57]TGGEVGATSALAPK_.2|_C[+57]TGGEVGATSALAPK_.3|_EILGTAQSVGC[+57]NVDGR_.3|_ELSGTIKEILGTAQSVGC[+57]NVDGR_.3|_HPHDIIDDINSGAVEC[+57]PAS_.3
large / sand	40	P62874	-0.91	0.91	0.53	2.28055	0.000469211	0.00143052	P62874	GBB1_MOUSE	Guanine nucleotide-binding protein G(I)/G(S)/G(T) subunit beta-1	Gnb1	P62874	Mus musculus	1	3	uniprot-mus+musculus_0902_2017	>sp|P62874|GBB1_MOUSE Guanine nucleotide-binding protein G(I)/G(S)/G(T) subunit beta-1 OS=Mus musculus GN=Gnb1 PE=1 SV=3	large	sand	59.6511	31.785	4	5	_ELAGHTGYLSC[+57]C[+57]R_.3|_LFVSGAC[+57]DASAK_.2|_KAC[+57]ADATLSQITNNIDPVGR_.3|_KAC[+57]ADATLSQITNN[+1]IDPVGR_.3|_[+42]SELDQLRQEAEQLKNQIR_.3
large / sand	48	P0DP26;P0DP27;P0DP28	-1.38	1.38	0.38	2.23392	0.000475369	0.00144577	P0DP26;P0DP27;P0DP28	CALM1_MOUSE;CALM2_MOUSE;CALM3_MOUSE	Calmodulin-1;Calmodulin-2;Calmodulin-3	Calm1;Calm2;Calm3	P0DP26;P0DP27;P0DP28	Mus musculus	1	1	uniprot-mus+musculus_0902_2017	>sp|P0DP26|CALM1_MOUSE Calmodulin-1 OS=Mus musculus GN=Calm1 PE=1 SV=1;>sp|P0DP27|CALM2_MOUSE Calmodulin-2 OS=Mus musculus GN=Calm2 PE=1 SV=1;>sp|P0DP28|CALM3_MOUSE Calmodulin-3 OS=Mus musculus GN=Calm3 PE=1 SV=1	large	sand	60.7634	23.3517	4	7	_[+42]ADQLTEEQ[+1]IAEFK_.2|_[+42]ADQLTEEQIAEFK_.2|_HVMTNLGEK[+42]LTDEEVDEMIR_.4|_HVMTNLGEK[+42]LTDEEVDEMIR_.3|_VFDKDGN[+1]GYISAAELR_.2|_[+42]ADQLTEEQIAEFKEAFSLFDKDGDGTITTK_.3|_[+42]ADQLTEEQIAEFKEAFSLFDKDGDGTITTK_.4
large / sand	56	P60710	-0.73	0.73	0.6	1.84927	0.000519243	0.00156341	P60710	ACTB_MOUSE	Actin, cytoplasmic 1	Actb	P60710	Mus musculus	1	1	uniprot-mus+musculus_0902_2017	>sp|P60710|ACTB_MOUSE Actin, cytoplasmic 1 OS=Mus musculus GN=Actb PE=1 SV=1	large	sand	320.217	192.489	2	8	_[+42]DDDIAALVVDNGSGMC[+57]K_.2|_[+42]DDDIAALVVDN[+1]GSGMC[+57]K_.2|_[+43]DDDIAALVVDNGSGMC[+57]K_.2|_[+42]DDDIAALVVDNGSGM[+16]C[+57]K_.2|_[+42]DDDIAALVVD[+22]NGSGMC[+57]K_.2|_[+42]DDDIAALVVDNGSGM[+16]C[+57]K_.3|_[+28]DDDIAALVVDNGSGMC[+57]K_.2|_M[+16]DDDIAALVVDNGSGM[-48]C[+57]K_.2
large / sand	32	P02301;P84244	-0.81	0.81	0.57	1.38345	0.000529618	0.00158759	P02301;P84244	H3C_MOUSE;H33_MOUSE	Histone H3.3C;Histone H3.3	H3f3c;H3f3a	P02301;P84244	Mus musculus	3;1	3;2	uniprot-mus+musculus_0902_2017	>sp|P02301|H3C_MOUSE Histone H3.3C OS=Mus musculus GN=H3f3c PE=3 SV=3;>sp|P84244|H33_MOUSE Histone H3.3 OS=Mus musculus GN=H3f3a PE=1 SV=2	large	sand	22.893	13.0285	3	4	_EIAQDFKTD[+14]LR_.2|_[+43]EIAQDFKTDLR_.2|_LVREIAQ[+1]DFKTDLR_.3|_FQSAAIGALQEASEAYLVGLFEDTNLC[+57]AIHAK_.5
large / sand	64	P38575	0.61	0.61	1.53	2.05798	0.000554167	0.00164931	P38575	UPK2_MOUSE	Uroplakin-2	Upk2	P38575	Mus musculus	2	1	uniprot-mus+musculus_0902_2017	>sp|P38575|UPK2_MOUSE Uroplakin-2 OS=Mus musculus GN=Upk2 PE=2 SV=1	large	sand	1635.89	2504.23	7	8	_SDFVVPPC[+57]R_.2|_LSAYQ[+1]VTNLTPGTK_.2|_VVKSDFVVPPC[+57]R_.3|_SDFVVPPC[+57]RGR_[-156].2|_SDFVVPPC[+57]RGR_.3|_VQKGTSTESSPETPM[+16]STLPR_.3|_NMESIGLGM[+16]AR_.2|_GTSTESSPETPM[+16]STLPR_.2
large / sand	112	P62806	-0.81	0.81	0.57	1.7711	0.000571941	0.00168226	P62806	H4_MOUSE	Histone H4	Hist1h4a	P62806	Mus musculus	1	2	uniprot-mus+musculus_0902_2017	>sp|P62806|H4_MOUSE Histone H4 OS=Mus musculus GN=Hist1h4a PE=1 SV=2	large	sand	297.165	169.186	7	14	_DNIQ[+1]GITKPAIR_.3|_[+42]DN[+1]IQGITKPAIR_.2|_[+43]DNIQGITKPAIR_.2|_TVTAM[+16]DVVYALKR_.3|_TVTAMDVVYALKR_[-156].2|_[+43]TVTAMDVVYALKR_.2|_[+43]VFLENVIR_.2|_K[+44]TVTAMDVVYALKR_.3|_[+42]KTVTAMDVVYALKR_.3|_KTVTAM[+16]DVVYALKR_.4|_KTVTAM[+16]DVVYALKR_.3|_[+43]ISGLIYEETR_.2|_TVTAM[+16]DVVYALK_.2|_VLRDNIQ[+1]GITKPAIR_.4
large / sand	72	P30275	-1.35	1.35	0.39	2.12264	0.000596241	0.00173735	P30275	KCRU_MOUSE	Creatine kinase U-type, mitochondrial	Ckmt1	P30275	Mus musculus	1	1	uniprot-mus+musculus_0902_2017	>sp|P30275|KCRU_MOUSE Creatine kinase U-type, mitochondrial OS=Mus musculus GN=Ckmt1 PE=1 SV=1	large	sand	58.6925	23.0331	7	10	_HNNC[+57]MASHLTPAVYAR_.4|_HNNC[+57]MASHLTPAVYAR_.3|_LGYILTC[+57]PSNLGTGLR_.2|_GLSLPPAC[+57]TR_.2|_LC[+57]DKTTPTGWTLDQ[+1]C[+57]IQTGVDNPGHPFIK_.4|_LC[+57]DKTTPTGWTLDQC[+57]IQTGVDNPGHPFIK_.4|_KHNNC[+57]MASHLTPAVYAR_.4|_KHNNC[+57]MASHLTPAVYAR_.3|_TTPTGWTLDQC[+57]IQTGVDNPGHPFIK_.3|_RGTGGVDTAATGSVFDISN[+1]LDR_.3
large / sand	24	P62908	-0.8	0.8	0.57	1.05436	0.000619774	0.00179641	P62908	RS3_MOUSE	40S ribosomal protein S3	Rps3	P62908	Mus musculus	1	1	uniprot-mus+musculus_0902_2017	>sp|P62908|RS3_MOUSE 40S ribosomal protein S3 OS=Mus musculus GN=Rps3 PE=1 SV=1	large	sand	35.3243	20.2434	2	3	_GLC[+57]AIAQAESLR_.2|_GLC[+57]AIAQAESLR_.3|_FVDGLMIHSGDPVN[+1]YYVDTAVR_.3
large / sand	48	Q9Z2T6	-2.48	2.48	0.18	2.42615	0.000620839	0.00179641	Q9Z2T6	KRT85_MOUSE	Keratin, type II cuticular Hb5	Krt85	Q9Z2T6	Mus musculus	1	2	uniprot-mus+musculus_0902_2017	>sp|Q9Z2T6|KRT85_MOUSE Keratin, type II cuticular Hb5 OS=Mus musculus GN=Krt85 PE=1 SV=2	large	sand	47.349	8.50352	5	8	_AKLEAAVAEAEQQGEAALAD[+16]AR_.3|_AKLEAAVAEAEQQGEAALADAR[+16]_.3|_AKLEAAVAEAEQQGEAALAD[+16]AR_.4|_LEAAVAE[+14]AEQ[+1]QGEAALAD[+16]AR_.3|_LEAAVAEAE[+14]Q[+1]QGEAALAD[+16]AR_.3|_NFSSC[+57]SAVAPK_.2|_KSDLEANVEALVEESSFLK[+28]R_.4|_KSDLEANVEALVEESSFLK[+28]_.3
large / sand	120	O08976	-2.03	2.03	0.24	2.57171	0.000623054	0.00179865	O08976	PBAS_MOUSE	Probasin	Pbsn	O08976	Mus musculus	2	2	uniprot-mus+musculus_0902_2017	>sp|O08976|PBAS_MOUSE Probasin OS=Mus musculus GN=Pbsn PE=2 SV=2	large	sand	74.6202	18.2261	4	17	_[+43]IMDTDNC[+57]PSK_.2|_IMDTDNC[+57]PSK_.2|_GKQLNKEEMTEFMNLVEEM[+16]GIEEENVQR_.4|_GKQLNKEEMTEFM[+16]NLVEEMGIEEENVQR_.4|_GKQLNKEEM[+16]TEFMNLVEEM[+16]GIEEENVQR_.4|_GKQLNKEEM[+16]TEFMNLVEEMGIEEENVQR_.4|_IMDTDNC[+57]PSKIKP_.3|_IMDTDNC[+57]PSKIKP_.2|_IM[+16]DTDNC[+57]PSKIKP_.3|_QLNKEEMTEFMNLVEEM[+16]GIEEENVQR_.3|_[-17]QLNKEEMTEFM[+16]N[+1]LVEEMGIEEENVQR_.3|_[-17]QLNKEEM[+16]TEFM[+16]N[+1]LVEEMGIEEE…
large / sand	24	Q9JHY4	-2.51	2.51	0.18	2.67963	0.000668759	0.00191293	Q9JHY4	WF15B_MOUSE	WAP four-disulfide core domain protein 15B	Wfdc15b	Q9JHY4	Mus musculus	2	1	uniprot-mus+musculus_0902_2017	>sp|Q9JHY4|WF15B_MOUSE WAP four-disulfide core domain protein 15B OS=Mus musculus GN=Wfdc15b PE=2 SV=1	large	sand	87.6342	15.3581	3	3	_VPC[+57]PFVLIPK_.2|_C[+57]C[+57]FFYC[+57]QMR_.2|_NVFSKPGYC[+57]PEYR_.3
large / sand	24	P05213	-0.69	0.69	0.62	0.859097	0.000728988	0.00206162	P05213	TBA1B_MOUSE	Tubulin alpha-1B chain	Tuba1b	P05213	Mus musculus	1	2	uniprot-mus+musculus_0902_2017	>sp|P05213|TBA1B_MOUSE Tubulin alpha-1B chain OS=Mus musculus GN=Tuba1b PE=1 SV=2	large	sand	42.708	26.5261	2	3	_SIQFVDWC[+57]PTGFK_.2|_SIQFVDWC[+57]PTGFK_.3|_RSIQFVDWC[+57]PTGFK_.3
large / sand	40	P62717	-0.98	0.98	0.51	1.69911	0.000742539	0.00207761	P62717	RL18A_MOUSE	60S ribosomal protein L18a	Rpl18a	P62717	Mus musculus	1	1	uniprot-mus+musculus_0902_2017	>sp|P62717|RL18A_MOUSE 60S ribosomal protein L18a OS=Mus musculus GN=Rpl18a PE=1 SV=1	large	sand	39.8326	20.1598	3	5	_SSGEIVYC[+57]GQVFEK_.2|_EYRDLTTAGAVTQC[+57]YR_.3|_DLTTAGAVTQC[+57]YR_.2|_DLTTAGAVTQC[+57]YR_.3|_DLTTAGAVTQ[+1]C[+57]YR_.2
large / sand	40	Q9DAU7	1.2	1.2	2.3	1.96007	0.000755444	0.00210782	Q9DAU7	WFDC2_MOUSE	WAP four-disulfide core domain protein 2	Wfdc2	Q9DAU7	Mus musculus	1	1	uniprot-mus+musculus_0902_2017	>sp|Q9DAU7|WFDC2_MOUSE WAP four-disulfide core domain protein 2 OS=Mus musculus GN=Wfdc2 PE=1 SV=1	large	sand	11.6505	26.8534	5	7	_MAC[+57]TTPKF_.2|_LGLC[+57]EDQC[+57]Q[+1]VDSQC[+57]SGNMK_.3|_LGLC[+57]EDQC[+57]QVDSQC[+57]SGNMK_.3|_QGTC[+57]PSVDIPK_.2|_C[+57]C[+57]QAGC[+57]SSVC[+57]SKPNGPSEGELSGTDTK_.4|_C[+57]C[+57]QAGC[+57]SSVC[+57]SKPNGPSEGELSGTDTK_.3|_EKQGTC[+57]PSVDIPK_.3
large / sand	296	Q01339	1.26	1.26	2.39	2.13234	0.00078866	0.00218403	Q01339	APOH_MOUSE	Beta-2-glycoprotein 1	Apoh	Q01339	Mus musculus	1	1	uniprot-mus+musculus_0902_2017	>sp|Q01339|APOH_MOUSE Beta-2-glycoprotein 1 OS=Mus musculus GN=Apoh PE=1 SV=1	large	sand	90.4364	216.225	18	37	_ITC[+57]PPPPVPK_.2|_TGTWSFLPTC[+57]R_.2|_TGTWSFLPTC[+57]R[+1]_.2|_TGTWSFLPTC[+57]R_.3|_VC[+57]PFAGILENGIVR_.2|_VC[+57]PFAGILENGIVR_.3|_VC[+57]PFAGILEN[+1]GIVR_.2|_VC[+57]PFAGILEN[+1]GIVR_.3|_VC[+57]PFAGILEN[-17]GIVR_.3|_LPEC[+57]LEVK_.2|_C[+57]TEEGKWSPDIPAC[+57]AR_.3|_C[+57]TEEGKWSPDIPAC[+57]AR_.2|_ATFGC[+57]HETYKLDGPEEAEC[+57]TK_.4|_ATFGC[+57]HETYKLDGPEEAEC[+57]TK_.3|_IC[+57]PKPDDLPFATVVPLK_.3|…
large / sand	16	Q9CRB9	-1.21	1.21	0.43	1.0781	0.000826057	0.00225946	Q9CRB9	MIC19_MOUSE	MICOS complex subunit Mic19	Chchd3	Q9CRB9	Mus musculus	1	1	uniprot-mus+musculus_0902_2017	>sp|Q9CRB9|MIC19_MOUSE MICOS complex subunit Mic19 OS=Mus musculus GN=Chchd3 PE=1 SV=1	large	sand	15.5179	6.71281	2	2	_YEYHPVC[+57]ADLQTK_.3|_QNTQQTLSC[+57]SALASQYMHC[+57]VNHAK_.4
large / sand	40	Q61207	-0.46	0.46	0.73	1.83178	0.000922348	0.00247448	Q61207	SAP_MOUSE	Prosaposin	Psap	Q61207	Mus musculus	1	2	uniprot-mus+musculus_0902_2017	>sp|Q61207|SAP_MOUSE Prosaposin OS=Mus musculus GN=Psap PE=1 SV=2	large	sand	232.62	169.279	5	6	_GC[+57]SFLPDPYQK_.2|_SLPC[+57]DIC[+57]K_.2|_GLSNAC[+57]ALLPDPAR_.2|_TC[+57]EWIHDSSLSASC[+57]K_.3|_TC[+57]EWIHDSSLSASC[+57]K_.2|_VVAPFMSN[+1]IPLLLYPQDHPR_.3
large / sand	16	Q64437	2.22	2.22	4.66	1.82247	0.000945808	0.00253161	Q64437	ADH7_MOUSE	Alcohol dehydrogenase class 4 mu/sigma chain	Adh7	Q64437	Mus musculus	2	2	uniprot-mus+musculus_0902_2017	>sp|Q64437|ADH7_MOUSE Alcohol dehydrogenase class 4 mu/sigma chain OS=Mus musculus GN=Adh7 PE=2 SV=2	large	sand	7.59773	35.4165	3	3	_ALAVGATEC[+57]ISPK_.2|_EC[+57]NAC[+57]LNPEGNLC[+57]IR_.2|_AC[+57]LIGC[+57]GFSTGYGAAVK_.2
large / sand	192	P08071	-1.38	1.38	0.39	1.88626	0.00102317	0.00270394	P08071	TRFL_MOUSE	Lactotransferrin	Ltf	P08071	Mus musculus	1	4	uniprot-mus+musculus_0902_2017	>sp|P08071|TRFL_MOUSE Lactotransferrin OS=Mus musculus GN=Ltf PE=1 SV=4	large	sand	86.4066	33.2889	18	26	_VTWC[+57]AVGSEEK_.2|_C[+57]GLVPVLAENQK_.2|_QC[+57]IQAIVTNR_.2|_NLLFNDNTEC[+57]LAK_.2|_SC[+57]KFNEFFSQSC[+57]APGADPK_.3|_SNGLDC[+57]VNRPVEGYLAVAAVR_.3|_SN[+1]GLDC[+57]VNRPVEGYLAVAAVR_.3|_SC[+57]VPGAQKDRFPNLC[+57]SSC[+57]AGTGANK_.4|_SC[+57]VPGAQ[+1]KDRFPNLC[+57]SSC[+57]AGTGANK_.4|_C[+57]LRDNAGDVAFTR_.3|_C[+57]LRDNAGDVAFTR_.2|_NC[+57]HLAIAPNHAVVSR_.4|_NC[+57]HLAIAPNHAVVSR_.2|_C[+57]ASSPEEPYSGYAGALR…
large / sand	16	P62270	-1.84	1.84	0.28	1.91778	0.0010652	0.00280316	P62270	RS18_MOUSE	40S ribosomal protein S18	Rps18	P62270	Mus musculus	1	3	uniprot-mus+musculus_0902_2017	>sp|P62270|RS18_MOUSE 40S ribosomal protein S18 OS=Mus musculus GN=Rps18 PE=1 SV=3	large	sand	90.7168	25.3832	2	2	_[+42]SLVIPEKFQHILR_.3|_VLNTNIDGRR_[-156].2
large / sand	24	P32261	1.26	1.26	2.4	1.43655	0.00113535	0.00296281	P32261	ANT3_MOUSE	Antithrombin-III	Serpinc1	P32261	Mus musculus	1	1	uniprot-mus+musculus_0902_2017	>sp|P32261|ANT3_MOUSE Antithrombin-III OS=Mus musculus GN=Serpinc1 PE=1 SV=1	large	sand	13.5167	32.3736	2	3	_DIPVNPLC[+57]IYR_.2|_DIPVNPLC[+57]IYR_.3|_VDGQSC[+57]PVPMMYQEGK_.2
large / sand	40	P63158	-0.54	0.54	0.69	1.17245	0.00125468	0.00322044	P63158	HMGB1_MOUSE	High mobility group protein B1	Hmgb1	P63158	Mus musculus	1	2	uniprot-mus+musculus_0902_2017	>sp|P63158|HMGB1_MOUSE High mobility group protein B1 OS=Mus musculus GN=Hmgb1 PE=1 SV=2	large	sand	66.8041	46.0025	3	6	_KHPDASVN[+1]FSEFSK_.3|_RPPSAFFLFC[+57]SEYRPK_.4|_RPPSAFFLFC[+57]SEYRPK_.3|_KLGEMWNN[+1]TAADDKQPYEK_.4|_KLGEMWN[+1]NTAADDKQPYEK_.4|_KLGEM[+16]WNNTAADDKQPYEK_.4
large / sand	96	P10107	0.45	0.45	1.36	2.31797	0.00136425	0.00343121	P10107	ANXA1_MOUSE	Annexin A1	Anxa1	P10107	Mus musculus	1	2	uniprot-mus+musculus_0902_2017	>sp|P10107|ANXA1_MOUSE Annexin A1 OS=Mus musculus GN=Anxa1 PE=1 SV=2	large	sand	44.8058	61.0218	10	13	_AAYLQ[+1]ENGKPLDEVLR_.3|_GDRC[+57]QDLSVNQDLADTDAR_.3|_ILVALC[+57]GGN_.2|_C[+57]ATSTPAFFAEK_.2|_C[+57]QDLSVNQDLADTDAR_.2|_C[+57]QDLSVNQDLADTDAR_.3|_C[+57]Q[+1]D[-18]LSVNQDLADTDAR_.2|_C[+57]Q[+1]D[-18]LSVN[+1]QDLADTDAR_.2|_RKGTDVN[+1]VFTTILTSR_.4|_YGISLC[+57]QAILDETKGDYEK_.3|_KYGISLC[+57]QAILDETKGDYEK_.4|_ALTGHLEEVVLAM[+16]LK_.3|_SEIDMN[+1]EIKVFYQK_.2
large / sand	112	P68040	-0.74	0.74	0.6	1.76901	0.00147462	0.00365146	P68040	RACK1_MOUSE	Receptor of activated protein C kinase 1	Rack1	P68040	Mus musculus	1	3	uniprot-mus+musculus_0902_2017	>sp|P68040|RACK1_MOUSE Receptor of activated protein C kinase 1 OS=Mus musculus GN=Rack1 PE=1 SV=3	large	sand	106.459	63.6755	12	14	_VWNLANC[+57]K_.2|_[+42]TEQMTLR_.2|_LWNTLGVC[+57]K_.2|_YWLC[+57]AATGPSIK_.2|_FSPNSSNPIIVSC[+57]GWDK_.2|_FSPN[+1]SSNPIIVSC[+57]GWDK_.2|_YTVQDESHSEWVSC[+57]VR_.3|_GHNGWVTQIATTPQ[+1]FPDMILSASR_.3|_IIVDELK[-1]QEVISTSSK_.2|_AEPPQC[+57]TSLAWSADGQTLFAGYTDNLVR_.3|_AEPPQC[+57]TSLAWSADGQ[+1]TLFAGYTDNLVR_.3|_TNHIGHTGYLNTVTVSPDGSLC[+57]ASGGK_.4|_FSPNSSNPIIVSC[+57]GWDKLVK_.3|_HLYTLDGGDIINALC[+57]FSPNR_.3
large / sand	88	Q9CQ62	-0.39	0.39	0.76	1.42749	0.00154756	0.00379303	Q9CQ62	DECR_MOUSE	2,4-dienoyl-CoA reductase, mitochondrial	Decr1	Q9CQ62	Mus musculus	1	1	uniprot-mus+musculus_0902_2017	>sp|Q9CQ62|DECR_MOUSE 2,4-dienoyl-CoA reductase, mitochondrial OS=Mus musculus GN=Decr1 PE=1 SV=1	large	sand	111.69	84.9971	6	11	_FNIIQ[+1]PGPIK_.2|_VAGHPDVVINN[+1]AAGNFISPSER_.3|_VAGHPDVVIN[+1]NAAGNFISPSER_.3|_VAGHPDVVINNAAGN[+1]FISPSER_.3|_VAGHPDVVIN[+1]N[+1]AAGNFISPSER_.3|_AMTTFLSTLGAQC[+57]VIASR_.3|_AMTTFLSTLGAQC[+57]VIASR_.2|_EMIDRIPC[+57]GR_.3|_C[+57]DVRDPDMVHNTVLELIK_.4|_C[+57]DVRDPDMVHNTVLELIK_.3|_FEKEMIDRIPC[+57]GR_.4
large / sand	112	P68369	-0.29	0.29	0.82	1.60746	0.001587	0.00387452	P68369	TBA1A_MOUSE	Tubulin alpha-1A chain	Tuba1a	P68369	Mus musculus	1	1	uniprot-mus+musculus_0902_2017	>sp|P68369|TBA1A_MOUSE Tubulin alpha-1A chain OS=Mus musculus GN=Tuba1a PE=1 SV=1	large	sand	117.464	95.8538	8	14	_YMAC[+57]C[+57]LLYR_.2|_AVC[+57]MLSNTTAIAEAWAR_.3|_AVC[+57]MLSN[+1]TTAIAEAWAR_.3|_AVC[+57]MLSNTTAIAEAWAR_.2|_AVC[+57]M[+16]LSNTTAIAEAWAR_.2|_TIQFVDWC[+57]PTGFK_.2|_TIQFVDWC[+57]PTGFK_.3|_AYHEQLSVAEITNAC[+57]FEPANQMVK_.3|_AYHEQLSVAEITN[+1]AC[+57]FEPANQMVK_.3|_[-17]QLFHPEQLITGKEDAANNYAR_.3|_YMAC[+57]C[+57]LLYRGDVVPK_.3|_AVFVD[+22]LEPTVIDEVR_.3|_AVFVDLE[+22]PTVIDEVR_.3|_TIGGGDDSFN[+1]TFFSETGAGK_.3
large / sand	64	P07759	1.26	1.26	2.4	1.9191	0.00175616	0.00422967	P07759	SPA3K_MOUSE	Serine protease inhibitor A3K	Serpina3k	P07759	Mus musculus	1	2	uniprot-mus+musculus_0902_2017	>sp|P07759|SPA3K_MOUSE Serine protease inhibitor A3K OS=Mus musculus GN=Serpina3k PE=1 SV=2	large	sand	13.9526	33.4618	4	8	_HFRDEELSC[+57]SVLELK_.4|_HFRDEELSC[+57]SVLELK_.3|_HFRDEELSC[+57]SVLELK_.2|_MQQVEASLQ[+1]PETLR_.2|_M[+16]QQVEASLQPETLR_.3|_EVFTEQ[+1]ADLSGITETK_.2|_LALKN[+1]PDTNIVFSPLSISAALALVSLGAK_.4|_LALKNPDTN[+1]IVFSPLSISAALALVSLGAK_.4
large / sand	48	Q00612	1.44	1.44	2.71	1.57788	0.00185057	0.00441453	Q00612	G6PD1_MOUSE	Glucose-6-phosphate 1-dehydrogenase X	G6pdx	Q00612	Mus musculus	1	3	uniprot-mus+musculus_0902_2017	>sp|Q00612|G6PD1_MOUSE Glucose-6-phosphate 1-dehydrogenase X OS=Mus musculus GN=G6pdx PE=1 SV=3	large	sand	36.1556	98.0483	5	7	_[+42]AEQVALSR_.2|_NIQETC[+57]MSQTGWNR_.3|_NIQETC[+57]MSQTGWNR_.2|_DVAGDIFHQQC[+57]K_.3|_DVAGDIFHQQC[+57]K_.2|_NSYVAGQ[+1]YDDAASYK_.2|_LILDVFC[+57]GSQMHFVR_.3
large / sand	16	P00688	1.99	1.99	3.96	2.09713	0.00202723	0.00471887	P00688	AMYP_MOUSE	Pancreatic alpha-amylase	Amy2	P00688	Mus musculus	1	2	uniprot-mus+musculus_0902_2017	>sp|P00688|AMYP_MOUSE Pancreatic alpha-amylase OS=Mus musculus GN=Amy2 PE=1 SV=2	large	sand	15.1187	59.9098	2	2	_WVDIAKEC[+57]ER_.3|_EVTINADTTC[+57]GNDWVC[+57]EHR_.3
large / sand	24	Q91VR5	-1.01	1.01	0.5	1.54198	0.00210631	0.00485309	Q91VR5	DDX1_MOUSE	ATP-dependent RNA helicase DDX1	Ddx1	Q91VR5	Mus musculus	1	1	uniprot-mus+musculus_0902_2017	>sp|Q91VR5|DDX1_MOUSE ATP-dependent RNA helicase DDX1 OS=Mus musculus GN=Ddx1 PE=1 SV=1	large	sand	27.5825	13.6803	3	3	_MDQAIIFC[+57]R_.2|_FLIC[+57]TDVAAR_.2|_GSAFAIGSDGLC[+57]C[+57]QSR_.2
large / sand	16	P24472	2.65	2.65	6.28	1.88079	0.00223267	0.00507425	P24472	GSTA4_MOUSE	Glutathione S-transferase A4	Gsta4	P24472	Mus musculus	1	3	uniprot-mus+musculus_0902_2017	>sp|P24472|GSTA4_MOUSE Glutathione S-transferase A4 OS=Mus musculus GN=Gsta4 PE=1 SV=3	large	sand	20.253	127.11	3	3	_LYYFN[+1]GR_.2|_DGHLLFGQ[+1]VPLVEIDGMMLTQTR_.3|_MQKDGHLLFGQ[+1]VPLVEIDGMMLTQTR_.4
large / sand	16	P28665	2.2	2.2	4.58	1.73751	0.00258882	0.00574783	P28665	MUG1_MOUSE	Murinoglobulin-1	Mug1	P28665	Mus musculus	1	3	uniprot-mus+musculus_0902_2017	>sp|P28665|MUG1_MOUSE Murinoglobulin-1 OS=Mus musculus GN=Mug1 PE=1 SV=3	large	sand	6.34403	29.0529	3	3	_LQVTASPQSLC[+57]GLR_.2|_VLIVEPEGIKQEHTFSSLFC[+57]ASDAEISEK_.4|_AVDQSVLLLKPESELSPSWIYN[+1]LPGMQQNKFVPSSR_.4
large / sand	32	Q9CR57	-1.04	1.04	0.49	1.93915	0.00263628	0.00582217	Q9CR57	RL14_MOUSE	60S ribosomal protein L14	Rpl14	Q9CR57	Mus musculus	1	3	uniprot-mus+musculus_0902_2017	>sp|Q9CR57|RL14_MOUSE 60S ribosomal protein L14 OS=Mus musculus GN=Rpl14 PE=1 SV=3	large	sand	49.5715	24.1442	4	4	_ALVDGPC[+57]TR_.2|_C[+57]MQLTDFILK_.2|_LVAIVDVIDQN[+1]R_.2|_C[+57]MQLTDFILKFPHSAR_.4
large / sand	32	P14152	0.82	0.82	1.76	1.19347	0.00286327	0.00623535	P14152	MDHC_MOUSE	Malate dehydrogenase, cytoplasmic	Mdh1	P14152	Mus musculus	1	3	uniprot-mus+musculus_0902_2017	>sp|P14152|MDHC_MOUSE Malate dehydrogenase, cytoplasmic OS=Mus musculus GN=Mdh1 PE=1 SV=3	large	sand	26.084	46.0056	2	4	_SAPSIPKENFSC[+57]LTR_.3|_VIVVGNPANTNC[+57]LTASK_.2|_VIVVGN[-17]P[+16]ANTNC[+57]LTASK_.2|_VIVVGNPANTNC[+57]LTASK_.3
large / sand	8	P43275	-1.54	1.54	0.34	1.12915	0.00320298	0.00682065	P43275	H11_MOUSE	Histone H1.1	Hist1h1a	P43275	Mus musculus	1	2	uniprot-mus+musculus_0902_2017	>sp|P43275|H11_MOUSE Histone H1.1 OS=Mus musculus GN=Hist1h1a PE=1 SV=2	large	sand	66.151	22.8109	2	2	_[+42]SETAPVAQAASTATEKPAAAKK_.3|_K[+97]SLAAAGYDVEKNNSR_.3
large / sand	16	O35381	-0.8	0.8	0.57	1.91016	0.00337502	0.00712631	O35381	AN32A_MOUSE	Acidic leucine-rich nuclear phosphoprotein 32 family member A	Anp32a	O35381	Mus musculus	1	1	uniprot-mus+musculus_0902_2017	>sp|O35381|AN32A_MOUSE Acidic leucine-rich nuclear phosphoprotein 32 family member A OS=Mus musculus GN=Anp32a PE=1 SV=1	large	sand	48.316	27.6571	2	4	_NRTPSDVKELVLDNC[+57]K_.4|_NRTPSDVKELVLDNC[+57]K_.3|_SLDLFN[+1]C[+57]EVTNLNAYRENVFK_.3|_SLDLFNC[+57]EVTNLNAYRENVFK_.3
large / sand	24	P15105	-1	1	0.5	1.9066	0.00358386	0.00751649	P15105	GLNA_MOUSE	Glutamine synthetase	Glul	P15105	Mus musculus	1	6	uniprot-mus+musculus_0902_2017	>sp|P15105|GLNA_MOUSE Glutamine synthetase OS=Mus musculus GN=Glul PE=1 SV=6	large	sand	23.2116	11.5987	2	3	_LTGFHETSN[+1]INDFSAGVANR_.3|_LTGFHETSNIN[+1]DFSAGVANR_.3|_RPSANC[+57]DPYAVTEAIVR_.3
large / sand	24	P47962	-0.12	0.12	0.92	1.09468	0.0040687	0.00832386	P47962	RL5_MOUSE	60S ribosomal protein L5	Rpl5	P47962	Mus musculus	1	3	uniprot-mus+musculus_0902_2017	>sp|P47962|RL5_MOUSE 60S ribosomal protein L5 OS=Mus musculus GN=Rpl5 PE=1 SV=3	large	sand	56.4837	51.9511	3	3	_VTNRDIIC[+57]QIAYAR_.3|_VGLTNYAAAYC[+57]TGLLLAR_.3|_IEGDMIVC[+57]AAYAHELPK_.3
large / sand	40	P97315	-1.6	1.6	0.33	1.71813	0.00460612	0.00919751	P97315	CSRP1_MOUSE	Cysteine and glycine-rich protein 1	Csrp1	P97315	Mus musculus	1	3	uniprot-mus+musculus_0902_2017	>sp|P97315|CSRP1_MOUSE Cysteine and glycine-rich protein 1 OS=Mus musculus GN=Csrp1 PE=1 SV=3	large	sand	23.3439	7.69759	4	5	_GLESTTLADKDGEIYC[+57]K_.3|_NLDSTTVAVHGEEIYC[+57]K_.3|_NLDSTTVAVHGEEIYC[+57]K_.2|_SC[+57]FLC[+57]MVC[+57]K_.2|_TVYFAEEVQC[+57]EGNSFHK_.3
large / sand	32	Q91W90	-1.03	1.03	0.49	1.84352	0.0047206	0.00941108	Q91W90	TXND5_MOUSE	Thioredoxin domain-containing protein 5	Txndc5	Q91W90	Mus musculus	1	2	uniprot-mus+musculus_0902_2017	>sp|Q91W90|TXND5_MOUSE Thioredoxin domain-containing protein 5 OS=Mus musculus GN=Txndc5 PE=1 SV=2	large	sand	12.1555	5.96013	3	6	_VDC[+57]TADSDVC[+57]SAQGVR_.3|_VDC[+57]TADSDVC[+57]SAQGVR_.2|_VDC[+57]TQHYAVC[+57]SEHQVR_.4|_IGKVDC[+57]TQHYAVC[+57]SEHQVR_.5|_IGKVDC[+57]TQHYAVC[+57]SEHQVR_.4|_IGKVDC[+57]TQ[+1]HYAVC[+57]SEHQVR_.4
large / sand	32	P62702	-0.38	0.38	0.77	2.14937	0.00477344	0.00950128	P62702	RS4X_MOUSE	40S ribosomal protein S4, X isoform	Rps4x	P62702	Mus musculus	1	2	uniprot-mus+musculus_0902_2017	>sp|P62702|RS4X_MOUSE 40S ribosomal protein S4, X isoform OS=Mus musculus GN=Rps4x PE=1 SV=2	large	sand	44.6001	34.3227	3	4	_LREC[+57]LPLIIFLR_.3|_FDTGNLC[+57]MVTGGANLGR_.2|_FDTGNLC[+57]MVTGGANLGR_.3|_EC[+57]LPLIIFLR_.2
large / sand	120	Q06890	-0.6	0.6	0.66	1.63451	0.00483944	0.00954149	Q06890	CLUS_MOUSE	Clusterin	Clu	Q06890	Mus musculus	1	1	uniprot-mus+musculus_0902_2017	>sp|Q06890|CLUS_MOUSE Clusterin OS=Mus musculus GN=Clu PE=1 SV=1	large	sand	349.974	230.796	7	15	_SLLNSLEEAKK_[-128].2|_ASGIIDTLFQ[+1]DR_.2|_[+43]ASGIIDTLFQDR_.2|_C[+57]QEILSVD[+16]C[+57]STN[-17]NPAQANLR_.2|_C[+57]QEILSVDC[+57]STNNPAQANLR_.3|_C[+57]QEILSVDC[+57]STNNPAQANLR_.2|_C[+57]QEILSVDC[+57]S[-2]TN[+1]N[+1]PAQANLR_.2|_C[+57]Q[+1]E[-18]ILSVDC[+57]STNNPAQANLR_.3|_C[+57]Q[+1]E[-18]ILSVDC[+57]STNNPAQANLR_.2|_C[+57]QEILSVDC[+57]STNNPAQANLR_.4|_YIN[+1]KEIQNAVQGVK_.3|_YINKEIQN[+1]AVQGVK_.3|_[+…
large / sand	80	Q9CZ13	-1.63	1.63	0.32	2.17633	0.00485343	0.009554	Q9CZ13	QCR1_MOUSE	Cytochrome b-c1 complex subunit 1, mitochondrial	Uqcrc1	Q9CZ13	Mus musculus	1	2	uniprot-mus+musculus_0902_2017	>sp|Q9CZ13|QCR1_MOUSE Cytochrome b-c1 complex subunit 1, mitochondrial OS=Mus musculus GN=Uqcrc1 PE=1 SV=2	large	sand	156.061	50.4398	7	10	_NALVSHLDGTTPVC[+57]EDIGR_.3|_NALVSHLDGTTPVC[+57]EDIGR_.2|_LC[+57]TSATESEVTR_.2|_LC[+57]TSATESEVTR_.3|_VYEEDAVPGLTPC[+57]R_.2|_IQEVDAQ[+1]MLR_.3|_IQEVDAQM[+16]LR_.2|_YFYDQC[+57]PAVAGYGPIEQLPDYNR_.3|_VASEQSSHATC[+57]TVGVWIDAGSR_.3|_M[+16]VLAAAGGVEHQQLLDLAQK_.3
large / sand	144	P63038	-0.4	0.4	0.76	1.63851	0.00487793	0.00957966	P63038	CH60_MOUSE	60 kDa heat shock protein, mitochondrial	Hspd1	P63038	Mus musculus	1	1	uniprot-mus+musculus_0902_2017	>sp|P63038|CH60_MOUSE 60 kDa heat shock protein, mitochondrial OS=Mus musculus GN=Hspd1 PE=1 SV=1	large	sand	80.1604	60.854	13	19	_LVQDVAN[+1]NTNEEAGDGTTTATVLAR_.3|_LVQDVANNT[-2]N[+1]EEAGDGTTTATVLAR_.3|_LVQDVANNTNE[+22]EAGDGTTTATVLAR_.3|_LVQDVANNTNEE[+22]AGDGTTTATVLAR_.3|_TVIIEQ[+1]SWGSPK_.2|_AAVEEGIVLGGGC[+57]ALLR_.2|_AAVEEGIVLGGGC[+57]ALLR_.3|_C[+57]EFQDAYVLLSEKK_.3|_VGLQ[+1]VVAVK_.2|_GYISPYFIN[+1]TSK_.2|_C[+57]EFQDAYVLLSEK_.2|_C[+57]EFQDAYVLLSEK_.3|_ISSVQ[+1]SIVPALEIANAHR_.3|_TLN[+1]DELEIIEGMK_.2|_IQEITEQ[+1]LDITTSEYEKEK…
large / sand	32	Q61878	-1.3	1.3	0.41	1.95248	0.00510457	0.00996986	Q61878	PRG2_MOUSE	Bone marrow proteoglycan	Prg2	Q61878	Mus musculus	1	1	uniprot-mus+musculus_0902_2017	>sp|Q61878|PRG2_MOUSE Bone marrow proteoglycan OS=Mus musculus GN=Prg2 PE=1 SV=1	large	sand	16.8903	6.86454	3	4	_C[+57]VTLC[+57]TQGGHWR_.3|_C[+57]VTLC[+57]TQGGHWR_.2|_RAEC[+57]FDKAQSVC[+57]R_.3|_WVDGSSWNFAYWAAGQPC[+57]PGGGR_.3
large / sand	16	Q9CXI5	-2.22	2.22	0.21	1.67631	0.00532803	0.0103097	Q9CXI5	MANF_MOUSE	Mesencephalic astrocyte-derived neurotrophic factor	Manf	Q9CXI5	Mus musculus	1	1	uniprot-mus+musculus_0902_2017	>sp|Q9CXI5|MANF_MOUSE Mesencephalic astrocyte-derived neurotrophic factor OS=Mus musculus GN=Manf PE=1 SV=1	large	sand	38.1284	8.16127	2	2	_LC[+57]YYIGATDDAATK_.2|_ILDDWGEMC[+57]K_.2
large / sand	56	P63017	-1.07	1.07	0.48	1.49588	0.00557757	0.0107261	P63017	HSP7C_MOUSE	Heat shock cognate 71 kDa protein	Hspa8	P63017	Mus musculus	1	1	uniprot-mus+musculus_0902_2017	>sp|P63017|HSP7C_MOUSE Heat shock cognate 71 kDa protein OS=Mus musculus GN=Hspa8 PE=1 SV=1	large	sand	110.762	52.69	8	8	_NQVAMN[+1]PTNTVFDAK_.2|_NQVAMN[+1]PTNTVFDAKR_.3|_ARFEELN[+1]ADLFR_.3|_VC[+57]NPIITK_.2|_[+42]SKGPAVGIDLGTTYSC[+57]VGVFQHGK_.3|_LDKSQ[+1]IHDIVLVGGSTR_.3|_NSLESYAFNM[+16]K_.2|_M[+16]KEIAEAYLGK_.3
large / sand	32	P35486	0.2	0.2	1.15	2.67138	0.00601232	0.011387	P35486	ODPA_MOUSE	Pyruvate dehydrogenase E1 component subunit alpha, somatic form, mitochondrial	Pdha1	P35486	Mus musculus	1	1	uniprot-mus+musculus_0902_2017	>sp|P35486|ODPA_MOUSE Pyruvate dehydrogenase E1 component subunit alpha, somatic form, mitochondrial OS=Mus musculus GN=Pdha1 PE=1 SV=1	large	sand	49.8956	57.2844	4	4	_VDGMDILC[+57]VR_.2|_LPC[+57]IFIC[+57]ENNR_.2|_GFC[+57]HLC[+57]DGQEAC[+57]C[+57]VGLEAGINPTDHLITAYR_.4|_RGDFIPGLRVDGMDILC[+57]VR_.4
large / sand	16	P19253	-0.86	0.86	0.55	1.39482	0.00628344	0.011811	P19253	RL13A_MOUSE	60S ribosomal protein L13a	Rpl13a	P19253	Mus musculus	1	4	uniprot-mus+musculus_0902_2017	>sp|P19253|RL13A_MOUSE 60S ribosomal protein L13a OS=Mus musculus GN=Rpl13a PE=1 SV=4	large	sand	66.7031	36.6387	2	2	_[+42]AEGQVLVLDGR_.2|_C[+57]EGINISGNFYR_.2
large / sand	16	P21981	-1.74	1.74	0.3	2.01154	0.00635607	0.0118938	P21981	TGM2_MOUSE	Protein-glutamine gamma-glutamyltransferase 2	Tgm2	P21981	Mus musculus	1	4	uniprot-mus+musculus_0902_2017	>sp|P21981|TGM2_MOUSE Protein-glutamine gamma-glutamyltransferase 2 OS=Mus musculus GN=Tgm2 PE=1 SV=4	large	sand	19.1834	5.75509	2	2	_SEGTYC[+57]C[+57]GPVSVR_.2|_YSGC[+57]LTESNLIK_.2
large / sand	104	P05202	0.1	0.1	1.07	1.75453	0.00660228	0.0122628	P05202	AATM_MOUSE	Aspartate aminotransferase, mitochondrial	Got2	P05202	Mus musculus	1	1	uniprot-mus+musculus_0902_2017	>sp|P05202|AATM_MOUSE Aspartate aminotransferase, mitochondrial OS=Mus musculus GN=Got2 PE=1 SV=1	large	sand	49.6248	53.0448	8	13	_VGAFTVVC[+57]K_.2|_DAGMQ[+1]LQGYR_.2|_DAGMQLQ[+1]GYR_.2|_DAGM[+16]QLQGYR_.2|_ILIRPLYSNPPLN[+1]GAR_.3|_VGAFTVVC[+57]KDAEEAKR_.4|_VGAFTVVC[+57]KDAEEAK_.3|_NLDKEYLPIGGLAEFC[+57]K_.2|_NLDKEYLPIGGLAEFC[+57]K_.3|_EGSSHNWQHITDQIGMFC[+57]FTGLKPEQVER_.5|_EGSSHNWQHITDQIGMFC[+57]FTGLKPEQVER_.4|_HFIEQGINVC[+57]LC[+57]QSYAK_.3|_HFIEQGIN[+1]VC[+57]LC[+57]QSYAK_.3
large / sand	16	Q9D051	-1.37	1.37	0.39	1.52991	0.00685818	0.0126255	Q9D051	ODPB_MOUSE	Pyruvate dehydrogenase E1 component subunit beta, mitochondrial	Pdhb	Q9D051	Mus musculus	1	1	uniprot-mus+musculus_0902_2017	>sp|Q9D051|ODPB_MOUSE Pyruvate dehydrogenase E1 component subunit beta, mitochondrial OS=Mus musculus GN=Pdhb PE=1 SV=1	large	sand	46.2277	17.8265	2	2	_EGIEC[+57]EVINLR_.2|_[+57]TNHLVT[+80]VEGGWPQFGVGAEIC[+57]ARIMEGPAFNFLDAPAVR_.5
large / sand	16	Q05920	-1.16	1.16	0.45	1.44207	0.00703151	0.0128713	Q05920	PYC_MOUSE	Pyruvate carboxylase, mitochondrial	Pc	Q05920	Mus musculus	1	1	uniprot-mus+musculus_0902_2017	>sp|Q05920|PYC_MOUSE Pyruvate carboxylase, mitochondrial OS=Mus musculus GN=Pc PE=1 SV=1	large	sand	26.1985	11.7299	2	2	_ADFAQAC[+57]QDAGVR_.2|_AEAEAQ[+1]AEELSFPR_.2
large / sand	24	A2ARV4	0.73	0.73	1.66	1.3021	0.00710413	0.0129637	A2ARV4	LRP2_MOUSE	Low-density lipoprotein receptor-related protein 2	Lrp2	A2ARV4	Mus musculus	1	1	uniprot-mus+musculus_0902_2017	>sp|A2ARV4|LRP2_MOUSE Low-density lipoprotein receptor-related protein 2 OS=Mus musculus GN=Lrp2 PE=1 SV=1	large	sand	12.0105	19.942	3	3	_AIVLDPC[+57]R_.2|_IASAN[+1]MDGTSLK_.2|_HQC[+57]LC[+57]EEGYILER_.3
large / sand	16	P63037	-2.1	2.1	0.23	1.86068	0.00727062	0.0131905	P63037	DNJA1_MOUSE	DnaJ homolog subfamily A member 1	Dnaja1	P63037	Mus musculus	1	1	uniprot-mus+musculus_0902_2017	>sp|P63037|DNJA1_MOUSE DnaJ homolog subfamily A member 1 OS=Mus musculus GN=Dnaja1 PE=1 SV=1	large	sand	47.2286	11.0036	2	2	_C[+57]VLNEGMPIYR_.2|_IHQIGPGMVQQIQSVC[+57]MEC[+57]QGHGER_.4
large / sand	16	P14148	-1.71	1.71	0.31	1.85267	0.00738725	0.0133633	P14148	RL7_MOUSE	60S ribosomal protein L7	Rpl7	P14148	Mus musculus	1	2	uniprot-mus+musculus_0902_2017	>sp|P14148|RL7_MOUSE 60S ribosomal protein L7 OS=Mus musculus GN=Rpl7 PE=1 SV=2	large	sand	17.014	5.21071	2	2	_[+42]MEAVPEKK_.2|_FGIIC[+57]MEDLIHEIYTVGKR_.4
large / sand	16	Q9D952	-1.95	1.95	0.26	1.94734	0.00791911	0.0142635	Q9D952	EVPL_MOUSE	Envoplakin	Evpl	Q9D952	Mus musculus	1	3	uniprot-mus+musculus_0902_2017	>sp|Q9D952|EVPL_MOUSE Envoplakin OS=Mus musculus GN=Evpl PE=1 SV=3	large	sand	26.4424	6.8641	3	3	_AATQ[+1]ELALLISR_.2|_C[+57]SLEPALAVSAPK_.2|_C[+57]SLEPALAVSAPKR_.3
large / sand	32	Q921H8	-1.13	1.13	0.46	1.71544	0.00808173	0.0144724	Q921H8	THIKA_MOUSE	3-ketoacyl-CoA thiolase A, peroxisomal	Acaa1a	Q921H8	Mus musculus	1	1	uniprot-mus+musculus_0902_2017	>sp|Q921H8|THIKA_MOUSE 3-ketoacyl-CoA thiolase A, peroxisomal OS=Mus musculus GN=Acaa1a PE=1 SV=1	large	sand	27.3876	12.4932	3	4	_DC[+57]LTPMGMTSENVAER_.2|_DC[+57]LTPMGMTSENVAER_.3|_ARDC[+57]LTPMGMTSENVAER_.3|_FPQ[+1]ASASDVVVVHGR_.3
large / sand	16	Q8VCW8	-1.12	1.12	0.46	2.03122	0.00882188	0.0155534	Q8VCW8	ACSF2_MOUSE	Acyl-CoA synthetase family member 2, mitochondrial	Acsf2	Q8VCW8	Mus musculus	1	1	uniprot-mus+musculus_0902_2017	>sp|Q8VCW8|ACSF2_MOUSE Acyl-CoA synthetase family member 2, mitochondrial OS=Mus musculus GN=Acsf2 PE=1 SV=1	large	sand	62.7756	28.7982	2	2	_MGEEIC[+57]AC[+57]IR_.2|_TGDIALMDEQGFC[+57]K_.2
large / sand	32	P35700	-1.22	1.22	0.43	2.02795	0.00932748	0.0163755	P35700	PRDX1_MOUSE	Peroxiredoxin-1	Prdx1	P35700	Mus musculus	1	1	uniprot-mus+musculus_0902_2017	>sp|P35700|PRDX1_MOUSE Peroxiredoxin-1 OS=Mus musculus GN=Prdx1 PE=1 SV=1	large	sand	47.0462	20.2268	5	5	_HGEVC[+57]PAGWKPGSDTIKPDVNK_.5|_[-17]QITINDLPVGR_.2|_ATAVMPDGQ[+1]FKDISLSEYKGK_.4|_LNC[+57]QVIGASVDSHFC[+57]HLAWINTPK_.4|_LNC[+57]QVIGASVDSHFC[+57]HLAWINTPKK_.5
large / sand	120	P97429	0.09	0.09	1.06	2.03899	0.0111509	0.0190679	P97429	ANXA4_MOUSE	Annexin A4	Anxa4	P97429	Mus musculus	1	4	uniprot-mus+musculus_0902_2017	>sp|P97429|ANXA4_MOUSE Annexin A4 OS=Mus musculus GN=Anxa4 PE=1 SV=4	large	sand	174.44	185.758	10	15	_FLSILC[+57]SR_.2|_AASGFNATEDAQTLRK_[-128].2|_GAGTDEGC[+57]LIEILASR_.2|_GAGTDEGC[+57]LIEILASR_.3|_AMKGAGTDEGC[+57]LIEILASR_.3|_AM[+16]KGAGTDEGC[+57]LIEILASR_.3|_VLL[+14]VLC[+57]GGDD_.2|_VL[+14]LVLC[+57]GGDD_.2|_QDAQELYEAGEKR_[-156].2|_[-17]QDAQELYEAGEKR_.2|_WGTDEVKFLSILC[+57]SR_.3|_GLGTDE[+22]DAIIGILAYR_.3|_SLEEDIC[+57]SDTSFMFQR_.2|_SLEEDIC[+57]SDTSFMFQR_.3|_VLVSLSAAGRDEGN[+1]YLDDALMK_.3
large / sand	40	Q8QZT1	-0.47	0.47	0.72	1.84027	0.0113822	0.0192983	Q8QZT1	THIL_MOUSE	Acetyl-CoA acetyltransferase, mitochondrial	Acat1	Q8QZT1	Mus musculus	1	1	uniprot-mus+musculus_0902_2017	>sp|Q8QZT1|THIL_MOUSE Acetyl-CoA acetyltransferase, mitochondrial OS=Mus musculus GN=Acat1 PE=1 SV=1	large	sand	27.1855	19.6835	4	5	_LGTAAIQ[+1]GAIEK_.2|_MLEIDPQKVN[+1]IHGGAVSLGHPIGMSGAR_.5|_EVYM[+16]GNVIQGGEGQAPTR_.3|_QATLGAGLPISTPC[+57]TTVNKVC[+57]ASGMK_.3|_[-17]QATLGAGLPISTP[+16]C[+57]TTVN[+1]KVC[+57]ASGMK_.3
large / sand	24	Q9WUM4	-1.37	1.37	0.39	1.848	0.0115307	0.0195039	Q9WUM4	COR1C_MOUSE	Coronin-1C	Coro1c	Q9WUM4	Mus musculus	1	2	uniprot-mus+musculus_0902_2017	>sp|Q9WUM4|COR1C_MOUSE Coronin-1C OS=Mus musculus GN=Coro1c PE=1 SV=2	large	sand	35.2183	13.5939	3	3	_SIKETIC[+57]SQDER_.3|_KC[+57]EPIIMTVPR_.3|_RGLDVNKC[+57]EIAR_.3
large / sand	16	P99028	-1.49	1.49	0.36	2.73735	0.0120606	0.020263	P99028	QCR6_MOUSE	Cytochrome b-c1 complex subunit 6, mitochondrial	Uqcrh	P99028	Mus musculus	1	2	uniprot-mus+musculus_0902_2017	>sp|P99028|QCR6_MOUSE Cytochrome b-c1 complex subunit 6, mitochondrial OS=Mus musculus GN=Uqcrh PE=1 SV=2	large	sand	36.169	12.8832	2	2	_SQTEEDC[+57]TEELFDFLHAR_.3|_ERLELC[+57]DNR_.3
large / sand	32	Q61765	-1.69	1.69	0.31	1.67427	0.0128098	0.0212364	Q61765	K1H1_MOUSE	Keratin, type I cuticular Ha1	Krt31	Q61765	Mus musculus	1	2	uniprot-mus+musculus_0902_2017	>sp|Q61765|K1H1_MOUSE Keratin, type I cuticular Ha1 OS=Mus musculus GN=Krt31 PE=1 SV=2	large	sand	57.7372	17.8388	5	5	_LEC[+57]EINTYR_.2|_ILDELTLC[+57]K_.2|_C[+57]QLGDRLNVEVDAAPTVDLNR_.3|_C[+57]GPC[+57]NSFVR_.2|_SDLEAQVESLKEELLC[+57]LK_.3
large / sand	24	P54071	-0.8	0.8	0.57	1.55708	0.0133337	0.0218164	P54071	IDHP_MOUSE	Isocitrate dehydrogenase [NADP], mitochondrial	Idh2	P54071	Mus musculus	1	3	uniprot-mus+musculus_0902_2017	>sp|P54071|IDHP_MOUSE Isocitrate dehydrogenase [NADP], mitochondrial OS=Mus musculus GN=Idh2 PE=1 SV=3	large	sand	29.5145	16.9477	3	3	_VC[+57]VQTVESGAMTK_.2|_DLAGC[+57]IHGLSNVK_.3|_SSGGFVWAC[+57]K_.2
large / sand	32	Q8BP67	-1.07	1.07	0.48	1.90274	0.0139995	0.0227505	Q8BP67	RL24_MOUSE	60S ribosomal protein L24	Rpl24	Q8BP67	Mus musculus	1	2	uniprot-mus+musculus_0902_2017	>sp|Q8BP67|RL24_MOUSE 60S ribosomal protein L24 OS=Mus musculus GN=Rpl24 PE=1 SV=2	large	sand	68.9502	32.8616	3	4	_QINWTVLYRR_[-156].2|_MKVELC[+57]SFSGYK_.3|_M[+16]KVELC[+57]SFSGYK_.3|_AITGASLADIM[+16]AK_.2
large / sand	40	P62962	0.43	0.43	1.35	1.56517	0.0147345	0.0236038	P62962	PROF1_MOUSE	Profilin-1	Pfn1	P62962	Mus musculus	1	2	uniprot-mus+musculus_0902_2017	>sp|P62962|PROF1_MOUSE Profilin-1 OS=Mus musculus GN=Pfn1 PE=1 SV=2	large	sand	17.4949	23.5762	2	5	_SSFFVN[+1]GLTLGGQK_.2|_SSFFVN[+1]GLTLGGQK_.3|_SSFF[+16]VNGLTLGGQK_.2|_C[+57]SVIRDSLLQ[+1]DGEFTMDLR_.3|_C[+57]SVIRDSLLQDGEFTMDLR_.3
large / sand	40	P30681	-0.53	0.53	0.69	1.82605	0.0151406	0.0239886	P30681	HMGB2_MOUSE	High mobility group protein B2	Hmgb2	P30681	Mus musculus	1	3	uniprot-mus+musculus_0902_2017	>sp|P30681|HMGB2_MOUSE High mobility group protein B2 OS=Mus musculus GN=Hmgb2 PE=1 SV=3	large	sand	43.9606	30.4829	4	5	_MSSYAFFVQTC[+57]R_.2|_RPPSAFFLFC[+57]SENRPK_.4|_RPPSAFFLFC[+57]SENRPK_.3|_MSSYAFFVQTC[+57]REEHKK_.4|_GKMSSYAFFVQTC[+57]R_.3
large / sand	16	P47963	-1	1	0.5	1.67294	0.0152152	0.0240747	P47963	RL13_MOUSE	60S ribosomal protein L13	Rpl13	P47963	Mus musculus	1	3	uniprot-mus+musculus_0902_2017	>sp|P47963|RL13_MOUSE 60S ribosomal protein L13 OS=Mus musculus GN=Rpl13 PE=1 SV=3	large	sand	116.083	58.1665	2	2	_VDTWFN[+1]QPAR_.2|_TIGISVDPR[+1]_.2
large / sand	40	Q62167	0.92	0.92	1.89	1.82158	0.0155391	0.0244634	Q62167	DDX3X_MOUSE	ATP-dependent RNA helicase DDX3X	Ddx3x	Q62167	Mus musculus	1	3	uniprot-mus+musculus_0902_2017	>sp|Q62167|DDX3X_MOUSE ATP-dependent RNA helicase DDX3X OS=Mus musculus GN=Ddx3x PE=1 SV=3	large	sand	19.3193	36.4869	5	5	_VRPC[+57]VVYGGAEIGQQIR_.3|_DLMAC[+57]AQTGSGK_.2|_GC[+57]HLLVATPGR_.2|_MLDMGFEPQ[+1]IR_.2|_KGADSLEDFLYHEGYAC[+57]TSIHGDR_.4
large / sand	32	P62911	-0.84	0.84	0.56	1.50036	0.0156858	0.0246426	P62911	RL32_MOUSE	60S ribosomal protein L32	Rpl32	P62911	Mus musculus	1	2	uniprot-mus+musculus_0902_2017	>sp|P62911|RL32_MOUSE 60S ribosomal protein L32 OS=Mus musculus GN=Rpl32 PE=1 SV=2	large	sand	42.9784	23.9384	3	4	_ELEVLLMC[+57]NK_.2|_SYC[+57]AEIAHNVSSK_.3|_SYC[+57]AEIAHNVSSK_.2|_FLVHNVKELEVLLMC[+57]NK_.3
large / sand	56	P86048;Q6ZWV3	-0.96	0.96	0.51	1.99872	0.0157407	0.0246564	P86048;Q6ZWV3	RL10L_MOUSE;RL10_MOUSE	60S ribosomal protein L10-like;60S ribosomal protein L10	Rpl10l;Rpl10	P86048;Q6ZWV3	Mus musculus	2;1	1;3	uniprot-mus+musculus_0902_2017	>sp|P86048|RL10L_MOUSE 60S ribosomal protein L10-like OS=Mus musculus GN=Rpl10l PE=2 SV=1;>sp|Q6ZWV3|RL10_MOUSE 60S ribosomal protein L10 OS=Mus musculus GN=Rpl10 PE=1 SV=3	large	sand	215.575	110.745	5	7	_LIPDGC[+57]GVK_.2|_VHIGQ[+1]VIMSIR_.3|_AKVDEFPLC[+57]GHMVSDEYEQ[+1]LSSEALEAAR_.4|_AKVDEFPLC[+57]GHMVSDEYEQLSSEALEAAR_.4|_MLSC[+57]AGADRLQTGMR_.3|_VDEFPLC[+57]GHMVSDEYEQLSSEALEAAR_.3|_VDEFPLC[+57]GHMVSDEYEQLSSEALEAAR_.4
large / sand	24	Q6TU36	-0.19	0.19	0.88	4.14562	0.0165841	0.0256451	Q6TU36	DFB50_MOUSE	Beta-defensin 50	Defb50	Q6TU36	Mus musculus	2	1	uniprot-mus+musculus_0902_2017	>sp|Q6TU36|DFB50_MOUSE Beta-defensin 50 OS=Mus musculus GN=Defb50 PE=2 SV=1	large	sand	539.763	473.74	2	3	_SVC[+57]C[+57]MVPVR_.2|_SVC[+57]C[+57]MVPVRMDNI_.2|_SVC[+57]C[+57]MVPVRM[+16]DNI_.2
large / sand	48	Q9R269	4.85	4.85	28.79	2.24948	0.0184628	0.0278959	Q9R269	PEPL_MOUSE	Periplakin	Ppl	Q9R269	Mus musculus	1	1	uniprot-mus+musculus_0902_2017	>sp|Q9R269|PEPL_MOUSE Periplakin OS=Mus musculus GN=Ppl PE=1 SV=1	large	sand	54.6276	1572.71	7	7	_N[+1]ITTIDSGTHLNSR_.3|_EAEVLLLQ[+1]QR_.2|_FQEHC[+57]PDLER_.3|_AAYDEYC[+57]SGYNR_.2|_ETPLKPIPVEALC[+57]DFESDQGLISR_.3|_NITNELLQIEPEKTQC[+57]TAEC[+57]EAFVQALPASGTAPLLK_.4|_TPSYEPQ[+1]ETDSLGQMETK_.3
large / sand	72	P03953	-1.62	1.62	0.33	2.57647	0.0204929	0.0303868	P03953	CFAD_MOUSE	Complement factor D	Cfd	P03953	Mus musculus	1	1	uniprot-mus+musculus_0902_2017	>sp|P03953|CFAD_MOUSE Complement factor D OS=Mus musculus GN=Cfd PE=1 SV=1	large	sand	141.183	46.0837	6	9	_DTC[+57]RGDSGSPLVC[+57]GDAVEGVVTWGSR_.3|_DTC[+57]RGDSGSPLVC[+57]GDAVEGVVTWGSR_.4|_TYHDGVVTINMMC[+57]AESNRR_.4|_TYHDGVVTINMMC[+57]AESNRR_.3|_EVEPGTLC[+57]DVAGWGVVTHAGR_.3|_GDSGSPLVC[+57]GDAVEGVVTWGSR_.3|_GDSGSPLVC[+57]GDAVEGVVTWGSR_.2|_TYHDGVVTINMMC[+57]AESNR_.3|_RDTC[+57]RGDSGSPLVC[+57]GDAVEGVVTWGSR_.4
large / sand	32	P61161	0	0	1	1.86962	0.021637	0.03167	P61161	ARP2_MOUSE	Actin-related protein 2	Actr2	P61161	Mus musculus	1	1	uniprot-mus+musculus_0902_2017	>sp|P61161|ARP2_MOUSE Actin-related protein 2 OS=Mus musculus GN=Actr2 PE=1 SV=1	large	sand	21.8815	21.8683	4	4	_VVVC[+57]DNGTGFVK_.2|_KVVVC[+57]DNGTGFVK_.3|_SMLEVN[+1]YPMENGIVR_.2|_LC[+57]YVGYNIEQEQK_.2
large / sand	40	P38060	-1.12	1.12	0.46	1.48316	0.0228151	0.0330845	P38060	HMGCL_MOUSE	Hydroxymethylglutaryl-CoA lyase, mitochondrial	Hmgcl	P38060	Mus musculus	1	2	uniprot-mus+musculus_0902_2017	>sp|P38060|HMGCL_MOUSE Hydroxymethylglutaryl-CoA lyase, mitochondrial OS=Mus musculus GN=Hmgcl PE=1 SV=2	large	sand	24.2173	11.1074	5	5	_LLEAGDFIC[+57]QALNRK_.3|_GYVSC[+57]ALGC[+57]PYEGK_.2|_KNANC[+57]SIEESFQR_.3|_NANC[+57]SIEESFQR_.2|_LLEAGDFIC[+57]QALNR_.3
large / sand	16	O70133	-0.96	0.96	0.52	1.54795	0.0235804	0.033801	O70133	DHX9_MOUSE	ATP-dependent RNA helicase A	Dhx9	O70133	Mus musculus	1	2	uniprot-mus+musculus_0902_2017	>sp|O70133|DHX9_MOUSE ATP-dependent RNA helicase A OS=Mus musculus GN=Dhx9 PE=1 SV=2	large	sand	14.0345	7.23492	2	2	_AAEC[+57]NIVVTQPR_.2|_LAAQSC[+57]ALSLVR_.2
large / sand	24	Q3TDN2	-0.95	0.95	0.52	1.79816	0.0236008	0.033801	Q3TDN2	FAF2_MOUSE	FAS-associated factor 2	Faf2	Q3TDN2	Mus musculus	1	2	uniprot-mus+musculus_0902_2017	>sp|Q3TDN2|FAF2_MOUSE FAS-associated factor 2 OS=Mus musculus GN=Faf2 PE=1 SV=2	large	sand	12.399	6.41247	3	3	_NALC[+57]APEVISLINSR_.3|_AHPVFYQ[+1]GTYSQALNDAKR_.4|_[+42]AAPEEQDLTQEQTEK_.2
large / sand	32	Q9ESB3	0.75	0.75	1.68	1.59824	0.0241308	0.0342767	Q9ESB3	HRG_MOUSE	Histidine-rich glycoprotein	Hrg	Q9ESB3	Mus musculus	1	2	uniprot-mus+musculus_0902_2017	>sp|Q9ESB3|HRG_MOUSE Histidine-rich glycoprotein OS=Mus musculus GN=Hrg PE=1 SV=2	large	sand	27.4448	46.1688	2	4	_SPLVFGFC[+57]R_.2|_WQ[+1]SEIVIGQC[+57]K_.2|_WQSEIVIGQC[+57]K_.2|_WQSEIVIGQ[+1]C[+57]K_.2
large / sand	64	Q9D132	0.55	0.55	1.46	1.84892	0.0242363	0.0343874	Q9D132	UPK1A_MOUSE	Uroplakin-1a	Upk1a	Q9D132	Mus musculus	1	1	uniprot-mus+musculus_0902_2017	>sp|Q9D132|UPK1A_MOUSE Uroplakin-1a OS=Mus musculus GN=Upk1a PE=1 SV=1	large	sand	212.756	310.582	6	9	_RTGNFIPINEDGC[+57]R_.3|_AATPEVVFPWPPLC[+57]C[+57]R_.3|_AATPEVVFPWPPLC[+57]C[+57]R_.2|_TGNFIPINEDGC[+57]R_.2|_TGNFIPINEDGC[+57]R_.3|_AATPEVVFPWPPLC[+57]C[+57]RR_.3|_QM[+16]LTYYSADTDQGQELTR_.2|_QM[+16]LTYYSADTDQGQELTR_.3|_VGHM[+16]DYLFTK_.3
large / sand	120	Q8CB12	0.77	0.77	1.71	2.24649	0.0249331	0.0352162	Q8CB12	GSDC3_MOUSE	Gasdermin-C3	Gsdmc3	Q8CB12	Mus musculus	2	2	uniprot-mus+musculus_0902_2017	>sp|Q8CB12|GSDC3_MOUSE Gasdermin-C3 OS=Mus musculus GN=Gsdmc3 PE=2 SV=2	large	sand	44.3141	75.6641	7	15	_DLRPVEC[+57]LSDATKFR_.4|_DLRPVEC[+57]LSDATKFR_.3|_DLRPVEC[+57]LSDATK_.3|_DLRPVEC[+57]LSDATK_.2|_QQLVIENNTC[+57]VILPSATK_.3|_QQLVIENNTC[+57]VILPSATK_.2|_QQLVIEN[+1]NTC[+57]VILPSATK_.2|_QQLVIENNTC[+57]VILPSATKK_.3|_[-17]QQLVIEN[+16]N[+1]TC[+57]VILPSATKK_.3|_C[+57]LQYEVSEQTR_.2|_C[+57]LQ[+1]YEVSEQTR_.2|_KQQLVIENNTC[+57]VILPSATK_.3|_KQQLVIEN[+1]NTC[+57]VILPSATK_.3|_KQQLVIENN[+1]TC[+57]VILPSATK_.3|_T…
large / sand	64	P21614	0.24	0.24	1.18	1.87158	0.0277686	0.0384393	P21614	VTDB_MOUSE	Vitamin D-binding protein	Gc	P21614	Mus musculus	1	2	uniprot-mus+musculus_0902_2017	>sp|P21614|VTDB_MOUSE Vitamin D-binding protein OS=Mus musculus GN=Gc PE=1 SV=2	large	sand	13.7433	16.2722	8	10	_SC[+57]ESDAPFPVHPGTPEC[+57]C[+57]TK_.3|_TLREC[+57]C[+57]DTQDSVAC[+57]FSTQSPLLKR_.4|_TLREC[+57]C[+57]DTQ[+1]DSVAC[+57]FSTQSPLLKR_.4|_TLREC[+57]C[+57]DTQDSVAC[+57]FSTQSPLLKR_.3|_EVVSLTEEC[+57]C[+57]AEGADPTC[+57]YDTR_.3|_NYLSMVGSC[+57]C[+57]TSANPTVC[+57]FVK_.3|_EC[+57]C[+57]DTQDSVAC[+57]FSTQSPLLKR_.3|_C[+57]C[+57]ESTSEDC[+57]MASELPEHTIK_.3|_KLC[+57]MAALSHQPQEFPTYVEPTNDEIC[+57]EAFRR_.5|_NYLSMVGSC[+5…
large / sand	32	Q9QUI0	-0.58	0.58	0.67	1.88492	0.02863	0.0394224	Q9QUI0	RHOA_MOUSE	Transforming protein RhoA	Rhoa	Q9QUI0	Mus musculus	1	1	uniprot-mus+musculus_0902_2017	>sp|Q9QUI0|RHOA_MOUSE Transforming protein RhoA OS=Mus musculus GN=Rhoa PE=1 SV=1	large	sand	36.0376	24.047	3	4	_IGAFGYMEC[+57]SAK_.2|_HFC[+57]PNVPIILVGNKK_.4|_HFC[+57]PNVPIILVGNKK_.3|_TC[+57]LLIVFSK_.2
large / sand	48	Q9CR61	0.12	0.12	1.08	2.0251	0.0290383	0.0399089	Q9CR61	NDUB7_MOUSE	NADH dehydrogenase [ubiquinone] 1 beta subcomplex subunit 7	Ndufb7	Q9CR61	Mus musculus	1	3	uniprot-mus+musculus_0902_2017	>sp|Q9CR61|NDUB7_MOUSE NADH dehydrogenase [ubiquinone] 1 beta subcomplex subunit 7 OS=Mus musculus GN=Ndufb7 PE=1 SV=3	large	sand	35.7121	38.7116	4	6	_DYC[+57]AHYLIR_.3|_DYC[+57]AHYLIR_.2|_DSFPNFLAC[+57]K_.2|_HEQHDWDYC[+57]EHLDYVKR_.5|_VMVATQ[+1]QEMMDAQLTLQQR_.3|_VMVATQQ[+1]EMMDAQLTLQQR_.3
large / sand	32	Q91VR2	1.26	1.26	2.4	2.55195	0.0296788	0.0406782	Q91VR2	ATPG_MOUSE	ATP synthase subunit gamma, mitochondrial	Atp5c1	Q91VR2	Mus musculus	1	1	uniprot-mus+musculus_0902_2017	>sp|Q91VR2|ATPG_MOUSE ATP synthase subunit gamma, mitochondrial OS=Mus musculus GN=Atp5c1 PE=1 SV=1	large	sand	27.2103	65.303	3	4	_NASDM[+16]IDKLTLTFNR_.3|_GLC[+57]GAIHSSVAK_.3|_GLC[+57]GAIHSSVAK_.2|_HLIIGVSSDRGLC[+57]GAIHSSVAK_.4
large / sand	152	P04939	-0.84	0.84	0.56	2.53322	0.0299139	0.0409108	P04939	MUP3_MOUSE	Major urinary protein 3	Mup3	P04939	Mus musculus	1	1	uniprot-mus+musculus_0902_2017	>sp|P04939|MUP3_MOUSE Major urinary protein 3 OS=Mus musculus GN=Mup3 PE=1 SV=1	large	sand	940.993	525.214	6	19	_LC[+57]EEHGIIR_.2|_[+43]LC[+57]EEHGIIR_.2|_EN[+1]IIDLTNVNR_.2|_ENIIDLTN[+1]VNR_.2|_EN[+1]IIDLTNVNR_.3|_ENIID[+22]LTNVNR_.3|_[+43]ENIIDLTNVNR_.2|_LC[+57]EEHGIIRENIIDLTNVNR_.4|_LC[+57]EEHGIIRENIIDLTNVNR_.3|_LC[+57]EEHGIIRENIIDLTNVNR_.5|_[+43]LC[+57]EEHGIIRENIIDLTNVNR_.3|_FAKLC[+57]EEHGIIR_.3|_FHLIVNEEC[+57]TEMTAIGEQTEK_.3|_FHLIVN[+1]EEC[+57]TEMTAIGEQTEK_.3|_FHLIVNEEC[+57]TEMTAIGEQTEK_.4|_FHLIVN[+1…
large / sand	16	P62320	-0.82	0.82	0.57	1.66283	0.0303586	0.041383	P62320	SMD3_MOUSE	Small nuclear ribonucleoprotein Sm D3	Snrpd3	P62320	Mus musculus	1	1	uniprot-mus+musculus_0902_2017	>sp|P62320|SMD3_MOUSE Small nuclear ribonucleoprotein Sm D3 OS=Mus musculus GN=Snrpd3 PE=1 SV=1	large	sand	13.6851	7.74923	2	2	_VLHEAEGHIVTC[+57]ETNTGEVYR_.4|_VLHEAEGHIVTC[+57]ETNTGEVYRGK_.4
large / sand	328	Q8VDD5	0.2	0.2	1.15	1.49605	0.0307027	0.0416251	Q8VDD5	MYH9_MOUSE	Myosin-9	Myh9	Q8VDD5	Mus musculus	1	4	uniprot-mus+musculus_0902_2017	>sp|Q8VDD5|MYH9_MOUSE Myosin-9 OS=Mus musculus GN=Myh9 PE=1 SV=4	large	sand	77.6447	89.0539	28	47	_QLEEAEEEAQRANASRR_[-156].3|_KMEDGVGC[+57]LETAEEAK_.3|_C[+57]NGVLEGIR_.2|_ADFC[+57]IIHYAGK_.3|_IAQLEEELEEEQGN[+1]TELINDR_.3|_KQELEEIC[+57]HDLEAR_.4|_KQELEEIC[+57]HDLEAR_.3|_KQELEEIC[+57]HDLEAR_.2|_MQQNIQELEEQ[+1]LEEEESAR_.3|_IRELETQISELQ[+1]EDLESER_.3|_VAEFTTN[+1]LMEEEEK_.2|_VAEFTTNLM[+16]EEEEK_.2|_ANLQIDQ[+1]INTDLNLER_.2|_ANLQIDQIN[+1]TDLNLER_.2|_ANLQ[+1]IDQINTDLNLER_.2|_EDQSILC[+57]TGESGAGKTENT…
large / sand	24	P24369	-0.5	0.5	0.71	1.84123	0.0307933	0.0417027	P24369	PPIB_MOUSE	Peptidyl-prolyl cis-trans isomerase B	Ppib	P24369	Mus musculus	1	2	uniprot-mus+musculus_0902_2017	>sp|P24369|PPIB_MOUSE Peptidyl-prolyl cis-trans isomerase B OS=Mus musculus GN=Ppib PE=1 SV=2	large	sand	22.9057	16.1497	2	3	_DTN[+1]GSQFFITTVK_.2|_DTNGSQ[+1]FFITTVK_.2|_HYGPGWVSMAN[+1]AGKDTNGSQFFITTVK_.4
large / sand	24	Q3UN54	-0.75	0.75	0.6	2.89555	0.0325208	0.043477	Q3UN54	SSLP1_MOUSE	Secreted seminal-vesicle Ly-6 protein 1	Sslp1	Q3UN54	Mus musculus	1	1	uniprot-mus+musculus_0902_2017	>sp|Q3UN54|SSLP1_MOUSE Secreted seminal-vesicle Ly-6 protein 1 OS=Mus musculus GN=Sslp1 PE=1 SV=1	large	sand	8.25192	4.91411	2	3	_C[+57]C[+57]D[-18]HQ[+1]NLC[+57]NKP_.2|_C[+57]C[+57]DHQN[-17]LC[+57]NKP_.2|_LNSSGIC[+57]ETAETSC[+57]EATNNRK_.3
large / sand	112	P58252	-0.5	0.5	0.7	2.04336	0.0339096	0.0449491	P58252	EF2_MOUSE	Elongation factor 2	Eef2	P58252	Mus musculus	1	2	uniprot-mus+musculus_0902_2017	>sp|P58252|EF2_MOUSE Elongation factor 2 OS=Mus musculus GN=Eef2 PE=1 SV=2	large	sand	81.2417	57.2625	10	14	_STLTDSLVC[+57]K_.2|_EGALC[+57]EENMR_.2|_RC[+57]LYASVLTAQPR_.3|_C[+57]LYASVLTAQPR_.2|_C[+57]LYASVLTAQPR_.3|_C[+57]LYASVLTAQ[+1]PR_.2|_ETVSEESNVLC[+57]LSK_.2|_ETVSEESNVLC[+57]LSK_.3|_KIWC[+57]FGPDGTGPNILTDITK_.3|_AR[+1]PFPDGLAEDIDKGEVSAR_.4|_GHVFEES[-2]Q[+1]VAGTPMFVVK_.3|_YVEPIEDVPC[+57]GN[+1]IVGLVGVDQFLVK_.3|_YVEPIEDVPC[+57]GNIVGLVGVDQFLVK_.3|_C[+57]ELLYEGPPDDEAAMGIK_.2
large / sand	104	Q9Z2C6	-0.34	0.34	0.79	1.50009	0.0341012	0.0451552	Q9Z2C6	UPK1B_MOUSE	Uroplakin-1b	Upk1b	Q9Z2C6	Mus musculus	2	3	uniprot-mus+musculus_0902_2017	>sp|Q9Z2C6|UPK1B_MOUSE Uroplakin-1b OS=Mus musculus GN=Upk1b PE=2 SV=3	large	sand	99.2424	78.6369	5	13	_LKEPLNLDAC[+57]K_.3|_LKEPLNLDAC[+57]K_.2|_LMLQ[+1]DHC[+57]C[+57]GVNGPSDWQK_.3|_LMLQDHC[+57]C[+57]GVNGPSDWQK_.3|_LMLQDHC[+57]C[+57]GVN[+1]GPSDWQK_.3|_LM[+16]LQDHC[+57]C[+57]GVNGPSDWQK_.3|_LMLQ[+1]DHC[+57]C[+57]GVNGPSDWQK_.2|_LMLQDHC[+57]C[+57]GVNGPSDWQK_.2|_QC[+57]C[+57]VMDKLKEPLNLDAC[+57]K_.4|_QC[+57]C[+57]VMDKLKEPLNLDAC[+57]K_.3|_YTSAFRVEN[+1]NDADYPWPR_.3|_YTSAFRVENN[+1]DADYPWPR_.3|_TWDRLMLQDHC…
large / sand	40	Q9R0P5	0.86	0.86	1.82	1.92583	0.0347068	0.0457632	Q9R0P5	DEST_MOUSE	Destrin	Dstn	Q9R0P5	Mus musculus	1	3	uniprot-mus+musculus_0902_2017	>sp|Q9R0P5|DEST_MOUSE Destrin OS=Mus musculus GN=Dstn PE=1 SV=3	large	sand	59.8043	108.83	4	5	_[+42]ASGVQVADEVC[+57]R_.2|_AVIFC[+57]LSADKK_.3|_AVIFC[+57]LSADKK_.2|_HFVGMLPEKDC[+57]R_.3|_KAVIFC[+57]LSADKK_.3
large / sand	96	P35459	-0.1	0.1	0.93	1.94632	0.0353279	0.0463377	P35459	LY6D_MOUSE	Lymphocyte antigen 6D	Ly6d	P35459	Mus musculus	1	1	uniprot-mus+musculus_0902_2017	>sp|P35459|LY6D_MOUSE Lymphocyte antigen 6D OS=Mus musculus GN=Ly6d PE=1 SV=1	large	sand	64.3079	60.0763	6	12	_TVTSVEPLN[+1]GNLVRK_.3|_TVTSVEPLN[+1]GNLVR_.2|_TVTSVEPLNGN[+1]LVR_.2|_TVTSVEPLN[+1]GNLVR_.3|_NPQVC[+57]PSNFYFC[+57]K_.2|_C[+57]HVC[+57]TNSANC[+57]KNPQVC[+57]PSNFYFC[+57]K_.4|_C[+57]HVC[+57]TN[-17]SANC[+57]KNPQVC[+57]PSNFYFC[+57]K_.3|_EC[+57]ANSC[+57]TSDYSQQGHVSSGSEVTQC[+57]C[+57]QTDLC[+57]NER_.4|_KEC[+57]ANSC[+57]TSDYSQQGHVSSGSEVTQC[+57]C[+57]QTDLC[+57]NER_.4|_KEC[+57]ANSC[+57]TSDYSQ[+1]QGHVSSGS…
large / sand	32	P06869	-1.23	1.23	0.43	2.15954	0.0362996	0.0472159	P06869	UROK_MOUSE	Urokinase-type plasminogen activator	Plau	P06869	Mus musculus	1	1	uniprot-mus+musculus_0902_2017	>sp|P06869|UROK_MOUSE Urokinase-type plasminogen activator OS=Mus musculus GN=Plau PE=1 SV=1	large	sand	28.7614	12.2333	6	6	_MLC[+57]AADPEWK_.2|_TDSC[+57]KGDSGGPLIC[+57]NIEGRPTLSGIVSWGR_.4|_RPWC[+57]YVQIGLR_.3|_LVSHEQ[+1]C[+57]MQPHYYGSEINYK_.4|_KPSSSVDQQGFQC[+57]GQK_.3|_KFQGEHC[+57]EIDASKTC[+57]YHGNGDSYR_.5

## Sheet: S2B large_sand_all_significant
Supplemental Table S2B: All significantly changing proteins found when comparing large stones vs sand
Significantly changed proteins when comparing large to sand (q-value < 0.05)
Comparison		Adjusted AVG	Adjusted AVG	Absolute AVG					Protein										Condition	Condition	AVG.Group.Quantity	AVG.Group.Quantity	Unique Total	Unique Total
group1.group2.	#.of.Ratios	Group	Log2.Ratio	Log2.Ratio	Ratio	Standard.Deviation	Pvalue	Qvalue	Groups	Protein Names	Protein Descriptions	Genes	UniProtIds	Organisms	Protein.Existence	Sequence.Version	FASTAName	FASTAHeader	Numerator	Denominator	Denominator	Numerator	Peptides	EG.Id	EG.Id
large / sand	1184	P07724	2.95	2.95	7.72	2.03058	4.7e-174	5.88e-171	P07724	ALBU_MOUSE	Serum albumin	Alb	P07724	Mus musculus	1	3	uniprot-mus+musculus_0902_2017	>sp|P07724|ALBU_MOUSE Serum albumin OS=Mus musculus GN=Alb PE=1 SV=3	large	sand	105.542	814.706	54	160	_APQ[+1]VSTPTLVEAAR_.2|_LC[+57]AIPNLR_.2|_YM[+16]C[+57]ENQATISSK_.2|_YMC[+57]ENQATISSK_.2|_YMC[+57]ENQATISSK_.3|_[+43]YMC[+57]ENQATISSK_.2|_LSQTFPN[+1]ADFAEITK_.2|_LVQ[+1]EVTDFAK_.2|_[+43]LVQEVTDFAK_.2|_LQTC[+57]C[+57]DKPLLK_.3|_LQTC[+57]C[+57]DKPLLK_.2|_ENYGELADC[+57]C[+57]TK_.2|_ENYGELADC[+57]C[+57]TK_.3|_LGEYGFQ[+1]NAILVR_.2|_[+43]LGEYGFQNAILVR_.2|_RPC[+57]FSALTVDETYVPKEFK_.4|_RPC[+57]FSALTVDE…
large / sand	800	Q91X17	1.55	1.55	2.93	2.14445	3.85e-93	1.6e-90	Q91X17	UROM_MOUSE	Uromodulin	Umod	Q91X17	Mus musculus	1	1	uniprot-mus+musculus_0902_2017	>sp|Q91X17|UROM_MOUSE Uromodulin OS=Mus musculus GN=Umod PE=1 SV=1	large	sand	1079.85	3161.88	26	102	_YFIIQDSC[+57]PR_.2|_YFIIQ[+1]DSC[+57]PR_.2|_YFIIQDSC[+57]PR_.3|_VDEDC[+57]ISDNGR_.2|_VDEDC[+57]ISDN[+1]GR_.2|_VDEDC[+57]ISDN[-17]GR_.2|_MAETC[+57]VPVLR_.2|_M[+16]AETC[+57]VPVLR_.2|_[+43]MAETC[+57]VPVLR_.2|_M[+16]AE[-18]TC[+57]VPVLR_.2|_M[+16]AET[-18]C[+57]VPVLR_.2|_DWM[+16]SIVTPAR_.2|_TAC[+57]AHWSDQC[+57]C[+57]R_.3|_[+43]TAC[+57]AHWSDQC[+57]C[+57]R_.2|_TAC[+57]AHWSDQC[+57]C[+57]R_.2|_LEC[+57]GAN…
large / sand	752	Q62266	0.96	0.96	1.94	2.13446	4.71e-88	1.47e-85	Q62266	SPR1A_MOUSE	Cornifin-A	Sprr1a	Q62266	Mus musculus	1	1	uniprot-mus+musculus_0902_2017	>sp|Q62266|SPR1A_MOUSE Cornifin-A OS=Mus musculus GN=Sprr1a PE=1 SV=1	large	sand	308.545	598.194	27	96	_APEPC[+57]HPVVPEPC[+57]PSTVTPSPYQQK_.3|_APEPC[+57]HPVVPEPC[+57]PSTVTPSPYQQK_.4|_APEPC[+57]HPVVPEPC[+57]PSTVTPSPYQ[+1]QK_.4|_APEPC[+57]HPVVPEPC[+57]PSTVTPSPYQ[+1]Q[+1]K_.3|_APEPC[+57]HPVVPEPC[+57]PSTVTPSPYQQ[+1]K_.4|_VPEPC[+57]QPKVPEPC[+57]NPK_.3|_VPEPC[+57]Q[+1]PKVPEPC[+57]NPK_.3|_VPEPC[+57]QPKVPEPC[+57]QPKVPEPC[+57]NPK_.4|_VPEPC[+57]QPKVPEPC[+57]QPK_.3|_QPC[+57]Q[+1]PPPQEPC[+57]APK_.3|_Q[+1]PC[…
large / sand	704	P18419	-5.97	5.97	0.02	3.72189	5.25e-87	1.31e-84	P18419	SVS4_MOUSE	Seminal vesicle secretory protein 4	Svs4	P18419	Mus musculus	1	2	uniprot-mus+musculus_0902_2017	>sp|P18419|SVS4_MOUSE Seminal vesicle secretory protein 4 OS=Mus musculus GN=Svs4 PE=1 SV=2	large	sand	2136.85	34.1012	9	98	_FLQ[+1]SEETVR_.2|_SSEPEVFVRPQDSIGD[+16]EASEEMSSSSSSR_.4|_SSEPEVFVRPQ[+1]DSIGDEASEEMSSSSSSR_.3|_S[-18]SEPEVFVRPQDSIGDEASEEMSSSSSSR_.3|_SS[-18]EPEVFVRPQDSIGDEASEEMSSSSSSR_.3|_SSEPEVFVRPQDSIGD[+16]EASEEMSSSSSSR_.3|_SSEPEVFVRPQ[+1]DSIGDEASEEMSSSSSSR_.4|_SSEPEVFVRPQDSIGD[+22]EASEEMSSSSSSR_.3|_SSEPEVFVRPQDSIGD[+38]EASEEMSSSSSSR_.4|_SSEPEVFVRPQD[+22]SIGDEASEEMSSSSSSR_.4|_SSEPEVFVRPQDSIGD[+22]EASEEMSSSS…
large / sand	464	P01132	2.3	2.3	4.93	2.04092	8.53e-57	1.07e-54	P01132	EGF_MOUSE	Pro-epidermal growth factor	Egf	P01132	Mus musculus	1	2	uniprot-mus+musculus_0902_2017	>sp|P01132|EGF_MOUSE Pro-epidermal growth factor OS=Mus musculus GN=Egf PE=1 SV=2	large	sand	222.036	1093.99	33	60	_C[+57]IC[+57]PAGSVLGR_.2|_RLFWTDVGM[+16]SPR_.3|_SVIEMANLDGSKRR_[-156].2|_SHSSAC[+57]AEGYTLSR_.3|_SHSSAC[+57]AEGYTLSR_.2|_SC[+57]AASGPQ[+1]PLLLFANSQDIR_.3|_SC[+57]AASGPQPLLLFANSQDIR_.3|_SC[+57]AASGPQPLLLFANSQDIR_.2|_SC[+57]AAS[-18]GPQ[+14]PLLLFANSQDIR_.2|_HSLSSM[+16]AFFGDR_.3|_NGGC[+57]EHIC[+57]QESLGTAR_.3|_N[+1]GGC[+57]EHIC[+57]QESLGTAR_.3|_DGNLC[+57]SDIDEC[+57]VLAR_.2|_DGNLC[+57]SDIDEC[+57]VLAR…
large / sand	552	P30933	-4.31	4.31	0.05	3.34883	3.92e-54	4.45e-52	P30933	SVS5_MOUSE	Seminal vesicle secretory protein 5	Svs5	P30933	Mus musculus	2	1	uniprot-mus+musculus_0902_2017	>sp|P30933|SVS5_MOUSE Seminal vesicle secretory protein 5 OS=Mus musculus GN=Svs5 PE=2 SV=1	large	sand	1030.04	52.0844	11	77	_[+43]GSQAGGGMSSFK_.2|_SKHPSSISSESFHEESSSSS[+4]EMSSSGGHFGLK_.5|_SKHPSSISSESFHE[+38]ESSSSSEMSSSGGHFGLK_.5|_SKHPSSISSESFHEE[+38]SSSSSEMSSSGGHFGLK_.5|_SKHPSSISSESFHEESSSSSE[+38]MSSSGGHFGLK_.5|_SKHPSSISSESFHEESSSSSEM[+16]SSSGGHFGLK_.5|_SKHPSSISSESF[+16]HEES[+154]SSSSEMSSSGGHFGLK_.5|_SKHPSSISSESF[+16]HEESS[+154]SSSEMSSSGGHFGLK_.5|_SKHPSSISSESF[+16]HEESSS[+154]SSEMSSSGGHFGLK_.5|_SKHPSSISSESFHEESSSSSEM[…
large / sand	1160	Q8K0E8	2.94	2.94	7.69	2.47303	4.85e-44	4.04e-42	Q8K0E8	FIBB_MOUSE	Fibrinogen beta chain	Fgb	Q8K0E8	Mus musculus	1	1	uniprot-mus+musculus_0902_2017	>sp|Q8K0E8|FIBB_MOUSE Fibrinogen beta chain OS=Mus musculus GN=Fgb PE=1 SV=1	large	sand	21.452	164.951	40	150	_PPDAGGC[+57]LHADT[+126]DMGVLC[+57]PTGC[+57]TLQQTLLNQERPIK_.5|_PPDAGGC[+57]LHADT[+126]DMGVLC[+57]PTGC[+57]TLQQTLLNQERPIK_.4|_TPC[+57]TVSC[+57]NIPVVSGK_.2|_TPC[+57]TVSC[+57]NIPVVSGK_.3|_AHYGGFTVQ[+1]NEASK_.3|_[+43]AHYGGFTVQNEASK_.2|_RPP[-30]DAGGC[+57]LHADTDMGVLC[+57]PTGC[+57]TLQQTLLNQERPIK_.5|_RP[-30]PDAGGC[+57]LHADTDMGVLC[+57]PTGC[+57]TLQQTLLNQERPIK_.5|_RPPDAGGC[+57]LHADTDMGVLC[+57]P[-30]TGC[+57]…
large / sand	376	Q921I1	2.33	2.33	5.04	2.09952	1.26e-33	7.53e-32	Q921I1	TRFE_MOUSE	Serotransferrin	Tf	Q921I1	Mus musculus	1	1	uniprot-mus+musculus_0902_2017	>sp|Q921I1|TRFE_MOUSE Serotransferrin OS=Mus musculus GN=Tf PE=1 SV=1	large	sand	19.3745	97.6445	26	48	_TSYPDC[+57]IK_.2|_AVSSFFSGSC[+57]VPC[+57]ADPVAFPK_.3|_AVSSFFSGSC[+57]VPC[+57]ADPVAFPK_.2|_KPVDQYEDC[+57]YLAR_.3|_KPVDQ[+1]YEDC[+57]YLAR_.3|_LC[+57]QLC[+57]PGC[+57]GC[+57]SSTQPFFGYVGAFK_.3|_LC[+57]QLC[+57]PGC[+57]GC[+57]SSTQ[+1]PFFGYVGAFK_.3|_TKC[+57]DEWSIISEGK_.3|_IEC[+57]ESAETTEDC[+57]IEK_.3|_IEC[+57]ESAETTEDC[+57]IEK_.2|_C[+57]LVEKGDVAFVK_.3|_C[+57]LVEKGDVAFVK_.2|_C[+57]LKDGGGDVAFVK_.3|_KGTDFQ…
large / sand	1664	P01942	3.33	3.33	10.02	2.61244	4.08e-29	2.22e-27	P01942	HBA_MOUSE	Hemoglobin subunit alpha	Hba	P01942	Mus musculus	1	2	uniprot-mus+musculus_0902_2017	>sp|P01942|HBA_MOUSE Hemoglobin subunit alpha OS=Mus musculus GN=Hba PE=1 SV=2	large	sand	125.283	1255.76	19	217	_M[+16]FASFPTTK_.2|_[+43]MFASFPTTK_.2|_[+43]VLSGEDKSNIK_.2|_[+42]VLSGEDKSNIK_.2|_[+42]VLSGEDKSN[+1]IK_.2|_[+28]VLSGEDKSNIK_.2|_VLSGEDK[+43]SNIK_.2|_VLSGEDK[+28]SNIK_.2|_VADALASAAGH[+28]LDDLPGALSALSDLHAHK_.5|_VAD[+14]ALASAAGHLDDLPGALSALSDLHAHK_.5|_VADALASAAGH[+28]LDDLPGALSALSDLHAHK_.4|_VADALASAAGH[+26]LDDLPGALSALSDLHAHK_.5|_VADALASAAGH[+26]LDDLPGALSALSDLHAHK_.4|_VADALAS[+4]AAGHLDDLPGALSALSDLHAHK_.…
large / sand	136	P45376	1.86	1.86	3.62	1.7252	7.33e-26	3.05e-24	P45376	ALDR_MOUSE	Aldose reductase	Akr1b1	P45376	Mus musculus	1	3	uniprot-mus+musculus_0902_2017	>sp|P45376|ALDR_MOUSE Aldose reductase OS=Mus musculus GN=Akr1b1 PE=1 SV=3	large	sand	101.195	366.6	8	18	_TIGVSN[+1]FNPLQIER_.2|_TIGVSNFN[+1]PLQIER_.2|_[+42]ASHLELNNGTK_.2|_[+42]ASHLELN[+1]NGTK_.2|_[+42]ASHLELNN[+1]GTK_.2|_HIDC[+57]AQVYQN[+1]EKEVGVALQEK_.4|_HIDC[+57]AQVYQNEKEVGVALQEK_.4|_HIDC[+57]AQVYQNEKEVGVALQEK_.3|_HIDC[+57]AQ[+1]VYQNEK_.3|_HIDC[+57]AQVYQNEK_.3|_VC[+57]ALMSC[+57]AK_.2|_YKPAVNQIEC[+57]HPYLTQEK_.4|_YKPAVNQIEC[+57]HPYLTQEK_.3|_[+43]YKPAVNQIEC[+57]HPYLTQEK_.3|_[+42]ASHLELNNGTKMPTLGLG…
large / sand	144	Q09098	-6.06	6.06	0.01	3.80896	8.61e-23	2.76e-21	Q09098	PATE4_MOUSE	Prostate and testis expressed protein 4	Pate4	Q09098	Mus musculus	1	3	uniprot-mus+musculus_0902_2017	>sp|Q09098|PATE4_MOUSE Prostate and testis expressed protein 4 OS=Mus musculus GN=Pate4 PE=1 SV=3	large	sand	3114.45	46.6702	5	19	_LIYIMC[+57]C[+57]EK_.2|_LIYIM[+16]C[+57]C[+57]EK_.2|_LIYIMC[+57]C[+57]EK_.3|_[+43]LIYIMC[+57]C[+57]EK_.2|_KLIYIMC[+57]C[+57]EK_.3|_KLIYIMC[+57]C[+57]EK_.2|_KLIYIM[+16]C[+57]C[+57]EK_.3|_[+43]KLIYIMC[+57]C[+57]EK_.2|_KLIYIM[+16]C[+57]C[+57]EK_.2|_C[+57]VAKPGESC[+57]STVSHFVGTK_.4|_C[+57]VAKPGESC[+57]STVSHFVGTK_.3|_C[+57]VAK[+43]PGESC[+57]STVSHFVGTK_.3|_C[+57]VAKPGESC[+57]STVSHFVGTK_.2|_C[+57]VAKPG…
large / sand	1696	P02088	4.21	4.21	18.47	2.89955	2.53e-22	7.9e-21	P02088	HBB1_MOUSE	Hemoglobin subunit beta-1	Hbb-b1	P02088	Mus musculus	1	2	uniprot-mus+musculus_0902_2017	>sp|P02088|HBB1_MOUSE Hemoglobin subunit beta-1 OS=Mus musculus GN=Hbb-b1 PE=1 SV=2	large	sand	1056.72	19518.7	24	220	_GTFASLSELHC[+57]DK_.3|_GTFASLSELHC[+57]DK_.2|_[+43]GTFASLSELHC[+57]DK_.2|_GTFASLSELH[+57]C[+57]DK_.2|_AAVSC[+57]LWGK_.2|_AAVSC[+57]LW[+16]GK_.2|_[+43]AAVSC[+57]LWGK_.2|_AAVSC[+57]LW[+4]GK_.2|_AAVSC[+57]LW[+32]GK_.2|_[+43]AAVSC[+57]LW[+16]GK_.2|_VN[+4]SDEVGGEALGR_.2|_VN[+1]SDEVGGEALGR_.2|_VN[+1]S[-2]DEVGGEALGR_.2|_VNSD[+22]EVGGEALGR_.3|_VNSDE[+22]VGGEALGR_.3|_[+43]VN[+1]SDEVGGEALGR_.2|_[+42]VN[+1…
large / sand	520	P05784	-1.59	1.59	0.33	2.35279	3.69e-22	1.1e-20	P05784	K1C18_MOUSE	Keratin, type I cytoskeletal 18	Krt18	P05784	Mus musculus	1	5	uniprot-mus+musculus_0902_2017	>sp|P05784|K1C18_MOUSE Keratin, type I cytoskeletal 18 OS=Mus musculus GN=Krt18 PE=1 SV=5	large	sand	528.523	175.068	25	69	_QSVESDIHGLRK_[-128].3|_[-17]QSVESDIHGLRK_.3|_DAETTLTELRR_[-156].2|_NQNINLEN[+1]SLGDVEAR_.3|_NQNINLEN[+1]SLGDVEAR_.2|_NQNIN[+1]LENSLGDVEAR_.2|_NQNINLE[+22]NSLGDVEAR_.3|_AQIFAN[+1]SVDNAR_.2|_[+43]AQIFANSVDNAR_.2|_VKYETELAM[+16]R_.3|_VKYETELAM[+16]R_.2|_TLQ[+1]TLEIDLDSMKNQNINLENSLGDVEAR_.4|_TLQ[+1]TLEIDLDSMKNQNINLEN[+1]SLGDVEAR_.4|_TLQTLEIDLDSMKNQNIN[+1]LENSLGDVEAR_.4|_TLQTLEIDLDSMKNQNINLEN[+1]SLGD…
large / sand	144	Q8BZH1	-4.42	4.42	0.05	2.64795	6.91e-21	1.88e-19	Q8BZH1	TGM4_MOUSE	Protein-glutamine gamma-glutamyltransferase 4	Tgm4	Q8BZH1	Mus musculus	1	2	uniprot-mus+musculus_0902_2017	>sp|Q8BZH1|TGM4_MOUSE Protein-glutamine gamma-glutamyltransferase 4 OS=Mus musculus GN=Tgm4 PE=1 SV=2	large	sand	390.911	18.2371	13	21	_REDITLQY[+16]R[-43]FPEGSPEER_.4|_REDITLQYR[-43]F[+16]PEGSPEER_.4|_[+128]EDITLQYRFPEGSPEER_.4|_[+128]EDITLQYRFPEGSPEER_.3|_TITFQMEC[+57]TPVK_.2|_TITFQMEC[+57]TPVK_.3|_TITFQM[+16]EC[+57]TPVK_.2|_TATPQNVNISC[+57]SLNLQTYTGNKK_.3|_FSVESLGLAN[+1]MK_.2|_FSVESLGLANM[+16]K_.2|_YGQC[+57]WVFSGILTTALR_.3|_TATPQNVNISC[+57]SLNLQTYTGNK_.3|_VATDTTLC[+57]FLYSAFSVEMPSTGK_.3|_[-17]QDLPHGYDGWQVLDSTPQEISDGGFR_.3|_TI…
large / sand	144	Q01853	-1.75	1.75	0.3	1.68473	1.22e-20	3.12e-19	Q01853	TERA_MOUSE	Transitional endoplasmic reticulum ATPase	Vcp	Q01853	Mus musculus	1	4	uniprot-mus+musculus_0902_2017	>sp|Q01853|TERA_MOUSE Transitional endoplasmic reticulum ATPase OS=Mus musculus GN=Vcp PE=1 SV=4	large	sand	183.921	54.8386	14	18	_GVLFYGPPGC[+57]GK_.2|_LGDVISIQPC[+57]PDVK_.2|_LGDVISIQ[+1]PC[+57]PDVK_.2|_LIVDEAINEDN[+1]SVVSLSQPK_.3|_VRLGDVISIQPC[+57]PDVK_.3|_MDELQ[+1]LFR_.2|_AIANEC[+57]QANFISIK_.2|_MTNGFSGADLTEIC[+57]QR_.2|_LADDVDLEQVANETHGHVGADLAALC[+57]SEAALQAIR_.4|_[+42]ASGADSKGDDLSTAILK_.3|_[+42]ASGADSKGDDLSTAILK_.2|_VINQ[+1]ILTEMDGMSTK_.3|_EAVC[+57]IVLSDDTC[+57]SDEKIR_.3|_VVETDPSPYC[+57]IVAPDTVIHC[+57]EGEPIKR_.4|_LADD…
large / sand	72	P62889	-2.08	2.08	0.24	1.5134	3.08e-19	7.39e-18	P62889	RL30_MOUSE	60S ribosomal protein L30	Rpl30	P62889	Mus musculus	1	2	uniprot-mus+musculus_0902_2017	>sp|P62889|RL30_MOUSE 60S ribosomal protein L30 OS=Mus musculus GN=Rpl30 PE=1 SV=2	large	sand	104.821	24.8112	5	9	_VC[+57]TLAIIDPGDSDIIR_.2|_VC[+57]TLAIIDPGDSDIIR_.3|_TGVHHYSGNNIELGTAC[+57]GK_.4|_TGVHHYSGNNIELGTAC[+57]GK_.3|_LVILANNC[+57]PALR_.2|_LVILANN[+1]C[+57]PALR_.2|_LVILANNC[+57]PALR_.3|_AKLVILANNC[+57]PALR_.3|_LVILANNC[+57]PALRK_.3
large / sand	208	P81117	-2.91	2.91	0.13	2.65654	3.66e-18	8.33e-17	P81117	NUCB2_MOUSE	Nucleobindin-2	Nucb2	P81117	Mus musculus	1	2	uniprot-mus+musculus_0902_2017	>sp|P81117|NUCB2_MOUSE Nucleobindin-2 OS=Mus musculus GN=Nucb2 PE=1 SV=2	large	sand	323.369	42.9773	10	27	_AATAD[+16]LEQYDR_.2|_DLDM[+16]LIK_.2|_[-17]QFEHLNHQN[+1]P[+16]NTFESR_.4|_[-17]QFEHLNHQNP[+16]N[+1]TFESR_.4|_Q[+1]FEHLNHQNPNTFESR_.4|_QFEHLN[+1]HQNPNTFESR_.3|_[-17]QFEHLNHQNPNTFESR_.3|_[-17]QFEHLNHQNPNTFESR_.2|_MREHVMSEIDN[+1]NKDR_.4|_[-17]QVIEVLETDPHFR_.2|_LHDVNN[+1]DGFLDEQ[+1]ELEALFTR_.3|_LHDVN[+1]NDGFLDEQ[+1]ELEALFTR_.3|_LHDVNN[+1]DGFLDEQELEALFTR_.3|_VYNPQ[+1]N[+1]AEDDMIEMEEER_.2|_VYNPQNAEDDMI…
large / sand	56	C0HKE1;C0HKE2;C0HKE3;C0HKE4;C0HKE5;C0HKE6;C0HKE7;C0HKE8;C0HKE9;Q8BFU2;Q8CGP5;Q8CGP6;Q8CGP7;Q8R1M2	-1.87	1.87	0.27	1.74952	1.65e-17	3.69e-16	C0HKE1;C0HKE2;C0HKE3;C0HKE4;C0HKE5;C0HKE6;C0HKE7;C0HKE8;C0HKE9;Q8BFU2;Q8CGP5;Q8CGP6;Q8CGP7;Q8R1M2	H2A1B_MOUSE;H2A1C_MOUSE;H2A1D_MOUSE;H2A1E_MOUSE;H2A1G_MOUSE;H2A1I_MOUSE;H2A1N_MOUSE;H2A1O_MOUSE;H2A1P_MOUSE;H2A3_MOUSE;H2A1F_MOUSE;H2A1H_MOUSE;H2A1K_MOUSE;H2AJ_MOUSE	Histone H2A type 1-B;Histone H2A type 1-C;Histone H2A type 1-D;Histone H2A type 1-E;Histone H2A type 1-G;Histone H2A type 1-I;Histone H2A type 1-N;Histone H2A type 1-O;Histone H2A type 1-P;Histone H2A type 3;Histone H2A type 1-F;Histone H2A type 1-H;Histone H2A type 1-K;Histone H2A.J	Hist1h2ab;Hist1h2ac;Hist1h2ad;Hist1h2ae;Hist1h2ag;Hist1h2ai;Hist1h2an;Hist1h2ao;Hist1h2ap;Hist3h2a;Hist1h2af;Hist1h2ah;Hist1h2ak;H2afj	C0HKE1;C0HKE2;C0HKE3;C0HKE4;C0HKE5;C0HKE6;C0HKE7;C0HKE8;C0HKE9;Q8BFU2;Q8CGP5;Q8CGP6;Q8CGP7;Q8R1M2	Mus musculus	1	1;1;1;1;1;1;1;1;1;3;3;3;3;1	uniprot-mus+musculus_0902_2017	>sp|C0HKE1|H2A1B_MOUSE Histone H2A type 1-B OS=Mus musculus GN=Hist1h2ab PE=1 SV=1;>sp|C0HKE2|H2A1C_MOUSE Histone H2A type 1-C OS=Mus musculus GN=Hist1h2ac PE=1 SV=1;>sp|C0HKE3|H2A1D_MOUSE Histone H2A type 1-D OS=Mus musculus GN=Hist1h2ad PE=1 SV=1;>sp|C0HKE4|H2A1E_MOUSE Histone H2A type 1-E OS=Mus musculus GN=Hist1h2ae PE=1 SV=1;>sp|C0HKE5|H2A1G_MOUSE Histone H2A type 1-G OS=Mus musculus GN=Hist…	large	sand	212.272	58.1673	4	7	_HLQLAIRNDEELN[+1]KLLGR_.4|_HLQLAIRN[+1]DEELNKLLGR_.4|_NDEELN[+1]KLLGR_.2|_[+43]AGLQFPVGR_.2|_VTIAQGGVLPN[+1]IQAVLLPK_.4|_VTIAQGGVLP[+16]NIQAVLLPK_.3|_[+43]VTIAQGGVLPNIQAVLLPK_.3
large / sand	120	Q8C196	2.49	2.49	5.6	2.4578	2.16e-15	4.5e-14	Q8C196	CPSM_MOUSE	Carbamoyl-phosphate synthase [ammonia], mitochondrial	Cps1	Q8C196	Mus musculus	1	2	uniprot-mus+musculus_0902_2017	>sp|Q8C196|CPSM_MOUSE Carbamoyl-phosphate synthase [ammonia], mitochondrial OS=Mus musculus GN=Cps1 PE=1 SV=2	large	sand	17.3402	97.0964	14	15	_AADTIGYPVM[+16]IR_.2|_C[+57]LGLTEAQTR_.2|_SAYALGGLGSGIC[+57]PNK_.2|_GLNSDSVTEETLRK_[-128].2|_MC[+57]HPSVDGFTPR_.3|_IM[+16]GTSPLQIDR_.2|_AFAM[+16]TNQILVER_.2|_AFAM[+16]TNQILVER_.3|_GNDVLVIEC[+57]NLR_.2|_ALENNM[+16]SLDEIVR_.2|_SVGEVM[+16]AIGR_.2|_IAPSFAVESM[+16]EDALK_.2|_TVLMNPN[+1]IASVQTNEVGLK_.2|_VLGTSVESIM[+16]ATEDR_.2|_AERPDGLILGM[+16]GGQTALNC[+57]GVELFK_.3
large / sand	72	P01887	-4.3	4.3	0.05	3.16122	3e-15	6.14e-14	P01887	B2MG_MOUSE	Beta-2-microglobulin	B2m	P01887	Mus musculus	1	2	uniprot-mus+musculus_0902_2017	>sp|P01887|B2MG_MOUSE Beta-2-microglobulin OS=Mus musculus GN=B2m PE=1 SV=2	large	sand	725.056	36.7626	5	10	_TPQIQ[+1]VYSR_.2|_TVYWDRDM[+16]_.2|_HPPEN[+1]GKPNILNC[+57]YVTQFHPPHIEIQMLK_.6|_HPPENGKPNILNC[+57]YVTQFHPPHIEIQMLK_.6|_HPPENGKPNILNC[+57]YVTQFHPPHIEIQMLK_.5|_HPPEN[+1]GKPNILNC[+57]YVTQFHPPHIEIQMLK_.5|_HPPENGKPNILNC[+57]YVTQFHPPHIEIQMLK_.4|_VEM[+16]SDMSFSK_.2|_VEMSDM[+16]SFSK_.2|_HPPENGKPNILNC[+57]YVTQFHPPHIEIQMLKN[+1]GK_.6
large / sand	40	P63242	-1.81	1.81	0.29	1.09145	1.96e-14	3.83e-13	P63242	IF5A1_MOUSE	Eukaryotic translation initiation factor 5A-1	Eif5a	P63242	Mus musculus	1	2	uniprot-mus+musculus_0902_2017	>sp|P63242|IF5A1_MOUSE Eukaryotic translation initiation factor 5A-1 OS=Mus musculus GN=Eif5a PE=1 SV=2	large	sand	52.7412	15.0923	4	5	_[+42]ADDLDFETGDAGASATFPMQC[+57]SALRK_.3|_KYEDIC[+57]PSTHNMDVPNIKR_.5|_KYEDIC[+57]PSTHNMDVPNIKR_.4|_YEDIC[+57]PSTHNMDVPNIKR_.4|_KYEDIC[+57]PSTHNMDVPNIK_.4
large / sand	120	P15501	-2.28	2.28	0.21	2.3789	1.79e-13	3.15e-12	P15501	SPBP_MOUSE	Prostatic spermine-binding protein	Sbp	P15501	Mus musculus	2	1	uniprot-mus+musculus_0902_2017	>sp|P15501|SPBP_MOUSE Prostatic spermine-binding protein OS=Mus musculus GN=Sbp PE=2 SV=1	large	sand	69.227	14.2062	3	15	_WGNINAN[+1]GN[+1]DHYNNKEDK_.4|_WGNIN[+1]AN[+1]GN[+1]DHYNNKEDK_.4|_WGNINANGNDHYNN[+1]KEDK_.4|_WGNINANGNDHYN[+1]NKEDK_.4|_WGNINANGN[+1]DHYNNKEDK_.4|_WGNINAN[+1]GNDHYNNKEDK_.3|_WGNINANGN[+1]DHYNNKEDK_.3|_WGNINAN[+1]GNDHYNNKEDK_.4|_WGNINAN[+1]GNDHYN[+1]NKEDK_.3|_WGNINAN[+1]GNDHYNNK_.3|_WGNINANGN[+1]DHYNNK_.3|_WGNINANGNDHYN[+1]NKEDKADNK_.5|_WGNINANGNDHYNN[+1]KEDKADNK_.5|_WGNINAN[+1]GNDHYNNKEDKADNK_.5…
large / sand	152	Q64356	-3.46	3.46	0.09	3.15895	2.63e-13	4.5e-12	Q64356	SVS6_MOUSE	Seminal vesicle secretory protein 6	Svs6	Q64356	Mus musculus	2	1	uniprot-mus+musculus_0902_2017	>sp|Q64356|SVS6_MOUSE Seminal vesicle secretory protein 6 OS=Mus musculus GN=Svs6 PE=2 SV=1	large	sand	111.386	10.1344	3	23	_ERFSQ[+1]AIEEFSSESSEANSPK_.3|_ER[+1]FSQAIEEFSSESSEANSPK_.3|_ERFSQ[+1]AIEEFSSESSEANSPK_.4|_[+128]ERFSQ[+1]AIEEFSSESSEANSPK_.4|_[+128]ER[+1]FSQAIEEFSSESSEANSPK_.4|_[+128]ERFSQ[+1]AIEEFSSESSEANSPK_.3|_NMVN[+1]GEDGEDSKRASAGEIER_.4|_NMVN[+1]GEDGEDSKRASAGEIER_.3|_NMVN[-17]GEDGEDSKRASAGEIER_.4|_NMVN[+1]GE[-18]DGEDSKRASAGEIER_.4|_N[+1]MVNGEDGEDSKRASAGEIER_.4|_N[+1]MVNGEDGEDSKRASAGEIER_.3|_NM[+16]VN[+1]G…
large / sand	88	Q9D8E6	-1	1	0.5	1.87691	1.07e-12	1.76e-11	Q9D8E6	RL4_MOUSE	60S ribosomal protein L4	Rpl4	Q9D8E6	Mus musculus	1	3	uniprot-mus+musculus_0902_2017	>sp|Q9D8E6|RL4_MOUSE 60S ribosomal protein L4 OS=Mus musculus GN=Rpl4 PE=1 SV=3	large	sand	99.737	49.94	8	13	_SGQGAFGNMC[+57]R_.2|_[+42]AC[+57]ARPLISVYSEKGESSGK_.3|_[+42]AC[+57]AR[+1]PLISVYSEKGESSGK_.3|_RGPC[+57]IIYNEDNGIIK_.3|_[+42]AC[+57]ARPLISVYSEK_.2|_[+128]YAIC[+57]SALAASALPALVMSK_.3|_YAI[+14]C[+57]S[+114]ALAASALPALVMSK_.3|_[+128]YAIC[+57]SALAASALPALVMSK_.2|_FC[+57]IWTESAFR_.2|_GPC[+57]IIYNEDNGIIK_.2|_GPC[+57]IIYN[+1]EDNGIIK_.2|_N[+1]NRQPYAVSELAGHQ[+1]TSAESWGTGR_.4|_NN[+1]RQPYAVSELAGHQ[+1]TSAESWGTG…
large / sand	712	P20918	1.66	1.66	3.17	2.12335	1.33e-12	2.14e-11	P20918	PLMN_MOUSE	Plasminogen	Plg	P20918	Mus musculus	1	3	uniprot-mus+musculus_0902_2017	>sp|P20918|PLMN_MOUSE Plasminogen OS=Mus musculus GN=Plg PE=1 SV=3	large	sand	18.6699	59.1589	48	92	_WEYC[+57]DIPR_.2|_VC[+57]NRVEYLNNR_.3|_Q[+1]LAAGGVSDC[+57]LAK_.2|_QLAAGGVSDC[+57]LAK_.2|_[-17]QLAAGGVSDC[+57]LAK_.2|_TAVTAAGTPC[+57]QGWAAQEPHR_.3|_TAVTAAGTPC[+57]QGWAAQEPHR_.4|_TAVTAAGTPC[+57]QGWAAQEPHR_.2|_NPDGDKGPWC[+57]YTTDPSVR_.3|_EQQC[+57]VIMAENSK_.2|_EQQC[+57]VIMAENSK_.3|_TMSGLDC[+57]QAWDSQSPHAHGYIPAKFPSK_.5|_TMSGLDC[+57]QAWDSQSPHAHGYIPAKFPSK_.4|_C[+57]TTPPPPPSPTYQC[+57]LK_.2|_C[+57]TTPPPP…
large / sand	32	P43274	-2.3	2.3	0.2	1.61576	4.14e-12	6.25e-11	P43274	H14_MOUSE	Histone H1.4	Hist1h1e	P43274	Mus musculus	1	2	uniprot-mus+musculus_0902_2017	>sp|P43274|H14_MOUSE Histone H1.4 OS=Mus musculus GN=Hist1h1e PE=1 SV=2	large	sand	186.18	37.7908	3	4	_[+42]SETAPAAPAAPAPAEK_.2|_[+42]SETAPAAPAAPAPAEKTPVKK_.3|_[+42]SETAPAAPAAPAPAEKTPVK_.2|_[+42]SETAPAAPAAPAPAEKTPVK_.3
large / sand	112	P43277	2.17	2.17	4.49	2.12137	4.47e-12	6.66e-11	P43277	H13_MOUSE	Histone H1.3	Hist1h1d	P43277	Mus musculus	1	2	uniprot-mus+musculus_0902_2017	>sp|P43277|H13_MOUSE Histone H1.3 OS=Mus musculus GN=Hist1h1d PE=1 SV=2	large	sand	202.591	908.714	7	15	_[+42]SETAPAAPAAPAPVEKTPVK_.3|_[+42]SETAPAAPAAPAPVEKTPVK_.2|_[+42]SETAPAAPAAPAPVEK_.2|_[+42]SETAPAAPAAPAPVE[+22]K_.2|_[+42]SETAPAAPAAPAPVEKTPVKK_.3|_SGVSLAALKK_[-128].2|_[+43]SGVSLAALKK_.2|_ALAAAGYDVEKN[+1]NSR_.3|_ALAAAGYDVEKNN[+1]SR_.3|_[+43]ALAAAGYDVEKNNSR_.2|_[+43]ALAAAGYDVEKN[+1]NSR_.2|_[+43]ALAAAGYDVEKNN[+1]SR_.2|_ALAAAGYD[+22]VEKNNSR_.3|_[+43]GTGASGSFKLNK_.2|_K[+113]ALAAAGYDVEKNNSR_.3
large / sand	1000	P11588	1.05	1.05	2.07	2.88144	1.16e-11	1.67e-10	P11588	MUP1_MOUSE	Major urinary protein 1	Mup1	P11588	Mus musculus	1	1	uniprot-mus+musculus_0902_2017	>sp|P11588|MUP1_MOUSE Major urinary protein 1 OS=Mus musculus GN=Mup1 PE=1 SV=1	large	sand	426.551	881.256	24	129	_FAQLC[+57]EK_.2|_ENIID[+22]LSNANR_.3|_[+43]ENIIDLSNANR_.2|_ENIID[+38]LSNANR_.3|_ENIIDLSN[+1]ANR_.2|_ENIIDLSNAN[+1]R_.2|_EN[+1]IIDLSNANR_.2|_E[+22]NIIDLSNANR_.2|_[-18]ENIIDLSNANR_.2|_[+42]EN[+1]IIDLSN[+1]ANR_.2|_NFN[+1]VEKINGEWHTIILASDKR_.4|_NFNVEKIN[+1]GEWHTIILASDKR_.5|_NFN[+1]VEKINGEWHTIILASDKR_.5|_N[+1]FNVEKINGEWHTIILASDKR_.5|_NFNVEKIN[+1]GEWHTIILASDKR_.4|_N[+1]FNVEKINGEWHTIILASDKR_.4|_NFNVEKI…
large / sand	96	P10853;P10854;Q64475;Q64478;Q64524;Q64525;Q6ZWY9;Q8CGP0;Q8CGP1;Q8CGP2;Q9D2U9	-1.74	1.74	0.3	1.63327	2.2e-11	3.05e-10	P10853;P10854;Q64475;Q64478;Q64524;Q64525;Q6ZWY9;Q8CGP0;Q8CGP1;Q8CGP2;Q9D2U9	H2B1F_MOUSE;H2B1M_MOUSE;H2B1B_MOUSE;H2B1H_MOUSE;H2B2E_MOUSE;H2B2B_MOUSE;H2B1C_MOUSE;H2B3B_MOUSE;H2B1K_MOUSE;H2B1P_MOUSE;H2B3A_MOUSE	Histone H2B type 1-F/J/L;Histone H2B type 1-M;Histone H2B type 1-B;Histone H2B type 1-H;Histone H2B type 2-E;Histone H2B type 2-B;Histone H2B type 1-C/E/G;Histone H2B type 3-B;Histone H2B type 1-K;Histone H2B type 1-P;Histone H2B type 3-A	Hist1h2bf;Hist1h2bm;Hist1h2bb;Hist1h2bh;Hist2h2be;Hist2h2bb;Hist1h2bc;Hist3h2bb;Hist1h2bk;Hist1h2bp;Hist3h2ba	P10853;P10854;Q64475;Q64478;Q64524;Q64525;Q6ZWY9;Q8CGP0;Q8CGP1;Q8CGP2;Q9D2U9	Mus musculus	1	2;2;3;3;3;3;3;3;3;3;3	uniprot-mus+musculus_0902_2017	>sp|P10853|H2B1F_MOUSE Histone H2B type 1-F/J/L OS=Mus musculus GN=Hist1h2bf PE=1 SV=2;>sp|P10854|H2B1M_MOUSE Histone H2B type 1-M OS=Mus musculus GN=Hist1h2bm PE=1 SV=2;>sp|Q64475|H2B1B_MOUSE Histone H2B type 1-B OS=Mus musculus GN=Hist1h2bb PE=1 SV=3;>sp|Q64478|H2B1H_MOUSE Histone H2B type 1-H OS=Mus musculus GN=Hist1h2bh PE=1 SV=3;>sp|Q64524|H2B2E_MOUSE Histone H2B type 2-E OS=Mus musculus GN=…	large	sand	187.167	55.8538	3	12	_[-17]QVHPDTGISSK_.2|_[+43]LLLPGELAK_.2|_AM[+16]GIMNSFVNDIFER_.3|_AM[+16]GIMNSFVNDIFER_.2|_AMGIM[+16]NSFVNDIFER_.3|_AMGIM[+16]N[+1]SFVNDIFER_.2|_AMGIM[+16]NSFVN[+1]DIFER_.2|_AMGIMNSFVN[+1]DIFER_.2|_AM[+16]GIM[+16]NSFVNDIFER_.3|_AMGIM[+16]NSFVNDIFER_.2|_AM[+16]GIM[+16]NSFVNDIFER_.2|_AM[+16]GIM[+16]N[+1]SFVNDIFER_.2
large / sand	504	Q8VCM7	3.19	3.19	9.15	2.55656	2.36e-11	3.24e-10	Q8VCM7	FIBG_MOUSE	Fibrinogen gamma chain	Fgg	Q8VCM7	Mus musculus	1	1	uniprot-mus+musculus_0902_2017	>sp|Q8VCM7|FIBG_MOUSE Fibrinogen gamma chain OS=Mus musculus GN=Fgg PE=1 SV=1	large	sand	22.4477	205.5	22	66	_DNC[+57]C[+57]ILDER_.2|_[+43]DNC[+57]C[+57]ILDER_.2|_DNC[+57]C[+57]ILDE[+14]R_.2|_QQFLVYC[+57]EIDGSGN[+1]GWTVLQK_.3|_QQFLVYC[+57]EIDGSGNGWTVLQK_.3|_YLQ[+1]EIYNSNNQK_.2|_YLQEIYNSN[+1]NQK_.2|_YLQEIYNSNN[+1]QK_.2|_YLQEIYN[+1]SNNQK_.2|_[+43]YLQEIYNSNNQK_.2|_VAQLEAQC[+57]QEPC[+57]K_.3|_VAQLEAQC[+57]QEPC[+57]K_.2|_QQFLVYC[+57]EIDGSGNGWTVLQKR_.3|_[-17]QQFLVYC[+57]EID[+16]GSGN[+1]GWTVLQKR_.3|_QQFLVYC[+5…
large / sand	472	P02089	2.72	2.72	6.58	2.56963	3.5e-11	4.66e-10	P02089	HBB2_MOUSE	Hemoglobin subunit beta-2	Hbb-b2	P02089	Mus musculus	1	2	uniprot-mus+musculus_0902_2017	>sp|P02089|HBB2_MOUSE Hemoglobin subunit beta-2 OS=Mus musculus GN=Hbb-b2 PE=1 SV=2	large	sand	146.308	961.992	13	62	_SAVSC[+57]LWAK_.2|_[+43]SAVSC[+57]LWAK_.2|_SAVSC[+57]LWAK[+43]_.2|_NLDNLKGTFASLSELHC[+57]DKLHVDPENFR_.5|_NLDN[+1]LKGTFASLSELHC[+57]DKLHVDPENFR_.6|_NLDN[+1]LKGTFASLSELHC[+57]DKLHVDPENFR_.5|_NLDNLKGTFASLSELHC[+57]DKLHVDPENFR_.6|_NLDNLKGTFASLSELHC[+57]DKLHVDPENFR_.4|_KVITAFN[+1]EGLK_.2|_LLGN[+1]AIVIVLGHHLGK_.4|_LLGN[+1]AIVIVLGHHLGK_.2|_[+43]VITAFNEGLK_.2|_YFDSFGD[+22]LSSASAIMGNPK_.3|_YFDSFGDLSSASAI…
large / sand	216	P11276	1.47	1.47	2.77	1.96168	1.17e-10	1.47e-09	P11276	FINC_MOUSE	Fibronectin	Fn1	P11276	Mus musculus	1	4	uniprot-mus+musculus_0902_2017	>sp|P11276|FINC_MOUSE Fibronectin OS=Mus musculus GN=Fn1 PE=1 SV=4	large	sand	8.62697	23.9065	25	30	_TFYSC[+57]TTEGR_.2|_LTC[+57]QC[+57]LGFGSGHFR_.3|_YSFC[+57]TDHAVLVQTR_.3|_TYLGNALVC[+57]TC[+57]YGGSR_.2|_WKC[+57]DPIDQ[+1]C[+57]Q[+1]DSETR_.3|_WKC[+57]DPIDQC[+57]QDSETR_.3|_LSDAGFKLTC[+57]QC[+57]LGFGSGHFR_.4|_SYTITGLQ[+1]PGTDYK_.2|_YQC[+57]YC[+57]YGR_.2|_RPHETGGYMLEC[+57]LC[+57]LGNGK_.4|_TAIYQPQTHPQPAPYGHC[+57]VTDSGVVYSVGMQWLK_.4|_GNLLQC[+57]VC[+57]TGNGR_.2|_GNLLQC[+57]VC[+57]TGNGR_.3|_C[+57]TC[+…
large / sand	32	P47955	-1.89	1.89	0.27	1.44584	2.2e-10	2.72e-09	P47955	RLA1_MOUSE	60S acidic ribosomal protein P1	Rplp1	P47955	Mus musculus	1	1	uniprot-mus+musculus_0902_2017	>sp|P47955|RLA1_MOUSE 60S acidic ribosomal protein P1 OS=Mus musculus GN=Rplp1 PE=1 SV=1	large	sand	92.1563	24.8707	2	4	_ALANVNIGSLIC[+57]NVGAGGPAPAAGAAPAGGAAPSTAAAPAEEK_.4|_ALANVNIGSLIC[+57]N[+1]VGAGGPAPAAGAAPAGGAAPSTAAAPAEEK_.4|_ALANVNIGSLIC[+57]NVGAGGPAPAAGAAPAGGAAPSTAAAPAEEK_.5|_ALANVNIGSLIC[+57]NVGAGGPAPAAGAAPAGGAAPSTAAAPAEEKKVEAK_.5
large / sand	168	P16858	0.75	0.75	1.69	1.65215	3.15e-10	3.75e-09	P16858	G3P_MOUSE	Glyceraldehyde-3-phosphate dehydrogenase	Gapdh	P16858	Mus musculus	1	2	uniprot-mus+musculus_0902_2017	>sp|P16858|G3P_MOUSE Glyceraldehyde-3-phosphate dehydrogenase OS=Mus musculus GN=Gapdh PE=1 SV=2	large	sand	265.506	447.527	12	22	_GAAQ[+1]NIIPASTGAAK_.2|_GAAQN[+1]IIPASTGAAK_.2|_IVSNASC[+57]TTNC[+57]LAPLAK_.2|_IVSNASC[+57]TTNC[+57]LAPLAK_.3|_IVSNASC[+57]TTN[+1]C[+57]LAPLAK_.3|_VPTPNVSVVDLTC[+57]R_.3|_VPTPNVSVVDLTC[+57]R_.2|_LVIN[+1]GKPITIFQERDPTNIK_.4|_LTGMAFRVPTPNVSVVDLTC[+57]R_.3|_LTGMAFR[+1]VP[+14]TPNVSVVDLTC[+57]R_.3|_LTGM[+16]AFRVPTPNVSVVDLTC[+57]R_.3|_VIPELN[+1]GKLTGMAFRVPTPNVSVVDLTC[+57]R_.4|_VIPELNGKLTGMAFRVPTPN[+1…
large / sand	40	P27659	-1.92	1.92	0.26	1.66611	3.37e-10	3.97e-09	P27659	RL3_MOUSE	60S ribosomal protein L3	Rpl3	P27659	Mus musculus	1	3	uniprot-mus+musculus_0902_2017	>sp|P27659|RL3_MOUSE 60S ribosomal protein L3 OS=Mus musculus GN=Rpl3 PE=1 SV=3	large	sand	71.8538	18.9415	6	6	_VAC[+57]IGAWHPAR_.3|_LEQQVPVN[+1]QVFGQDEMIDVIGVTK_.3|_KVAC[+57]IGAWHPAR_.3|_TVFAEHISDEC[+57]KR_.3|_TVFAEHISDEC[+57]KRR_.3|_TVFAEHISDEC[+57]K_.2
large / sand	240	P68372	-0.79	0.79	0.58	1.81251	7.14e-10	8.04e-09	P68372	TBB4B_MOUSE	Tubulin beta-4B chain	Tubb4b	P68372	Mus musculus	1	1	uniprot-mus+musculus_0902_2017	>sp|P68372|TBB4B_MOUSE Tubulin beta-4B chain OS=Mus musculus GN=Tubb4b PE=1 SV=1	large	sand	131.073	75.8036	17	30	_NMMAAC[+57]DPR_.2|_EVDEQMLN[+1]VQNK_.2|_LAVN[+1]MVPFPR_.2|_LAVNM[+16]VPFPR_.2|_MREIVHLQAGQC[+57]GNQIGAK_.4|_MREIVHLQAGQ[+1]C[+57]GNQIGAK_.4|_MREIVHLQ[+1]AGQC[+57]GNQIGAK_.3|_MREIVHLQAGQC[+57]GNQIGAK_.3|_M[+16]REIVHLQAGQC[+57]GNQIGAK_.4|_M[+16]REIVHLQAGQC[+57]GNQIGAK_.3|_LHFFM[+16]PGFAPLTSR_.3|_IMN[+1]TFSVVPSPK_.2|_IM[+16]NTFSVVPSPK_.2|_EIVHLQAGQ[+1]C[+57]GNQIGAK_.3|_EIVHLQ[+1]AGQC[+57]GNQIGAK_.3…
large / sand	112	Q8BWT1	-1.34	1.34	0.4	1.86693	6.51e-09	6.51e-08	Q8BWT1	THIM_MOUSE	3-ketoacyl-CoA thiolase, mitochondrial	Acaa2	Q8BWT1	Mus musculus	1	3	uniprot-mus+musculus_0902_2017	>sp|Q8BWT1|THIM_MOUSE 3-ketoacyl-CoA thiolase, mitochondrial OS=Mus musculus GN=Acaa2 PE=1 SV=3	large	sand	55.5151	21.9985	11	15	_EDC[+57]DRYALQSQQR_.3|_WKAANEAGYFN[+1]EEMAPIEVK_.3|_AANEAGYFN[+1]EEMAPIEVK_.3|_TN[+1]VSGGAIALGHPLGGSGSR_.2|_VPPETIDSVIVGN[+1]VMQSSSDAAYLAR_.3|_VVGYFVSGC[+57]DPTIMGIGPVPAINGALKK_.3|_VVGYFVSGC[+57]DPTIMGIGPVPAINGALKK_.4|_VVGYFVSGC[+57]DPTIMGIGPVPAIN[+1]GALKK_.3|_DAEVVLC[+57]GGTESMSQSPYC[+57]VR_.3|_LC[+57]GSGFQSIVSGC[+57]QEIC[+57]SK_.3|_LC[+57]GSGFQSIVSGC[+57]QEIC[+57]SK_.2|_VVGYFVSGC[+57]DPTIMGIGP…
large / sand	72	P20029	-2.02	2.02	0.25	1.60768	7.88e-09	7.7e-08	P20029	GRP78_MOUSE	78 kDa glucose-regulated protein	Hspa5	P20029	Mus musculus	1	3	uniprot-mus+musculus_0902_2017	>sp|P20029|GRP78_MOUSE 78 kDa glucose-regulated protein OS=Mus musculus GN=Hspa5 PE=1 SV=3	large	sand	148.334	36.6854	9	9	_NQLTSNPENTVFDAKR_[-156].2|_DAGTIAGLN[+1]VMR_.2|_N[+1]GRVEIIANDQGNR_.3|_NQLTSN[+1]PENTVFDAK_.3|_AKFEELN[+1]MDLFR_.2|_TFAPEEISAM[+16]VLTK_.2|_KKELEEIVQ[+1]PIISK_.2|_[+43]VTHAVVTVPAYFNDAQR_.3|_LGGK[+42]LSSEDKETMEK_.3
large / sand	40	P45377	2.53	2.53	5.77	2.16762	9.11e-09	8.83e-08	P45377	ALD2_MOUSE	Aldose reductase-related protein 2	Akr1b8	P45377	Mus musculus	1	2	uniprot-mus+musculus_0902_2017	>sp|P45377|ALD2_MOUSE Aldose reductase-related protein 2 OS=Mus musculus GN=Akr1b8 PE=1 SV=2	large	sand	9.79463	56.4924	2	5	_HIDC[+57]AYAYC[+57]N[+1]ENEVGEAIQEK_.3|_HIDC[+57]AYAYC[+57]NEN[+1]EVGEAIQEK_.3|_HIDC[+57]AYAYC[+57]NENEVGEAIQEK_.3|_HKPVTNQVEC[+57]HPYLTQEK_.4|_HKPVTNQVEC[+57]HPYLTQEK_.3
large / sand	40	P08228	1.31	1.31	2.47	1.6907	1.12e-08	1.07e-07	P08228	SODC_MOUSE	Superoxide dismutase [Cu-Zn]	Sod1	P08228	Mus musculus	1	2	uniprot-mus+musculus_0902_2017	>sp|P08228|SODC_MOUSE Superoxide dismutase [Cu-Zn] OS=Mus musculus GN=Sod1 PE=1 SV=2	large	sand	18.4653	45.6443	4	6	_HVGDLGN[+1]VTAGKDGVANVSIEDR_.4|_DGVAN[+1]VSIEDR_.2|_ASGEPVVLSGQITGLTEGQHGFHVHQYGDNTQGC[+57]TSAGPHFNPHSK_.7|_ASGEPVVLSGQITGLTEGQHGFHVHQYGDNTQGC[+57]TSAGPHFNPHSK_.6|_AVC[+57]VLKGDGPVQGTIHFEQK_.4|_AVC[+57]VLKGDGPVQGTIHFEQK_.3
large / sand	32	P43276	-2.18	2.18	0.22	1.64068	1.11e-08	1.07e-07	P43276	H15_MOUSE	Histone H1.5	Hist1h1b	P43276	Mus musculus	1	2	uniprot-mus+musculus_0902_2017	>sp|P43276|H15_MOUSE Histone H1.5 OS=Mus musculus GN=Hist1h1b PE=1 SV=2	large	sand	50.0537	11.0491	3	4	_[+42]SETAPAETAAPAPVEK_.2|_[+42]SETAPAETAAPAPVEKSPAK_.3|_[+42]SETAPAETAAPAPVEKSPAK_.2|_[+42]SETAPAETAAPAPVEKSPAKK_.3
large / sand	96	P27773	-1.31	1.31	0.4	1.57308	1.2e-08	1.14e-07	P27773	PDIA3_MOUSE	Protein disulfide-isomerase A3	Pdia3	P27773	Mus musculus	1	2	uniprot-mus+musculus_0902_2017	>sp|P27773|PDIA3_MOUSE Protein disulfide-isomerase A3 OS=Mus musculus GN=Pdia3 PE=1 SV=2	large	sand	119.385	48.2093	11	12	_LSKDPN[+1]IVIAK_.3|_ELNDFISYLQ[+1]R_.2|_FVM[+16]QEEFSR_.2|_FIQDSIFGLC[+57]PHMTEDNKDLIQGK_.4|_GFPTIYFSPAN[+1]K_.2|_ALEQ[+1]FLQEYFDGNLKR_.3|_ALEQ[+1]FLQEYFDGNLKR_.2|_[-17]QAGPASVPLRTEEEFKK_.3|_VDC[+57]TANTNTC[+57]NKYGVSGYPTLK_.3|_VSDTGSAGLMLVEFFAPW[+32]C[+57]GHC[+57]KR_.4|_EATNPPIIQEEKPKK_[-128].2|_M[+16]DATANDVPSPYEVK_.2
large / sand	616	P01027	1.52	1.52	2.86	2.22012	2.06e-08	1.92e-07	P01027	CO3_MOUSE	Complement C3	C3	P01027	Mus musculus	1	3	uniprot-mus+musculus_0902_2017	>sp|P01027|CO3_MOUSE Complement C3 OS=Mus musculus GN=C3 PE=1 SV=3	large	sand	23.5754	67.4559	49	82	_LITQGENC[+57]IK_.2|_DNHLAPGQ[+1]QTTLR_.3|_GIC[+57]VADPYEIR_.2|_AFIDC[+57]C[+57]NHITK_.3|_AFIDC[+57]C[+57]NHITK_.2|_AFIDC[+57]C[+57]N[+1]HITK_.2|_AAVFN[+1]HFISDGVK_.3|_VLVVTQ[+1]GSNAK_.2|_GDPRDNHLAPGQ[+1]QTTLR_.4|_GDPRDN[+1]HLAPGQQTTLR_.3|_QVREPGQD[+38]LVVLSLPITPEFIPSFR_.4|_[-17]QVREPGQDLVVLSLPITPEFIPSFR_.3|_QVREPGQDLVVLSLPITPE[+22]FIPSFR_.4|_IILQGSP[+16]VVQMAEDAVDGER_.3|_IILQGSPVVQM[+16]AEDAVDGE…
large / sand	24	O88569	-2.77	2.77	0.15	1.45961	2.17e-08	1.99e-07	O88569	ROA2_MOUSE	Heterogeneous nuclear ribonucleoproteins A2/B1	Hnrnpa2b1	O88569	Mus musculus	1	2	uniprot-mus+musculus_0902_2017	>sp|O88569|ROA2_MOUSE Heterogeneous nuclear ribonucleoproteins A2/B1 OS=Mus musculus GN=Hnrnpa2b1 PE=1 SV=2	large	sand	80.4257	11.7929	2	3	_GGGGN[+1]FGPGPGSNFR_.2|_LTDC[+57]VVMRDPASKR_.4|_LTDC[+57]VVMRDPASKR_.3
large / sand	600	P11679	-1.07	1.07	0.48	2.20943	3.37e-08	3.03e-07	P11679	K2C8_MOUSE	Keratin, type II cytoskeletal 8	Krt8	P11679	Mus musculus	1	4	uniprot-mus+musculus_0902_2017	>sp|P11679|K2C8_MOUSE Keratin, type II cytoskeletal 8 OS=Mus musculus GN=Krt8 PE=1 SV=4	large	sand	1123.2	536.426	36	81	_LQ[+1]AEIEALKGQR_.3|_[-17]QIHEEEIR_.2|_LEGLTDEIN[+1]FLR_.2|_AQYED[+14]IANR_.2|_ASLEAAIADAEQ[+1]R_.2|_SNMDNMFESYIN[+1]NLRR_.3|_SNM[+16]DNMFESYINNLRR_.3|_AEAETMYQ[+1]IKYEELQTLAGK_.3|_[-17]QLEALGQEK_.2|_[+43]QLEALGQEK_.2|_ELQSQISDTSVVLSM[+16]DNSR_.3|_ELQSQ[+1]ISDTSVVLSMDNSR_.3|_E[+22]LQSQISDTSVVLSMDNSR_.3|_ELQSQISDTSVVLSM[+16]DNSR_.2|_SLDM[+16]DGIIAEVR_.2|_SLDMD[+22]GIIAEVR_.3|_SLD[+22]MDGIIAEVR_.3…
large / sand	56	P14211	-2.26	2.26	0.21	2.1094	3.61e-08	3.22e-07	P14211	CALR_MOUSE	Calreticulin	Calr	P14211	Mus musculus	1	1	uniprot-mus+musculus_0902_2017	>sp|P14211|CALR_MOUSE Calreticulin OS=Mus musculus GN=Calr PE=1 SV=1	large	sand	103.263	21.5524	5	7	_HEQNIDC[+57]GGGYVK_.3|_DMHGDSEYN[+1]IMFGPDIC[+57]GPGTK_.3|_DMHGDSEYNIMFGPDIC[+57]GPGTK_.3|_IDNSQ[+1]VESGSLEDDWDFLPPKK_.3|_C[+57]KDDEFTHLYTLIVRPDNTYEVK_.4|_C[+57]KDDEFTHLYTLIVRPDNTYEVK_.5|_DMHGDSEYNIMFGPDIC[+57]GPGTKK_.4
large / sand	128	Q99KI0	-1.37	1.37	0.39	2.32962	3.86e-08	3.42e-07	Q99KI0	ACON_MOUSE	Aconitate hydratase, mitochondrial	Aco2	Q99KI0	Mus musculus	1	1	uniprot-mus+musculus_0902_2017	>sp|Q99KI0|ACON_MOUSE Aconitate hydratase, mitochondrial OS=Mus musculus GN=Aco2 PE=1 SV=1	large	sand	74.7464	28.9494	12	16	_IVYGHLDDPAN[+1]QEIER_.3|_C[+57]KSQFTITPGSEQIR_.3|_VGLIGSC[+57]TNSSYEDMGR_.3|_VGLIGSC[+57]TNSSYEDMGR_.2|_C[+57]TTDHISAAGPWLK_.3|_C[+57]TTDHISAAGPWLK_.2|_AKDIN[+1]QEVYNFLATAGAK_.3|_VAVPSTIHC[+57]DHLIEAQVGGEKDLR_.5|_VAVPSTIHC[+57]DHLIEAQVGGEKDLR_.4|_VAVPSTIHC[+57]DHLIEAQVGGEKDLRR_.5|_VAVPSTIHC[+57]DHLIEAQVGGEK_.4|_VAVPSTIHC[+57]DHLIEAQVGGEK_.3|_DVGGIVLAN[+1]AC[+57]GPC[+57]IGQWDR_.3|_VAM[+16]SHFEPSE…
large / sand	24	P62264	-1.92	1.92	0.26	1.09407	4.42e-08	3.87e-07	P62264	RS14_MOUSE	40S ribosomal protein S14	Rps14	P62264	Mus musculus	1	3	uniprot-mus+musculus_0902_2017	>sp|P62264|RS14_MOUSE 40S ribosomal protein S14 OS=Mus musculus GN=Rps14 PE=1 SV=3	large	sand	101.764	26.9083	3	3	_IEDVTPIPSDSTRR_[-156].2|_C[+57]KELGITALHIK_.3|_ADRDESSPYAAMLAAQ[+1]DVAQR_.3
large / sand	40	P97461	-2.3	2.3	0.2	1.97601	4.42e-08	3.87e-07	P97461	RS5_MOUSE	40S ribosomal protein S5	Rps5	P97461	Mus musculus	1	3	uniprot-mus+musculus_0902_2017	>sp|P97461|RS5_MOUSE 40S ribosomal protein S5 OS=Mus musculus GN=Rps5 PE=1 SV=3	large	sand	53.9596	10.9777	4	5	_[+42]TEWEAATPAVAETPDIK_.2|_[+42]TEWEAATPAVAETPDIK_.3|_VNQAIWLLC[+57]TGAR_.2|_RVNQAIWLLC[+57]TGAR_.3|_[+42]TEWEAATPAVAETPDIKLFGK_.2
large / sand	40	P12970	-1.13	1.13	0.46	1.15679	4.59e-08	3.99e-07	P12970	RL7A_MOUSE	60S ribosomal protein L7a	Rpl7a	P12970	Mus musculus	1	2	uniprot-mus+musculus_0902_2017	>sp|P12970|RL7A_MOUSE 60S ribosomal protein L7a OS=Mus musculus GN=Rpl7a PE=1 SV=2	large	sand	95.7499	43.647	5	6	_AGVN[+1]TVTTLVENK_.2|_KMGVPYC[+57]IIK_.3|_MGVPYC[+57]IIK_.2|_KTC[+57]TTVAFTQVNSEDKGALAK_.4|_KTC[+57]TTVAFTQVNSEDKGALAK_.3|_TC[+57]TTVAFTQVNSEDKGALAK_.3
large / sand	152	P48997	0.68	0.68	1.6	2.49447	5.23e-08	4.48e-07	P48997	INVO_MOUSE	Involucrin	Ivl	P48997	Mus musculus	1	1	uniprot-mus+musculus_0902_2017	>sp|P48997|INVO_MOUSE Involucrin OS=Mus musculus GN=Ivl PE=1 SV=1	large	sand	94.9467	151.743	9	20	_QPTPHPTQC[+57]QVFTEIQEK_.3|_QPTPHPTQC[+57]Q[+1]VFTEIQEK_.3|_QQQ[+1]QESPEPELQLGK_.3|_Q[+1]QQQESPEPELQLGK_.3|_QQ[+1]QQESPEPELQLGK_.3|_QQQQ[+1]ESPEPELQLGK_.3|_[+42]SHQHTLPVTVPAVVQGPLK_.3|_[+42]SHQHTLPVTVPAVVQGPLK_.2|_[+42]SHQHTLPVTVPAVVQGPLK_.4|_[-17]QQQQQQ[+1]DM[+16]LVPQELHLR_.3|_QQQQQQDM[+16]LVPQELHLR_.3|_TVC[+57]SPDHIQQEQAKQPTPHPTQC[+57]QVFTEIQEK_.5|_TVC[+57]SPDHIQQEQAKQPTPHPTQC[+57]QVFTEIQEK_.4…
large / sand	184	P97872	-0.83	0.83	0.56	1.96824	5.52e-08	4.66e-07	P97872	FMO5_MOUSE	Dimethylaniline monooxygenase [N-oxide-forming] 5	Fmo5	P97872	Mus musculus	1	4	uniprot-mus+musculus_0902_2017	>sp|P97872|FMO5_MOUSE Dimethylaniline monooxygenase [N-oxide-forming] 5 OS=Mus musculus GN=Fmo5 PE=1 SV=4	large	sand	212.898	119.391	9	25	_LLLGPC[+57]TPVQYR_.2|_LLLGPC[+57]TPVQYR_.3|_C[+57]C[+57]LEEGLEPVC[+57]FER_.2|_C[+57]C[+57]LEEGLEPVC[+57]FER_.3|_C[+57]C[+57]LEEGLEPVC[+57]FER[+1]_.2|_C[+57]C[+57]LE[+22]EGLEPVC[+57]FER_.3|_C[+57]C[+57]LEE[+22]GLEPVC[+57]FER_.3|_KQPDFSTSGQWQVVTEC[+57]EGK_.3|_IAVIGAGASGLTC[+57]IK_.2|_IAVIGAGASGLTC[+57]IK_.3|_[+43]IAVIGAGASGLTC[+57]IK_.2|_ALSQHPTVN[+1]DDLPNR_.3|_ALSQ[+1]HPTVNDDLPNR_.3|_ALSQHPTVNDDL…
large / sand	48	Q60605	-1.22	1.22	0.43	1.39934	6.25e-08	5.17e-07	Q60605	MYL6_MOUSE	Myosin light polypeptide 6	Myl6	Q60605	Mus musculus	1	3	uniprot-mus+musculus_0902_2017	>sp|Q60605|MYL6_MOUSE Myosin light polypeptide 6 OS=Mus musculus GN=Myl6 PE=1 SV=3	large	sand	207	89.1326	4	7	_N[+1]KDQGTYEDYVEGLR_.3|_ALGQN[+1]PTNAEVLK_.2|_VFDKEGN[+1]GTVMGAEIR_.3|_ILYSQC[+57]GDVMR_.2|_ILYSQ[+1]C[+57]GDVMR_.2|_ILYSQC[+57]GDVMR_.3|_ILYSQC[+57]GDVM[+16]R_.2
large / sand	48	P15864	-2.26	2.26	0.21	2.09505	6.3e-08	5.18e-07	P15864	H12_MOUSE	Histone H1.2	Hist1h1c	P15864	Mus musculus	1	2	uniprot-mus+musculus_0902_2017	>sp|P15864|H12_MOUSE Histone H1.2 OS=Mus musculus GN=Hist1h1c PE=1 SV=2	large	sand	117.284	24.515	3	6	_[+42]SEAAPAAPAAAPPAEK_.2|_[+42]SEAAPAAPAAAPPAEKAPAK_.3|_[+42]SEAAPAAPAAAPPAEKAPAK_.2|_[+42]SEAAPAAPAAAPPAEKAPAK_.4|_[+42]SEAAPAAPAAAPPAEKAPAKK_.3|_[+42]SEAAPAAPAAAPPAEKAPAKK_.4
large / sand	64	P11087	-1.75	1.75	0.3	2.35549	7.76e-08	6.3e-07	P11087	CO1A1_MOUSE	Collagen alpha-1(I) chain	Col1a1	P11087	Mus musculus	1	4	uniprot-mus+musculus_0902_2017	>sp|P11087|CO1A1_MOUSE Collagen alpha-1(I) chain OS=Mus musculus GN=Col1a1 PE=1 SV=4	large	sand	35.7193	10.5873	8	12	_TGPP[+16]GPAGQDGRP[+16]GPAGP[+16]PGAR_.3|_TGPP[+16]GPAGQDGRP[+16]GPAGPP[+16]GAR_.3|_GQAGVMGFP[+16]GPK_.2|_GFP[+16]GADGVAGPK_.2|_GAAGPP[+16]GATGFP[+16]GAAGR_.2|_GAAGP[+16]P[+16]GATGFP[+16]GAAGR_.2|_VGP[+16]PGPSGNAGPP[+16]GPP[+16]GPVGK_.3|_VGPP[+16]GPSGNAGPP[+16]GPP[+16]GPVGK_.3|_GFP[+16]GADGVAGPKGPSGER_.3|_GVQ[+1]GPP[+16]GPAGPR_.2|_GVQGPP[+16]GPAGPR_.2|_GARGEPGPSGLP[+16]GPP[+16]GER_.3
large / sand	40	Q9JJH1	-2.01	2.01	0.25	1.85637	1.19e-07	9.5e-07	Q9JJH1	RNAS4_MOUSE	Ribonuclease 4	Rnase4	Q9JJH1	Mus musculus	1	1	uniprot-mus+musculus_0902_2017	>sp|Q9JJH1|RNAS4_MOUSE Ribonuclease 4 OS=Mus musculus GN=Rnase4 PE=1 SV=1	large	sand	26.119	6.47277	4	5	_GIC[+57]STTNILC[+57]K_.2|_QHVDPQATGGNDNYC[+57]NVMMQR_.3|_RVVIAC[+57]EGDPEVPVHFDR_.4|_RVVIAC[+57]EGDPEVPVHFDR_.3|_VVIAC[+57]EGDPEVPVHFDR_.3
large / sand	24	P62754	-1.58	1.58	0.34	1.05767	1.36e-07	1.07e-06	P62754	RS6_MOUSE	40S ribosomal protein S6	Rps6	P62754	Mus musculus	1	1	uniprot-mus+musculus_0902_2017	>sp|P62754|RS6_MOUSE 40S ribosomal protein S6 OS=Mus musculus GN=Rps6 PE=1 SV=1	large	sand	111.352	37.3113	2	4	_LNISFPATGC[+57]QK_.2|_MKLNISFPATGC[+57]QK_.3|_MKLNISFPATGC[+57]QK_.2|_M[+16]KLNISFPATGC[+57]QK_.3
large / sand	48	P48678	-1.75	1.75	0.3	1.74289	1.44e-07	1.12e-06	P48678	LMNA_MOUSE	Prelamin-A/C	Lmna	P48678	Mus musculus	1	2	uniprot-mus+musculus_0902_2017	>sp|P48678|LMNA_MOUSE Prelamin-A/C OS=Mus musculus GN=Lmna PE=1 SV=2	large	sand	94.2072	28.0964	5	6	_LQEKEDLQ[+1]ELNDR_.3|_AQNTWGC[+57]GSSLR_.2|_IRIDSLSAQ[+1]LSQLQK_.3|_IRIDSLSAQLSQ[+1]LQK_.3|_GSHC[+57]SGSGDPAEYNLR_.3|_LQTLKEELDFQ[+1]KNIYSEELR_.4
large / sand	64	P62281	-1.14	1.14	0.46	1.5741	1.46e-07	1.13e-06	P62281	RS11_MOUSE	40S ribosomal protein S11	Rps11	P62281	Mus musculus	1	3	uniprot-mus+musculus_0902_2017	>sp|P62281|RS11_MOUSE 40S ribosomal protein S11 OS=Mus musculus GN=Rps11 PE=1 SV=3	large	sand	91.4094	41.6185	5	8	_C[+57]PFTGNVSIR_.2|_DVQIGDIVTVGEC[+57]RPLSK_.3|_DVQIGDIVTVGEC[+57]RPLSK_.2|_NMSVHLSPC[+57]FR_.3|_NMSVHLSPC[+57]FR_.2|_HKNMSVHLSPC[+57]FR_.4|_AYQ[+1]KQPTIFQNK_.2|_AYQKQ[+1]PTIFQNK_.2
large / sand	56	P62242	-1.26	1.26	0.42	1.6426	1.73e-07	1.34e-06	P62242	RS8_MOUSE	40S ribosomal protein S8	Rps8	P62242	Mus musculus	1	2	uniprot-mus+musculus_0902_2017	>sp|P62242|RS8_MOUSE 40S ribosomal protein S8 OS=Mus musculus GN=Rps8 PE=1 SV=2	large	sand	200.81	83.6972	7	8	_LTPEEEEILNKK_[-128].2|_IIDVVYN[+1]ASNNELVR_.2|_LLAC[+57]IASRPGQC[+57]GR_.3|_LLAC[+57]IASRPGQC[+57]GR_.2|_NC[+57]IVLIDSTPYR_.2|_ALRLDVGNFSWGSEC[+57]C[+57]TR_.3|_TRIIDVVYN[+1]ASNNELVR_.3|_LDVGNFSWGSEC[+57]C[+57]TR_.2
large / sand	32	Q01149	-3.36	3.36	0.1	2.2678	1.9e-07	1.45e-06	Q01149	CO1A2_MOUSE	Collagen alpha-2(I) chain	Col1a2	Q01149	Mus musculus	1	2	uniprot-mus+musculus_0902_2017	>sp|Q01149|CO1A2_MOUSE Collagen alpha-2(I) chain OS=Mus musculus GN=Col1a2 PE=1 SV=2	large	sand	45.6093	4.44593	3	4	_HGNRGEP[+16]GPAGSVGPVGAVGPR_.4|_HGNRGEPGP[+16]AGSVGPVGAVGPR_.4|_GIP[+16]GPAGAAGATGAR_.2|_GYP[+16]GSIGPTGAAGAP[+16]GPHGSVGPAGK_.3
large / sand	32	P97351	-1.53	1.53	0.35	1.21694	2.36e-07	1.76e-06	P97351	RS3A_MOUSE	40S ribosomal protein S3a	Rps3a	P97351	Mus musculus	1	3	uniprot-mus+musculus_0902_2017	>sp|P97351|RS3A_MOUSE 40S ribosomal protein S3a OS=Mus musculus GN=Rps3a PE=1 SV=3	large	sand	80.4475	27.8772	3	4	_AC[+57]QSIYPLHDVFVR_.3|_LFC[+57]VGFTK_.2|_NC[+57]LTNFHGMDLTR_.3|_NC[+57]LTNFHGMDLTR_.2
large / sand	184	P11589	0.62	0.62	1.54	3.05085	2.87e-07	2.1e-06	P11589	MUP2_MOUSE	Major urinary protein 2	Mup2	P11589	Mus musculus	1	1	uniprot-mus+musculus_0902_2017	>sp|P11589|MUP2_MOUSE Major urinary protein 2 OS=Mus musculus GN=Mup2 PE=1 SV=1	large	sand	199.952	307.925	6	23	_LC[+57]EEHGILR_.2|_[+43]LC[+57]EEHGILR_.2|_FAKLC[+57]EEHGILRENIIDLSNANR_.5|_[+43]FAK[+32]LC[+57]EEHGILRENIIDLSNANR_.3|_FAKLC[+57]EEHGILRENIIDLSNANR_.4|_FAK[+114]LC[+57]E[+38]EHGILRENIIDLSNANR_.4|_FAK[+114]LC[+57]EE[+38]HGILRENIIDLSNANR_.4|_FAK[-1]LC[+57]EEHGILR_.2|_FAKLC[+57]EEHGILR_.3|_LC[+57]EEHGILRENIIDLSNANR_.4|_LC[+57]EEHGILRENIIDLSNANR_.3|_[+43]LC[+57]EEHGILRENIIDLSNANR_.3|_LC[+57]EEHGILRE…
large / sand	56	P29699	1.17	1.17	2.25	1.68686	4.66e-07	3.18e-06	P29699	FETUA_MOUSE	Alpha-2-HS-glycoprotein	Ahsg	P29699	Mus musculus	1	1	uniprot-mus+musculus_0902_2017	>sp|P29699|FETUA_MOUSE Alpha-2-HS-glycoprotein OS=Mus musculus GN=Ahsg PE=1 SV=1	large	sand	14.3875	32.3181	4	8	_ANLMHNLGGEEVSVAC[+57]K_.3|_ANLMHNLGGEEVSVAC[+57]K_.2|_VGQPGAAGPVSPMC[+57]PGR_.2|_VGQ[+1]PGAAGPVSPMC[+57]PGR_.2|_VGQPGAAGPVSPMC[+57]PGR_.3|_VGQPGAAGPVSPM[+16]C[+57]PGR_.2|_AQNVPLPVSTLVEFVIAATDC[+57]TAK_.3|_QLTEHAVEGDC[+57]DFHILKQDGQFR_.4
large / sand	24	P14869	-1.15	1.15	0.45	1.03086	7.93e-07	5.11e-06	P14869	RLA0_MOUSE	60S acidic ribosomal protein P0	Rplp0	P14869	Mus musculus	1	3	uniprot-mus+musculus_0902_2017	>sp|P14869|RLA0_MOUSE 60S acidic ribosomal protein P0 OS=Mus musculus GN=Rplp0 PE=1 SV=3	large	sand	67.9338	30.5199	2	3	_AGAIAPC[+57]EVTVPAQNTGLGPEK_.3|_C[+57]FIVGADNVGSK_.2|_C[+57]FIVGADN[+1]VGSK_.2
large / sand	128	P17742	1.47	1.47	2.76	2.22405	8.22e-07	5.27e-06	P17742	PPIA_MOUSE	Peptidyl-prolyl cis-trans isomerase A	Ppia	P17742	Mus musculus	1	2	uniprot-mus+musculus_0902_2017	>sp|P17742|PPIA_MOUSE Peptidyl-prolyl cis-trans isomerase A OS=Mus musculus GN=Ppia PE=1 SV=2	large	sand	89.089	246.121	6	16	_KITISDC[+57]GQL_.2|_VKEGMN[+1]IVEAMER_.3|_EGMN[+1]IVEAMER_.2|_IIPGFMC[+57]QGGDFTR_.2|_IIPGFMC[+57]QGGDFTR_.3|_IIPGFM[+16]C[+57]QGGDFTR_.2|_HTGPGILSMANAGPNTNGSQFFIC[+57]TAK_.3|_HTGPGILSMANAGPN[+1]TNGSQFFIC[+57]TAK_.3|_HTGPGILSMANAGPNTN[+1]GSQFFIC[+57]TAK_.3|_HTGPGILSMANAGPNTNGSQFFIC[+57]TAK_.4|_HTGPGILSMANAGPNT[+57]N[+1]GSQFFIC[+57]TAK_.4|_HTGPGILS[+57]MANAGPNTN[+1]GSQFFIC[+57]TAK_.4|_HTGPGILSM[+…
large / sand	96	Q8VCH0	-3.94	3.94	0.07	2.49579	9.22e-07	5.82e-06	Q8VCH0	THIKB_MOUSE	3-ketoacyl-CoA thiolase B, peroxisomal	Acaa1b	Q8VCH0	Mus musculus	1	1	uniprot-mus+musculus_0902_2017	>sp|Q8VCH0|THIKB_MOUSE 3-ketoacyl-CoA thiolase B, peroxisomal OS=Mus musculus GN=Acaa1b PE=1 SV=1	large	sand	338.033	21.9879	8	14	_VNPLGGAIALGHPLGC[+57]TGAR_.3|_Q[+1]C[+57]SSGLQAVANIAGGIR_.3|_QC[+57]SSGLQAVANIAGGIR_.3|_QC[+57]SSGLQ[+1]AVANIAGGIR_.2|_QC[+57]SSGLQAVANIAGGIR_.2|_DC[+57]LIPMGITSENVAER_.3|_LGIPAEKVNPLGGAIALGHPLGC[+57]TGAR_.4|_LGIPAEKVNPLGGAIALGHPLGC[+57]TGAR_.3|_LGIPAEKVN[+1]PLGGAIALGHPLGC[+57]TGAR_.3|_GC[+57]FHAEIVPVTTTVLNDKGDKK_.5|_GC[+57]FHAEIVPVTTTVLNDKGDKK_.3|_ARDC[+57]LIPMGITSENVAER_.3|_NGSYDIGMAC[+57]GVES…
large / sand	128	Q8BMS1	-0.42	0.42	0.75	1.79101	1.75e-06	1.03e-05	Q8BMS1	ECHA_MOUSE	Trifunctional enzyme subunit alpha, mitochondrial	Hadha	Q8BMS1	Mus musculus	1	1	uniprot-mus+musculus_0902_2017	>sp|Q8BMS1|ECHA_MOUSE Trifunctional enzyme subunit alpha, mitochondrial OS=Mus musculus GN=Hadha PE=1 SV=1	large	sand	52.1011	38.8654	11	18	_ALMGLYN[+1]GQVLC[+57]KK_.3|_ALMGLYNGQVLC[+57]KK_.3|_ALMGLYNGQVLC[+57]KK_.2|_MVGVPAAFDMMLTGR[+1]_.2|_PEK[+114]VIGMHYFSPVDK_.4|_SAVLISSKPGC[+57]FVAGADIN[+1]MLSSC[+57]TTPQEATR_.3|_SAVLISSKPGC[+57]FVAGADINMLSSC[+57]TTPQEATR_.3|_SAVLISSKPGC[+57]FVAGADINMLSSC[+57]TTPQEATR_.4|_ALMGLYNGQVLC[+57]K_.2|_ALMGLYNGQVLC[+57]K_.3|_AGLEQ[+1]GSDAGYLAESQKFGELALTK_.3|_EVESVTPEHC[+57]IFASNTSALPINQIAAVSK_.3|_EVESVTPE…
large / sand	112	Q8K2B3	-0.34	0.34	0.79	2.11607	1.95e-06	1.14e-05	Q8K2B3	SDHA_MOUSE	Succinate dehydrogenase [ubiquinone] flavoprotein subunit, mitochondrial	Sdha	Q8K2B3	Mus musculus	1	1	uniprot-mus+musculus_0902_2017	>sp|Q8K2B3|SDHA_MOUSE Succinate dehydrogenase [ubiquinone] flavoprotein subunit, mitochondrial OS=Mus musculus GN=Sdha PE=1 SV=1	large	sand	80.8916	64.087	10	15	_AC[+57]ALSIAESC[+57]RPGDKVPSIK_.4|_AC[+57]ALSIAESC[+57]RPGDKVPSIK_.3|_VTLEYRPVIDKTLNEADC[+57]ATVPPAIR_.4|_TYFSC[+57]TSAHTSTGDGTAMVTR_.3|_AAFGLSEAGFNTAC[+57]LTK_.2|_AAFGLSEAGFNTAC[+57]LTK_.3|_ANAGEESVMN[+1]LDKLR_.3|_AGLPC[+57]QDLEFVQFHPTGIYGAGC[+57]LITEGC[+57]R_.4|_GVIALC[+57]IEDGSIHR_.3|_GVIALC[+57]IEDGSIHR_.2|_HVNGQDQIVPGLYAC[+57]GEAAC[+57]ASVHGANR_.4|_HVN[+1]GQDQIVPGLYAC[+57]GEAAC[+57]ASVHGANR…
large / sand	24	P62983	-2.27	2.27	0.21	1.49784	2.58e-06	1.46e-05	P62983	RS27A_MOUSE	Ubiquitin-40S ribosomal protein S27a	Rps27a	P62983	Mus musculus	1	2	uniprot-mus+musculus_0902_2017	>sp|P62983|RS27A_MOUSE Ubiquitin-40S ribosomal protein S27a OS=Mus musculus GN=Rps27a PE=1 SV=2	large	sand	84.6019	17.5217	2	3	_EC[+57]PSDEC[+57]GAGVFMGSHFDR_.3|_C[+57]C[+57]LTYC[+57]FNKPEDK_.3|_C[+57]C[+57]LTYC[+57]FNKPEDK_.2
large / sand	24	Q05816	2.13	2.13	4.38	1.42452	3.07e-06	1.72e-05	Q05816	FABP5_MOUSE	Fatty acid-binding protein, epidermal	Fabp5	Q05816	Mus musculus	1	3	uniprot-mus+musculus_0902_2017	>sp|Q05816|FABP5_MOUSE Fatty acid-binding protein, epidermal OS=Mus musculus GN=Fabp5 PE=1 SV=3	large	sand	7.0933	31.085	2	3	_MIVEC[+57]VMNNATC[+57]TR_.3|_MIVEC[+57]VMNNATC[+57]TR_.2|_MAAMAKPDC[+57]IITC[+57]DGNNITVK_.3
large / sand	64	Q6IMF0	-2.99	2.99	0.13	2.45662	4.81e-06	2.57e-05	Q6IMF0	KRT87_MOUSE	Keratin, type II cuticular 87	Krt87	Q6IMF0	Mus musculus	2	2	uniprot-mus+musculus_0902_2017	>sp|Q6IMF0|KRT87_MOUSE Keratin, type II cuticular 87 OS=Mus musculus GN=Krt87 PE=2 SV=2	large	sand	174.667	22.0007	5	8	_C[+57]C[+57]IS[+14]AAPYR_.2|_C[+57]C[+57]ISAAPYR_.2|_AQYDDIASR[+42]_.2|_LC[+57]EGVGSVNVC[+57]VSSSR_.3|_LC[+57]EGVGSVNVC[+57]VSSSR_.2|_SGGVC[+57]GPSPPC[+57]ITTVSVNESLLTPLNLEIDPNAQC[+57]VK_.4|_C[+57]KLAELEGALQK_.3|_C[+57]KLAELEGALQK_.2
large / sand	24	P60867	-1.63	1.63	0.32	1.02899	5.13e-06	2.72e-05	P60867	RS20_MOUSE	40S ribosomal protein S20	Rps20	P60867	Mus musculus	1	1	uniprot-mus+musculus_0902_2017	>sp|P60867|RS20_MOUSE 40S ribosomal protein S20 OS=Mus musculus GN=Rps20 PE=1 SV=1	large	sand	69.4341	22.427	2	3	_[+42]AFKDTGKTPVEPEVAIHR_.4|_[+42]AFKDTGKTPVEPEVAIHR_.3|_SLEKVC[+57]ADLIR_.3
large / sand	16	P25444	-2.36	2.36	0.2	1.39298	5.56e-06	2.92e-05	P25444	RS2_MOUSE	40S ribosomal protein S2	Rps2	P25444	Mus musculus	1	3	uniprot-mus+musculus_0902_2017	>sp|P25444|RS2_MOUSE 40S ribosomal protein S2 OS=Mus musculus GN=Rps2 PE=1 SV=3	large	sand	134.256	26.195	2	2	_GC[+57]TATLGNFAK_.2|_KLLMMAGIDDC[+57]YTSAR_.3
large / sand	40	Q9Z0N1	-1.65	1.65	0.32	1.72253	6.31e-06	3.29e-05	Q9Z0N1	IF2G_MOUSE	Eukaryotic translation initiation factor 2 subunit 3, X-linked	Eif2s3x	Q9Z0N1	Mus musculus	1	2	uniprot-mus+musculus_0902_2017	>sp|Q9Z0N1|IF2G_MOUSE Eukaryotic translation initiation factor 2 subunit 3, X-linked OS=Mus musculus GN=Eif2s3x PE=1 SV=2	large	sand	24.7527	7.87947	4	5	_IVLTNPVC[+57]TEVGEK_.2|_[+42]AGGEGGVTLGQPHLSR_.2|_[+42]AGGEGGVTLGQ[+1]PHLSR_.2|_SC[+57]GSSTPDEFPTDIPGTK_.2|_SFDVNKPGC[+57]EVDDLKGGVAGGSILK_.4
large / sand	16	P47964	-1.9	1.9	0.27	1.19798	7.03e-06	3.63e-05	P47964	RL36_MOUSE	60S ribosomal protein L36	Rpl36	P47964	Mus musculus	3	2	uniprot-mus+musculus_0902_2017	>sp|P47964|RL36_MOUSE 60S ribosomal protein L36 OS=Mus musculus GN=Rpl36 PE=3 SV=2	large	sand	135.192	36.1845	2	2	_EVC[+57]GFAPYER_.2|_DMIREVC[+57]GFAPYER_.3
large / sand	24	Q9DCJ5	-2.55	2.55	0.17	1.9274	7.14e-06	3.67e-05	Q9DCJ5	NDUA8_MOUSE	NADH dehydrogenase [ubiquinone] 1 alpha subcomplex subunit 8	Ndufa8	Q9DCJ5	Mus musculus	1	3	uniprot-mus+musculus_0902_2017	>sp|Q9DCJ5|NDUA8_MOUSE NADH dehydrogenase [ubiquinone] 1 alpha subcomplex subunit 8 OS=Mus musculus GN=Ndufa8 PE=1 SV=3	large	sand	45.2724	7.72341	2	3	_LVNGC[+57]ALNFFR_.2|_AAAHHYGAQC[+57]DKTN[+1]KEFMLC[+57]R_.5|_AAAHHYGAQC[+57]DKTNKEFMLC[+57]R_.4
large / sand	32	P14733	-1.73	1.73	0.3	1.64182	7.48e-06	3.82e-05	P14733	LMNB1_MOUSE	Lamin-B1	Lmnb1	P14733	Mus musculus	1	3	uniprot-mus+musculus_0902_2017	>sp|P14733|LMNB1_MOUSE Lamin-B1 OS=Mus musculus GN=Lmnb1 PE=1 SV=3	large	sand	36.3092	10.9421	4	4	_MRIESLSSQ[+1]LSNLQK_.3|_C[+57]QSLTEDLEFRK_.3|_[+42]ATATPVQQQR_.2|_IQ[+1]ELEDMLAKER_.3
large / sand	24	P14115	-1.64	1.64	0.32	1.41608	8.35e-06	4.23e-05	P14115	RL27A_MOUSE	60S ribosomal protein L27a	Rpl27a	P14115	Mus musculus	1	5	uniprot-mus+musculus_0902_2017	>sp|P14115|RL27A_MOUSE 60S ribosomal protein L27a OS=Mus musculus GN=Rpl27a PE=1 SV=5	large	sand	57.5094	18.4889	3	3	_NQSFC[+57]PTVNLDK_.2|_IKGVGGAC[+57]VLVA_.2|_NQSFC[+57]PTVNLDKLWTLVSEQTR_.3
large / sand	48	P56391	-1.7	1.7	0.31	1.74618	1.01e-05	5.03e-05	P56391	CX6B1_MOUSE	Cytochrome c oxidase subunit 6B1	Cox6b1	P56391	Mus musculus	1	2	uniprot-mus+musculus_0902_2017	>sp|P56391|CX6B1_MOUSE Cytochrome c oxidase subunit 6B1 OS=Mus musculus GN=Cox6b1 PE=1 SV=2	large	sand	98.4534	30.3079	5	6	_GGDVSVC[+57]EWYR_.2|_SLC[+57]PVSWVSAWDDR_.2|_NC[+57]WQNYLDFHR_.3|_NC[+57]WQNYLDFHR_.2|_GGDVSVC[+57]EWYRR_.3|_SLC[+57]PVSWVSAWDDRIAEGTFPGKI_.3
large / sand	40	Q91VI7	1.31	1.31	2.49	1.33468	1.08e-05	5.34e-05	Q91VI7	RINI_MOUSE	Ribonuclease inhibitor	Rnh1	Q91VI7	Mus musculus	1	1	uniprot-mus+musculus_0902_2017	>sp|Q91VI7|RINI_MOUSE Ribonuclease inhibitor OS=Mus musculus GN=Rnh1 PE=1 SV=1	large	sand	17.5722	43.6916	5	5	_LLC[+57]EGLQDPQC[+57]R_.2|_LDDC[+57]GLTEVR_.2|_LSLQNC[+57]GLTEAGC[+57]GILPGMLR_.3|_C[+57]KDISSAVQANPALTELSLR_.3|_TNELGDGGVGLVLQGLQNPTC[+57]K_.3
large / sand	416	P06909	-0.02	0.02	0.99	2.19954	1.21e-05	5.86e-05	P06909	CFAH_MOUSE	Complement factor H	Cfh	P06909	Mus musculus	1	2	uniprot-mus+musculus_0902_2017	>sp|P06909|CFAH_MOUSE Complement factor H OS=Mus musculus GN=Cfh PE=1 SV=2	large	sand	27.889	27.55	38	57	_C[+57]TPTGWIPVPR_.2|_C[+57]TPTGWIPVPR_.3|_TDC[+57]DVLPTVK_.2|_[+57]VEYSHGEVVK[+28]YDC[+57]KPR_.4|_C[+57]TAQGWEPEVPC[+57]VR_.2|_C[+57]TAQGWEPEVPC[+57]VR_.3|_C[+57]TAQGWEPEVPC[+57]VRK_.3|_YRVGDLLEFSC[+57]HSGHR_.4|_IPC[+57]SQ[+1]PPTIEHGSINLPR_.3|_IPC[+57]SQPPTIEHGSINLPR_.3|_VGPDSVQC[+57]YHFGWSPGFPTC[+57]K_.3|_IYSHSGEDIEFGC[+57]K_.3|_C[+57]VEILC[+57]TPPR_.2|_C[+57]SPPYILNGIYTPHR_.3|_VGDLLEFSC[+57]HS…
large / sand	16	O88456	-1.04	1.04	0.49	0.614351	1.34e-05	6.38e-05	O88456	CPNS1_MOUSE	Calpain small subunit 1	Capns1	O88456	Mus musculus	1	1	uniprot-mus+musculus_0902_2017	>sp|O88456|CPNS1_MOUSE Calpain small subunit 1 OS=Mus musculus GN=Capns1 PE=1 SV=1	large	sand	49.9372	24.2294	2	2	_TDGFGIDTC[+57]R_.2|_VVTRHPDLKTDGFGIDTC[+57]R_.4
large / sand	40	Q9D312	-1.6	1.6	0.33	1.55775	1.49e-05	7.05e-05	Q9D312	K1C20_MOUSE	Keratin, type I cytoskeletal 20	Krt20	Q9D312	Mus musculus	1	1	uniprot-mus+musculus_0902_2017	>sp|Q9D312|K1C20_MOUSE Keratin, type I cytoskeletal 20 OS=Mus musculus GN=Krt20 PE=1 SV=1	large	sand	88.377	29.248	4	5	_DAQVQNAQC[+57]VLR_.2|_ELQNQVKDAQVQNAQC[+57]VLR_.3|_ELQNQVKDAQVQNAQC[+57]VLR_.4|_[-17]QNQEHNILLDIK_.2|_AVMSYGGDLSN[+1]GSDLFGGNGK_.2
large / sand	16	Q922Q8	-2.39	2.39	0.19	1.40811	1.61e-05	7.53e-05	Q922Q8	LRC59_MOUSE	Leucine-rich repeat-containing protein 59	Lrrc59	Q922Q8	Mus musculus	1	1	uniprot-mus+musculus_0902_2017	>sp|Q922Q8|LRC59_MOUSE Leucine-rich repeat-containing protein 59 OS=Mus musculus GN=Lrrc59 PE=1 SV=1	large	sand	36.6325	6.98986	2	2	_ATVLDLSC[+57]NK_.2|_LSTLPSDFC[+57]GLTHLVK_.3
large / sand	32	P63323	-1.32	1.32	0.4	1.17302	1.76e-05	8.16e-05	P63323	RS12_MOUSE	40S ribosomal protein S12	Rps12	P63323	Mus musculus	1	2	uniprot-mus+musculus_0902_2017	>sp|P63323|RS12_MOUSE 40S ribosomal protein S12 OS=Mus musculus GN=Rps12 PE=1 SV=2	large	sand	105.03	41.9442	3	4	_LGEWVGLC[+57]K_.2|_QAHLC[+57]VLASN[+1]C[+57]DEPMYVK_.3|_QAHLC[+57]VLASNC[+57]DEPMYVK_.3|_KVVGC[+57]SC[+57]VVVKDYGK_.3
large / sand	56	P52503	-1.07	1.07	0.48	1.1661	1.82e-05	8.32e-05	P52503	NDUS6_MOUSE	NADH dehydrogenase [ubiquinone] iron-sulfur protein 6, mitochondrial	Ndufs6	P52503	Mus musculus	1	2	uniprot-mus+musculus_0902_2017	>sp|P52503|NDUS6_MOUSE NADH dehydrogenase [ubiquinone] iron-sulfur protein 6, mitochondrial OS=Mus musculus GN=Ndufs6 PE=1 SV=2	large	sand	26.019	12.4168	3	7	_TGTC[+57]GYC[+57]GLQFK_.2|_Q[+1]KEVNENFAIDLIAQQPVNEVEHR_.4|_QKEVN[+1]ENFAIDLIAQQPVNEVEHR_.4|_QKEVNEN[+1]FAIDLIAQQPVNEVEHR_.4|_QKEVNENFAIDLIAQ[+1]QPVNEVEHR_.4|_IIAC[+57]DGGGGALGHPK_.3|_IIAC[+57]DGGGGALGHPK_.2
large / sand	40	Q80VQ0	-1.24	1.24	0.42	1.92163	1.96e-05	8.87e-05	Q80VQ0	AL3B1_MOUSE	Aldehyde dehydrogenase family 3 member B1	Aldh3b1	Q80VQ0	Mus musculus	1	1	uniprot-mus+musculus_0902_2017	>sp|Q80VQ0|AL3B1_MOUSE Aldehyde dehydrogenase family 3 member B1 OS=Mus musculus GN=Aldh3b1 PE=1 SV=1	large	sand	397.794	167.921	4	5	_LVPALQN[+16]AITR_.2|_LQGLLGC[+57]GR_.2|_FYGDN[+1]PQTSPNLGR_.2|_FYGDNPQ[+1]TSPNLGR_.3|_YFNAGQTC[+57]VAPDYILC[+57]SQEMQER_.3
large / sand	88	P51174	-1.67	1.67	0.31	1.80174	2.01e-05	9e-05	P51174	ACADL_MOUSE	Long-chain specific acyl-CoA dehydrogenase, mitochondrial	Acadl	P51174	Mus musculus	1	2	uniprot-mus+musculus_0902_2017	>sp|P51174|ACADL_MOUSE Long-chain specific acyl-CoA dehydrogenase, mitochondrial OS=Mus musculus GN=Acadl PE=1 SV=2	large	sand	93.2241	29.3266	5	11	_QGLLGIN[+1]IAEK_.2|_C[+57]IGAIAMTEPGAGSDLQGVR_.3|_C[+57]IGAIAMTEPGAGSDLQGVR_.2|_C[+57]IGAIAM[+16]TEPGAGSDLQGVR_.3|_C[+57]IGAIAMTE[+57]PGAGSDLQGVR_.3|_C[+57]IGAIAM[+16]TEPGAGSDLQGVR_.2|_VQ[+1]PIYGGTNEIMKELIAR_.3|_VQPIYGGTN[+1]EIMKELIAR_.3|_AFVDSC[+57]LQLHETK_.3|_AFVDSC[+57]LQLHETK_.2|_AFVDSC[+57]LQLHETKR_.4
large / sand	32	Q9CQA3	-1.85	1.85	0.28	1.6512	2.37e-05	0.000103738	Q9CQA3	SDHB_MOUSE	Succinate dehydrogenase [ubiquinone] iron-sulfur subunit, mitochondrial	Sdhb	Q9CQA3	Mus musculus	1	1	uniprot-mus+musculus_0902_2017	>sp|Q9CQA3|SDHB_MOUSE Succinate dehydrogenase [ubiquinone] iron-sulfur subunit, mitochondrial OS=Mus musculus GN=Sdhb PE=1 SV=1	large	sand	36.1845	10.0103	4	6	_C[+57]GPMVLDALIK_.2|_C[+57]HTIMNC[+57]TQTC[+57]PK_.3|_EGIC[+57]GSC[+57]AMNINGGN[+1]TLAC[+57]TR_.3|_EGIC[+57]GSC[+57]AMNINGGNTLAC[+57]TR_.3|_EGIC[+57]GSC[+57]AMNINGGNTLAC[+57]TR_.2|_MQTYEVDLNKC[+57]GPMVLDALIK_.3
large / sand	432	P63260	-0.51	0.51	0.7	1.84862	3.11e-05	0.000134549	P63260	ACTG_MOUSE	Actin, cytoplasmic 2	Actg1	P63260	Mus musculus	1	1	uniprot-mus+musculus_0902_2017	>sp|P63260|ACTG_MOUSE Actin, cytoplasmic 2 OS=Mus musculus GN=Actg1 PE=1 SV=1	large	sand	292.928	205.78	22	58	_EITALAPSTM[+16]K_.2|_SYELPDGQ[+1]VITIGNER_.2|_SYELPD[+22]GQVITIGNER_.3|_Q[+1]EYDESGPSIVHR_.3|_[-17]QEYDESGPSIVHR_.2|_C[+57]DVDIRKDLYANTVLSGGTTMYPGIADR_.4|_C[+57]DVDIRKDLYANTVLSGGTTM[+16]YPGIADR_.4|_C[+57]DVDIRKDLYANTVLSGGTTMYPGIADR_.3|_DLTDYLM[+16]K_.2|_M[+16]QKEITALAPSTMK_.3|_MQKEITALAPSTM[+16]K_.3|_M[+16]QKEITALAPSTM[+16]K_.3|_[-17]QEYDESGPSIVHRK_[-128].2|_[-17]QEYDESGPSIVHRK_.3|_QEYDESGPSIVHR…
large / sand	16	Q9D883	-3.02	3.02	0.12	1.7844	3.39e-05	0.000144537	Q9D883	U2AF1_MOUSE	Splicing factor U2AF 35 kDa subunit	U2af1	Q9D883	Mus musculus	1	4	uniprot-mus+musculus_0902_2017	>sp|Q9D883|U2AF1_MOUSE Splicing factor U2AF 35 kDa subunit OS=Mus musculus GN=U2af1 PE=1 SV=4	large	sand	26.0362	3.22037	3	4	_GGFC[+57]NFMHLKPISR_.4|_GGFC[+57]NFMHLKPISR_.3|_LH[+14]NKPTFSQTIALLNIYR_.4|_LH[+14]NKPTFSQTIALLNIYRNPQNSSQSADGLR_.4
large / sand	80	Q99JY9	-0.67	0.67	0.63	1.70438	3.53e-05	0.000150083	Q99JY9	ARP3_MOUSE	Actin-related protein 3	Actr3	Q99JY9	Mus musculus	1	3	uniprot-mus+musculus_0902_2017	>sp|Q99JY9|ARP3_MOUSE Actin-related protein 3 OS=Mus musculus GN=Actr3 PE=1 SV=3	large	sand	40.4711	25.3808	8	10	_[+42]AGRLPAC[+57]VVDC[+57]GTGYTK_.3|_[+43]AGRLPAC[+57]VVDC[+57]GTGYTK_.3|_[+42]AGRLPAC[+57]VVDC[+57]GTGYTK_.2|_KDYEEIGPSIC[+57]R_.3|_LGYAGNTEPQFIIPSC[+57]IAIK_.3|_LKPKPIDVQ[+1]VITHHMQR_.5|_YSYVC[+57]PDLVK_.2|_DYEEIGPSIC[+57]R_.2|_TLTGTVIDSGDGVTHVIPVAEGYVIGSC[+57]IK_.3|_LGYAGNTEPQFIIPSC[+57]IAIKESAK_.3
large / sand	360	P56480	0.54	0.54	1.45	1.80812	3.66e-05	0.000155163	P56480	ATPB_MOUSE	ATP synthase subunit beta, mitochondrial	Atp5b	P56480	Mus musculus	1	2	uniprot-mus+musculus_0902_2017	>sp|P56480|ATPB_MOUSE ATP synthase subunit beta, mitochondrial OS=Mus musculus GN=Atp5b PE=1 SV=2	large	sand	126.906	184.266	20	48	_IM[+16]NVIGEPIDER_.2|_TIAM[+16]DGTEGLVR_.2|_[+43]TIAMDGTEGLVR_.2|_VALVYGQ[+1]MNEPPGAR_.2|_VALVYGQMN[+1]EPPGAR_.2|_VALVYGQ[+1]MNEPPGAR_.3|_VALVYGQMN[+1]EPPGAR_.3|_VALVYGQM[+16]NEPPGAR_.2|_VALVYGQM[+16]N[+1]EPPGAR_.2|_IMDPN[+1]IVGNEHYDVAR_.3|_IM[+16]DPNIVGNEHYDVAR_.3|_IMDPNIVGN[+1]EHYDVAR_.3|_IM[+16]DPNIVGNEHYDVAR_.2|_AIAE[+22]LGIYPAVDPLDSTSR_.3|_[+43]AIAELGIYPAVDPLDSTSR_.3|_IM[+16]NVIGEPIDERGPIKT…
large / sand	56	O70559	-3.61	3.61	0.08	3.48291	3.88e-05	0.000161499	O70559	SPR2H_MOUSE	Small proline-rich protein 2H	Sprr2h	O70559	Mus musculus	2	1	uniprot-mus+musculus_0902_2017	>sp|O70559|SPR2H_MOUSE Small proline-rich protein 2H OS=Mus musculus GN=Sprr2h PE=2 SV=1	large	sand	26.0462	2.13506	2	7	_C[+57]PEPC[+57]PPPKC[+57]TEP[+16]C[+57]P[-30]PPK_.3|_C[+57]PEPC[+57]PPPKC[+57]TEP[+16]C[+57]PP[-30]PK_.3|_C[+57]PEPC[+57]PPPKC[+57]TEP[-30]C[+57]P[+16]PPK_.3|_C[+57]PEPC[+57]PPPKC[+57]TEP[-30]C[+57]PP[+16]PK_.3|_C[+57]PEPC[+57]PPPKC[+57]TEPC[+57]P[+16]P[-30]PK_.3|_C[+57]PEPC[+57]PPPKC[+57]TEPC[+57]P[-30]P[+16]PK_.3|_C[+57]PEPC[+57]PPPKC[+57]PEPC[+57]PPPK_.3
large / sand	16	P62849	-1.84	1.84	0.28	1.2375	3.87e-05	0.000161499	P62849	RS24_MOUSE	40S ribosomal protein S24	Rps24	P62849	Mus musculus	1	1	uniprot-mus+musculus_0902_2017	>sp|P62849|RS24_MOUSE 40S ribosomal protein S24 OS=Mus musculus GN=Rps24 PE=1 SV=1	large	sand	91.6002	25.5999	2	2	_[+42]MNDTVTIR_.2|_[-17]QMVIDVLHPGK_.2
large / sand	72	P09103	-0.96	0.96	0.51	1.85064	4.23e-05	0.000174682	P09103	PDIA1_MOUSE	Protein disulfide-isomerase	P4hb	P09103	Mus musculus	1	2	uniprot-mus+musculus_0902_2017	>sp|P09103|PDIA1_MOUSE Protein disulfide-isomerase OS=Mus musculus GN=P4hb PE=1 SV=2	large	sand	84.2195	43.3399	8	11	_TVIDYN[+1]GER_.2|_MDSTAN[+1]EVEAVK_.2|_LITLEEEM[+16]TK_.2|_YKPESDELTAEKITEFC[+57]HR_.5|_YKPESDELTAEKITEFC[+57]HR_.4|_YKPESDELTAEKITEFC[+57]HR_.3|_ILEFFGLKKEEC[+57]PAVR_.4|_ILEFFGLKKEEC[+57]PAVR_.3|_YKPES[+14]DELTAEK[+28]_.3|_HNQLPLVIEFTEQ[+1]TAPK_.3|_LLDFIKHN[+1]QLPLVIEFTEQTAPK_.3
large / sand	48	P49290	-2.73	2.73	0.15	2.03157	4.62e-05	0.000188812	P49290	PERE_MOUSE	Eosinophil peroxidase	Epx	P49290	Mus musculus	1	2	uniprot-mus+musculus_0902_2017	>sp|P49290|PERE_MOUSE Eosinophil peroxidase OS=Mus musculus GN=Epx PE=1 SV=2	large	sand	86.0904	12.9625	6	6	_DC[+57]IPFFR_.2|_IPC[+57]FLAGDTR_.2|_N[+1]GFLLPLVR_.2|_IVC[+57]DNTGITTVSR_.2|_FC[+57]GLSQPR_.2|_ANIYPQGFVSC[+57]SR_.2
large / sand	24	Q91VD9	-1.94	1.94	0.26	1.83563	4.76e-05	0.000193865	Q91VD9	NDUS1_MOUSE	NADH-ubiquinone oxidoreductase 75 kDa subunit, mitochondrial	Ndufs1	Q91VD9	Mus musculus	1	2	uniprot-mus+musculus_0902_2017	>sp|Q91VD9|NDUS1_MOUSE NADH-ubiquinone oxidoreductase 75 kDa subunit, mitochondrial OS=Mus musculus GN=Ndufs1 PE=1 SV=2	large	sand	32.1368	8.40295	3	3	_VVAAC[+57]AMPVMK_.2|_MLFLLGADGGC[+57]ITR_.2|_AVTEGAQAVEEPSIC[+57]_.2
large / sand	64	P18242	-1.45	1.45	0.37	1.83712	4.92e-05	0.000199093	P18242	CATD_MOUSE	Cathepsin D	Ctsd	P18242	Mus musculus	1	1	uniprot-mus+musculus_0902_2017	>sp|P18242|CATD_MOUSE Cathepsin D OS=Mus musculus GN=Ctsd PE=1 SV=1	large	sand	51.4814	18.8556	3	8	_AIGAVPLIQGEYMIPC[+57]EK_.3|_AIGAVPLIQ[+1]GEYMIPC[+57]EK_.3|_AIGAVPLIQGEYM[+16]IPC[+57]EK_.2|_AIGAVPLIQGEYMIPC[+57]EK_.2|_ILDIAC[+57]WVHHK_.3|_ILDIAC[+57]WVHHK_.2|_GGC[+57]EAIVDTGTSLLVGPVEEVKELQK_.4|_GGC[+57]EAIVDTGTSLLVGPVEEVKELQK_.3
large / sand	32	Q9WUM5	-2.27	2.27	0.21	2.62063	4.97e-05	0.0001998	Q9WUM5	SUCA_MOUSE	Succinate--CoA ligase [ADP/GDP-forming] subunit alpha, mitochondrial	Suclg1	Q9WUM5	Mus musculus	1	4	uniprot-mus+musculus_0902_2017	>sp|Q9WUM5|SUCA_MOUSE Succinate--CoA ligase [ADP/GDP-forming] subunit alpha, mitochondrial OS=Mus musculus GN=Suclg1 PE=1 SV=4	large	sand	888.251	184.767	3	4	_IIC[+57]QGFTGK_.2|_LIGPNC[+57]PGVINPGEC[+57]K_.2|_LIGPNC[+57]PGVINPGEC[+57]K_.3|_QGTFHSQQ[+1]ALEYGTK_.3
large / sand	40	Q9CQR2	-1.67	1.67	0.32	1.8456	8.33e-05	0.000318266	Q9CQR2	RS21_MOUSE	40S ribosomal protein S21	Rps21	Q9CQR2	Mus musculus	1	1	uniprot-mus+musculus_0902_2017	>sp|Q9CQR2|RS21_MOUSE 40S ribosomal protein S21 OS=Mus musculus GN=Rps21 PE=1 SV=1	large	sand	148.37	46.7828	4	5	_TYGIC[+57]GAIR_.2|_[+42]MQNDAGEFVDLYVPR_.2|_[+42]MQNDAGEFVDLYVPR_.3|_[+42]MQNDAGEFVDLYVPRK_.3|_DHASIQM[+16]NVAEVDR_.3
large / sand	64	P14206	-0.84	0.84	0.56	1.68056	9.21e-05	0.000351152	P14206	RSSA_MOUSE	40S ribosomal protein SA	Rpsa	P14206	Mus musculus	1	4	uniprot-mus+musculus_0902_2017	>sp|P14206|RSSA_MOUSE 40S ribosomal protein SA OS=Mus musculus GN=Rpsa PE=1 SV=4	large	sand	81.0481	45.402	4	8	_[+42]SGALDVLQMK_.2|_ADHQ[+1]PLTEASYVNLPTIALC[+57]NTDSPLR_.3|_ADHQPLTEASYVN[+1]LPTIALC[+57]NTDSPLR_.3|_ADHQPLTEASYVNLPTIALC[+57]NTDSPLR_.3|_ADHQPLTEASYVNLPTIALC[+57]NTDSPLR_.4|_YVDIAIPC[+57]NNK_.2|_[+42]SGALDVLQMKEEDVLK_.3|_[+42]SGALDVLQMKEEDVLK_.2
large / sand	56	Q9DCW4	-0.79	0.79	0.58	1.73916	9.62e-05	0.000362333	Q9DCW4	ETFB_MOUSE	Electron transfer flavoprotein subunit beta	Etfb	Q9DCW4	Mus musculus	1	3	uniprot-mus+musculus_0902_2017	>sp|Q9DCW4|ETFB_MOUSE Electron transfer flavoprotein subunit beta OS=Mus musculus GN=Etfb PE=1 SV=3	large	sand	135.314	78.3584	5	8	_GIHVEIPGAQ[+1]AESLGPLQVAR_.3|_YATLPNIMK[+42]AK_.3|_EIIAVSC[+57]GPSQC[+57]QETIR_.2|_EIIAVSC[+57]GPSQC[+57]QETIR_.3|_EIIAVSC[+57]GPSQ[+1]C[+57]QETIR_.2|_EIIAVSC[+57]GPSQC[+57]Q[+1]ETIR_.2|_HSMNPFC[+57]EIAVEEAVR_.3|_KLVKEIIAVSC[+57]GPSQC[+57]QETIR_.4
large / sand	32	P38647	-1.47	1.47	0.36	1.80401	0.000110959	0.000409141	P38647	GRP75_MOUSE	Stress-70 protein, mitochondrial	Hspa9	P38647	Mus musculus	1	3	uniprot-mus+musculus_0902_2017	>sp|P38647|GRP75_MOUSE Stress-70 protein, mitochondrial OS=Mus musculus GN=Hspa9 PE=1 SV=3	large	sand	33.2584	11.9749	3	4	_ETGVDLTKDN[+1]MALQR_.3|_STN[+1]GDTFLGGEDFDQALLR_.3|_STN[+1]GDTFLGGEDFDQALLR_.2|_LYSPSQ[+1]IGAFVLMK_.2
large / sand	40	P14069	2.3	2.3	4.91	1.86467	0.000113511	0.000416095	P14069	S10A6_MOUSE	Protein S100-A6	S100a6	P14069	Mus musculus	1	3	uniprot-mus+musculus_0902_2017	>sp|P14069|S10A6_MOUSE Protein S100-A6 OS=Mus musculus GN=S100a6 PE=1 SV=3	large	sand	11.5351	56.6369	3	5	_ELTIGSKLQ[+1]DAEIAR_.3|_ELIQ[+1]KELTIGSK_.2|_[+42]AC[+57]PLDQAIGLLVAIFHK_.3|_[+42]AC[+57]PLDQAIGLLVAIFHK_.2|_[+42]AC[+57]PLDQ[+1]AIGLLVAIFHK_.2
large / sand	16	P63276	-1.36	1.36	0.39	1.47207	0.000113943	0.000416458	P63276	RS17_MOUSE	40S ribosomal protein S17	Rps17	P63276	Mus musculus	1	2	uniprot-mus+musculus_0902_2017	>sp|P63276|RS17_MOUSE 40S ribosomal protein S17 OS=Mus musculus GN=Rps17 PE=1 SV=2	large	sand	117.227	45.72	2	2	_VC[+57]EEIAIIPSKK_.3|_VC[+57]EEIAIIPSK_.2
large / sand	56	P63101	-1.59	1.59	0.33	2.10748	0.000115878	0.000422296	P63101	1433Z_MOUSE	14-3-3 protein zeta/delta	Ywhaz	P63101	Mus musculus	1	1	uniprot-mus+musculus_0902_2017	>sp|P63101|1433Z_MOUSE 14-3-3 protein zeta/delta OS=Mus musculus GN=Ywhaz PE=1 SV=1	large	sand	68.5312	22.8211	7	9	_YDDMAAC[+57]MK_.2|_FLIPNASQ[+1]PESK_.2|_[+42]MDKNELVQK_.2|_LAEQ[+1]AERYDDMAAC[+57]MK_.3|_LAEQAERYDDMAAC[+57]MK_.3|_LAEQAERYDDMAAC[+57]MK_.2|_DIC[+57]NDVLSLLEK_.2|_SVTE[+38]QGAELSNEER_.3|_IETELRDIC[+57]NDVLSLLEK_.3
large / sand	96	P19221	1.35	1.35	2.55	2.03688	0.000145293	0.000513039	P19221	THRB_MOUSE	Prothrombin	F2	P19221	Mus musculus	1	1	uniprot-mus+musculus_0902_2017	>sp|P19221|THRB_MOUSE Prothrombin OS=Mus musculus GN=F2 PE=1 SV=1	large	sand	46.7708	119.391	12	13	_SGGSKDNLSPPLGQC[+57]LTER_.3|_REEC[+57]SVPVC[+57]GQEGR_.3|_ETFMDC[+57]LEGR_.2|_YTVC[+57]DSVR_.2|_EEC[+57]SVPVC[+57]GQEGR_.3|_EEC[+57]SVPVC[+57]GQEGR_.2|_LYQGNLAVTTLGSPC[+57]LPWNSLPAK_.3|_KSPQELLC[+57]GASLISDR_.3|_TFGLGEADC[+57]GLRPLFEKK_.4|_SPQELLC[+57]GASLISDR_.2|_GIAPWQ[+1]VMLFR_.2|_GDAC[+57]EGDSGGPFVMK_.2|_DNLSPPLGQC[+57]LTER_.2
large / sand	72	Q91X72	2.5	2.5	5.67	2.44227	0.000170231	0.000594382	Q91X72	HEMO_MOUSE	Hemopexin	Hpx	Q91X72	Mus musculus	1	2	uniprot-mus+musculus_0902_2017	>sp|Q91X72|HEMO_MOUSE Hemopexin OS=Mus musculus GN=Hpx PE=1 SV=2	large	sand	7.37725	41.8623	8	11	_DYFVSC[+57]PGR_.2|_ELGSPPGISLETIDAAFSC[+57]PGSSR_.3|_C[+57]SPDPGLTALLSDHR_.3|_C[+57]SPDPGLTALLSDHR_.2|_SGAQATWTEVSWPHEKVDGALC[+57]LDK_.4|_RLEKELGSPPGISLETIDAAFSC[+57]PGSSR_.4|_SLPQPQKVNSILGC[+57]SQ_.2|_SLPQPQKVN[+1]SILGC[+57]SQ_.2|_SLGPNTC[+57]SSNGSSLYFIHGPNLYC[+57]YSSIDKLNAAK_.4|_SLGPNTC[+57]SSN[+1]GSSLYFIHGPNLYC[+57]YSSIDKLNAAK_.4|_LFQEEFPGIPYPPDAAVEC[+57]HRGEC[+57]QSEGVLFFQGNRK_.5
large / sand	496	Q9DCV7	-0.82	0.82	0.57	2.50844	0.000171245	0.000596256	Q9DCV7	K2C7_MOUSE	Keratin, type II cytoskeletal 7	Krt7	Q9DCV7	Mus musculus	1	1	uniprot-mus+musculus_0902_2017	>sp|Q9DCV7|K2C7_MOUSE Keratin, type II cytoskeletal 7 OS=Mus musculus GN=Krt7 PE=1 SV=1	large	sand	632.253	359.103	27	63	_Q[+1]GELEAALQK_.2|_[-17]QGELEAALQK_.2|_WALLQ[+1]EQK_.2|_[+42]SIHFSSR_.2|_IFEAQ[+1]IAGLR_.2|_[+43]IFEAQIAGLR_.2|_QQLETLQ[+1]LDGGR_.2|_[-17]QQLETLQLDGGR_.2|_AKLESSIAEAEEQ[+1]GELAIK_.3|_TAAEN[+1]EFVLLKK_.3|_TAAENEFVLLKK_[-128].2|_[+43]TAAENEFVLLKK_.2|_[+43]TAAEN[+1]EFVLLKK_.2|_E[+22]ITINQSLLAPLSVDIDPTIQQVR_.3|_EITINQSLLAPLSVD[+38]IDPTIQQVR_.4|_EITINQSLLAP[+16]LSVD[+38]IDPTIQQVR_.4|_[+43]LQAEIDTLKNQ…
large / sand	256	Q922U2	0.16	0.16	1.11	2.5875	0.000191793	0.000660446	Q922U2	K2C5_MOUSE	Keratin, type II cytoskeletal 5	Krt5	Q922U2	Mus musculus	1	1	uniprot-mus+musculus_0902_2017	>sp|Q922U2|K2C5_MOUSE Keratin, type II cytoskeletal 5 OS=Mus musculus GN=Krt5 PE=1 SV=1	large	sand	167.864	186.977	21	34	_ISLGGAC[+57]GAGGYGSR_.2|_IS[-2]LGGAC[+57]GAGGYGSR_.2|_ISLGGAC[+57]GAGGYGSR_.3|_S[+14]F[+16]SAASAITPSVSR_.2|_SF[+16]S[+14]AASAITPSVSR_.2|_[-17]QLDGVLGER_.2|_DVDAAYMN[+1]KVELEAR_.3|_TTAEN[+1]EFVMLKK_.3|_TTAENEFVM[+16]LKK_.3|_TTAENEFVMLKK_[-128].2|_TTAENEFVM[+16]LKK_[-128].2|_TTAENEFVM[+16]LKK_.2|_KQC[+57]ANLQNAIAEAEQR_.3|_N[+1]KLTELEEALQK_.2|_TTAENEFVM[+16]LK_.2|_YEELQQTAGR[+1]HGDDLR_.3|_QC[+57]AN…
large / sand	88	Q60932	0.45	0.45	1.37	1.51591	0.00022285	0.000755494	Q60932	VDAC1_MOUSE	Voltage-dependent anion-selective channel protein 1	Vdac1	Q60932	Mus musculus	1	3	uniprot-mus+musculus_0902_2017	>sp|Q60932|VDAC1_MOUSE Voltage-dependent anion-selective channel protein 1 OS=Mus musculus GN=Vdac1 PE=1 SV=3	large	sand	85.9585	117.444	6	12	_VTQ[+1]SNFAVGYK_.2|_YQVDPDAC[+57]FSAK_.2|_YQVDPDAC[+57]FSAK_.3|_YQ[+1]VDPDAC[+57]FSAK_.3|_KLETAVN[+1]LAWTAGNSNTR_.3|_EHINLGC[+57]DVDFDIAGPSIR_.3|_EHINLGC[+57]DVDFDIAGPSIR_.2|_TKSEN[+1]GLEFTSSGSANTETTK_.3|_TKSENGLEFTSSGSANTETTKVN[+1]GSLETK_.4|_TKSEN[+1]GLEFTSSGSANTETTKVNGSLETK_.4|_TKSENGLEFTSSGSAN[+1]TETTKVNGSLETK_.4|_TKSEN[+1]GLEFTSSGSANTETTKVN[+1]GSLETK_.4
large / sand	224	Q61414	0.12	0.12	1.08	2.64909	0.000223022	0.000755494	Q61414	K1C15_MOUSE	Keratin, type I cytoskeletal 15	Krt15	Q61414	Mus musculus	1	2	uniprot-mus+musculus_0902_2017	>sp|Q61414|K1C15_MOUSE Keratin, type I cytoskeletal 15 OS=Mus musculus GN=Krt15 PE=1 SV=2	large	sand	79.223	85.8462	14	29	_[+42]ATTFLQTSSTFGGSSTR_.2|_[+42]ATTFLQTSSTFGGSSTR_.3|_QGVEADIN[+1]GLRR_.3|_ALEQAN[+1]TELEVK_.2|_ALEQAN[+1]TELEVK_.3|_AGLENSLAEVEC[+57]R_.3|_AGLENSLAEVEC[+57]R_.2|_AGLE[+22]NSLAEVEC[+57]R_.3|_AGLEN[+1]SLAEVEC[+57]R_.2|_[+43]AGLENSLAEVEC[+57]R_.2|_[-17]QSPASPDRDYSHYFK_.3|_C[+57]EMEAQ[+1]NQEYNMLLDIK_.3|_C[+57]EMEAQNQEYNMLLDIK_.3|_C[+57]EMEAQN[+1]QEYN[+1]MLLDIK_.2|_C[+57]EMEAQNQEYNMLLDIK_.2|_TDLEMQI…
large / sand	32	Q9R0P3	2.05	2.05	4.15	2.37339	0.000226399	0.000764861	Q9R0P3	ESTD_MOUSE	S-formylglutathione hydrolase	Esd	Q9R0P3	Mus musculus	1	1	uniprot-mus+musculus_0902_2017	>sp|Q9R0P3|ESTD_MOUSE S-formylglutathione hydrolase OS=Mus musculus GN=Esd PE=1 SV=1	large	sand	20.7399	86.16	3	4	_AYDATC[+57]LVK_.2|_SVSAFAPIC[+57]NPVLC[+57]SWGKK_.3|_SVSAFAPIC[+57]NPVLC[+57]SWGK_.3|_SVSAFAPIC[+57]NPVLC[+57]SWGK_.2
large / sand	184	P50446	-0.11	0.11	0.93	2.55067	0.000295587	0.000972325	P50446	K2C6A_MOUSE	Keratin, type II cytoskeletal 6A	Krt6a	P50446	Mus musculus	1	3	uniprot-mus+musculus_0902_2017	>sp|P50446|K2C6A_MOUSE Keratin, type II cytoskeletal 6A OS=Mus musculus GN=Krt6a PE=1 SV=3	large	sand	172.236	159.4	16	26	_YEELQVTAGR[+28]_.2|_AQYED[+14]IAQR_.2|_[+43]FASFIDKVR_.2|_SGFSSVSVC[+57]R_.2|_ISIGGGSC[+57]GIGGGYGSR_.2|_ISIGGGSC[+57]GIGGGYGSR_.3|_SRGSGGSSAMC[+57]GGAGFGSR_.3|_[-17]QLDSIIGER_.2|_GSGGSSAMC[+57]GGAGFGSR_.2|_SLDLD[+38]SIIAEVK_.3|_SLD[+22]LDSIIAEVK_.2|_SLDLD[+22]SIIAEVK_.2|_[+43]SLDLDSIIAEVK_.2|_RISIGGGSC[+57]GIGGGYGSR_.3|_TLNN[+1]KFASFIDKVR_.3|_TLN[+1]NKFASFIDKVR_.3|_TLN[+1]NKFASFIDKVR_.4|_TLNN[+…
large / sand	40	Q91VS7	0.82	0.82	1.77	1.83453	0.000347092	0.00111533	Q91VS7	MGST1_MOUSE	Microsomal glutathione S-transferase 1	Mgst1	Q91VS7	Mus musculus	1	3	uniprot-mus+musculus_0902_2017	>sp|Q91VS7|MGST1_MOUSE Microsomal glutathione S-transferase 1 OS=Mus musculus GN=Mgst1 PE=1 SV=3	large	sand	18.5911	32.9087	4	6	_VFANPEDC[+57]AGFGK_.2|_VFANPEDC[+57]AGFGK[+42]GENAKK_.4|_ITNKVFANPEDC[+57]AGFGK[+42]GENAK_.4|_ITNKVFANPEDC[+57]AGFGK_.3|_ITNKVFAN[+1]PEDC[+57]AGFGK_.3|_ITNKVFANPEDC[+57]AGFGK_.2
large / sand	16	P62307	-2.41	2.41	0.19	1.63781	0.000353094	0.00112882	P62307	RUXF_MOUSE	Small nuclear ribonucleoprotein F	Snrpf	P62307	Mus musculus	1	1	uniprot-mus+musculus_0902_2017	>sp|P62307|RUXF_MOUSE Small nuclear ribonucleoprotein F OS=Mus musculus GN=Snrpf PE=1 SV=1	large	sand	27.8832	5.24418	2	2	_C[+57]NNVLYIR_.2|_[+42]SLPLNPKPFLNGLTGKPVMVK_.3
large / sand	16	P83882	-2.16	2.16	0.22	2.02681	0.000370485	0.00117242	P83882	RL36A_MOUSE	60S ribosomal protein L36a	Rpl36a	P83882	Mus musculus	1	2	uniprot-mus+musculus_0902_2017	>sp|P83882|RL36A_MOUSE 60S ribosomal protein L36a OS=Mus musculus GN=Rpl36a PE=1 SV=2	large	sand	163.151	36.3896	3	3	_QSGYGGQTK[+14]PIFR_.3|_LEC[+57]VEPNC[+57]R_.2|_IVLRLEC[+57]VEPNC[+57]R_.3
large / sand	32	Q68FD5	-1.07	1.07	0.48	1.43565	0.000378614	0.00119211	Q68FD5	CLH1_MOUSE	Clathrin heavy chain 1	Cltc	Q68FD5	Mus musculus	1	3	uniprot-mus+musculus_0902_2017	>sp|Q68FD5|CLH1_MOUSE Clathrin heavy chain 1 OS=Mus musculus GN=Cltc PE=1 SV=3	large	sand	24.0513	11.426	5	5	_VSQ[+1]PIEGHAASFAQFK_.3|_YC[+57]EKRDPHLAC[+57]VAYER_.4|_RDPHLAC[+57]VAYER_.3|_GQC[+57]DLELINVC[+57]NENSLFK_.3|_ANVPNKVIQC[+57]FAETGQVQK_.3
large / sand	32	P62830	-1.56	1.56	0.34	1.76373	0.000406947	0.00126172	P62830	RL23_MOUSE	60S ribosomal protein L23	Rpl23	P62830	Mus musculus	1	1	uniprot-mus+musculus_0902_2017	>sp|P62830|RL23_MOUSE 60S ribosomal protein L23 OS=Mus musculus GN=Rpl23 PE=1 SV=1	large	sand	114.866	39.0457	3	4	_EC[+57]ADLWPR_.2|_ISLGLPVGAVINC[+57]ADNTGAK_.3|_ISLGLPVGAVINC[+57]ADNTGAK_.2|_FRISLGLPVGAVINC[+57]ADNTGAK_.3
large / sand	40	P35979	-1.63	1.63	0.32	1.65238	0.000461196	0.00141298	P35979	RL12_MOUSE	60S ribosomal protein L12	Rpl12	P35979	Mus musculus	1	2	uniprot-mus+musculus_0902_2017	>sp|P35979|RL12_MOUSE 60S ribosomal protein L12 OS=Mus musculus GN=Rpl12 PE=1 SV=2	large	sand	53.1776	17.122	4	5	_C[+57]TGGEVGATSALAPK_.2|_C[+57]TGGEVGATSALAPK_.3|_EILGTAQSVGC[+57]NVDGR_.3|_ELSGTIKEILGTAQSVGC[+57]NVDGR_.3|_HPHDIIDDINSGAVEC[+57]PAS_.3
large / sand	40	P62874	-0.91	0.91	0.53	2.28055	0.000469211	0.00143052	P62874	GBB1_MOUSE	Guanine nucleotide-binding protein G(I)/G(S)/G(T) subunit beta-1	Gnb1	P62874	Mus musculus	1	3	uniprot-mus+musculus_0902_2017	>sp|P62874|GBB1_MOUSE Guanine nucleotide-binding protein G(I)/G(S)/G(T) subunit beta-1 OS=Mus musculus GN=Gnb1 PE=1 SV=3	large	sand	59.6511	31.785	4	5	_ELAGHTGYLSC[+57]C[+57]R_.3|_LFVSGAC[+57]DASAK_.2|_KAC[+57]ADATLSQITNNIDPVGR_.3|_KAC[+57]ADATLSQITNN[+1]IDPVGR_.3|_[+42]SELDQLRQEAEQLKNQIR_.3
large / sand	48	P0DP26;P0DP27;P0DP28	-1.38	1.38	0.38	2.23392	0.000475369	0.00144577	P0DP26;P0DP27;P0DP28	CALM1_MOUSE;CALM2_MOUSE;CALM3_MOUSE	Calmodulin-1;Calmodulin-2;Calmodulin-3	Calm1;Calm2;Calm3	P0DP26;P0DP27;P0DP28	Mus musculus	1	1	uniprot-mus+musculus_0902_2017	>sp|P0DP26|CALM1_MOUSE Calmodulin-1 OS=Mus musculus GN=Calm1 PE=1 SV=1;>sp|P0DP27|CALM2_MOUSE Calmodulin-2 OS=Mus musculus GN=Calm2 PE=1 SV=1;>sp|P0DP28|CALM3_MOUSE Calmodulin-3 OS=Mus musculus GN=Calm3 PE=1 SV=1	large	sand	60.7634	23.3517	4	7	_[+42]ADQLTEEQ[+1]IAEFK_.2|_[+42]ADQLTEEQIAEFK_.2|_HVMTNLGEK[+42]LTDEEVDEMIR_.4|_HVMTNLGEK[+42]LTDEEVDEMIR_.3|_VFDKDGN[+1]GYISAAELR_.2|_[+42]ADQLTEEQIAEFKEAFSLFDKDGDGTITTK_.3|_[+42]ADQLTEEQIAEFKEAFSLFDKDGDGTITTK_.4
large / sand	56	P60710	-0.73	0.73	0.6	1.84927	0.000519243	0.00156341	P60710	ACTB_MOUSE	Actin, cytoplasmic 1	Actb	P60710	Mus musculus	1	1	uniprot-mus+musculus_0902_2017	>sp|P60710|ACTB_MOUSE Actin, cytoplasmic 1 OS=Mus musculus GN=Actb PE=1 SV=1	large	sand	320.217	192.489	2	8	_[+42]DDDIAALVVDNGSGMC[+57]K_.2|_[+42]DDDIAALVVDN[+1]GSGMC[+57]K_.2|_[+43]DDDIAALVVDNGSGMC[+57]K_.2|_[+42]DDDIAALVVDNGSGM[+16]C[+57]K_.2|_[+42]DDDIAALVVD[+22]NGSGMC[+57]K_.2|_[+42]DDDIAALVVDNGSGM[+16]C[+57]K_.3|_[+28]DDDIAALVVDNGSGMC[+57]K_.2|_M[+16]DDDIAALVVDNGSGM[-48]C[+57]K_.2
large / sand	32	P02301;P84244	-0.81	0.81	0.57	1.38345	0.000529618	0.00158759	P02301;P84244	H3C_MOUSE;H33_MOUSE	Histone H3.3C;Histone H3.3	H3f3c;H3f3a	P02301;P84244	Mus musculus	3;1	3;2	uniprot-mus+musculus_0902_2017	>sp|P02301|H3C_MOUSE Histone H3.3C OS=Mus musculus GN=H3f3c PE=3 SV=3;>sp|P84244|H33_MOUSE Histone H3.3 OS=Mus musculus GN=H3f3a PE=1 SV=2	large	sand	22.893	13.0285	3	4	_EIAQDFKTD[+14]LR_.2|_[+43]EIAQDFKTDLR_.2|_LVREIAQ[+1]DFKTDLR_.3|_FQSAAIGALQEASEAYLVGLFEDTNLC[+57]AIHAK_.5
large / sand	64	P38575	0.61	0.61	1.53	2.05798	0.000554167	0.00164931	P38575	UPK2_MOUSE	Uroplakin-2	Upk2	P38575	Mus musculus	2	1	uniprot-mus+musculus_0902_2017	>sp|P38575|UPK2_MOUSE Uroplakin-2 OS=Mus musculus GN=Upk2 PE=2 SV=1	large	sand	1635.89	2504.23	7	8	_SDFVVPPC[+57]R_.2|_LSAYQ[+1]VTNLTPGTK_.2|_VVKSDFVVPPC[+57]R_.3|_SDFVVPPC[+57]RGR_[-156].2|_SDFVVPPC[+57]RGR_.3|_VQKGTSTESSPETPM[+16]STLPR_.3|_NMESIGLGM[+16]AR_.2|_GTSTESSPETPM[+16]STLPR_.2
large / sand	112	P62806	-0.81	0.81	0.57	1.7711	0.000571941	0.00168226	P62806	H4_MOUSE	Histone H4	Hist1h4a	P62806	Mus musculus	1	2	uniprot-mus+musculus_0902_2017	>sp|P62806|H4_MOUSE Histone H4 OS=Mus musculus GN=Hist1h4a PE=1 SV=2	large	sand	297.165	169.186	7	14	_DNIQ[+1]GITKPAIR_.3|_[+42]DN[+1]IQGITKPAIR_.2|_[+43]DNIQGITKPAIR_.2|_TVTAM[+16]DVVYALKR_.3|_TVTAMDVVYALKR_[-156].2|_[+43]TVTAMDVVYALKR_.2|_[+43]VFLENVIR_.2|_K[+44]TVTAMDVVYALKR_.3|_[+42]KTVTAMDVVYALKR_.3|_KTVTAM[+16]DVVYALKR_.4|_KTVTAM[+16]DVVYALKR_.3|_[+43]ISGLIYEETR_.2|_TVTAM[+16]DVVYALK_.2|_VLRDNIQ[+1]GITKPAIR_.4
large / sand	72	P30275	-1.35	1.35	0.39	2.12264	0.000596241	0.00173735	P30275	KCRU_MOUSE	Creatine kinase U-type, mitochondrial	Ckmt1	P30275	Mus musculus	1	1	uniprot-mus+musculus_0902_2017	>sp|P30275|KCRU_MOUSE Creatine kinase U-type, mitochondrial OS=Mus musculus GN=Ckmt1 PE=1 SV=1	large	sand	58.6925	23.0331	7	10	_HNNC[+57]MASHLTPAVYAR_.4|_HNNC[+57]MASHLTPAVYAR_.3|_LGYILTC[+57]PSNLGTGLR_.2|_GLSLPPAC[+57]TR_.2|_LC[+57]DKTTPTGWTLDQ[+1]C[+57]IQTGVDNPGHPFIK_.4|_LC[+57]DKTTPTGWTLDQC[+57]IQTGVDNPGHPFIK_.4|_KHNNC[+57]MASHLTPAVYAR_.4|_KHNNC[+57]MASHLTPAVYAR_.3|_TTPTGWTLDQC[+57]IQTGVDNPGHPFIK_.3|_RGTGGVDTAATGSVFDISN[+1]LDR_.3
large / sand	24	P62908	-0.8	0.8	0.57	1.05436	0.000619774	0.00179641	P62908	RS3_MOUSE	40S ribosomal protein S3	Rps3	P62908	Mus musculus	1	1	uniprot-mus+musculus_0902_2017	>sp|P62908|RS3_MOUSE 40S ribosomal protein S3 OS=Mus musculus GN=Rps3 PE=1 SV=1	large	sand	35.3243	20.2434	2	3	_GLC[+57]AIAQAESLR_.2|_GLC[+57]AIAQAESLR_.3|_FVDGLMIHSGDPVN[+1]YYVDTAVR_.3
large / sand	48	Q9Z2T6	-2.48	2.48	0.18	2.42615	0.000620839	0.00179641	Q9Z2T6	KRT85_MOUSE	Keratin, type II cuticular Hb5	Krt85	Q9Z2T6	Mus musculus	1	2	uniprot-mus+musculus_0902_2017	>sp|Q9Z2T6|KRT85_MOUSE Keratin, type II cuticular Hb5 OS=Mus musculus GN=Krt85 PE=1 SV=2	large	sand	47.349	8.50352	5	8	_AKLEAAVAEAEQQGEAALAD[+16]AR_.3|_AKLEAAVAEAEQQGEAALADAR[+16]_.3|_AKLEAAVAEAEQQGEAALAD[+16]AR_.4|_LEAAVAE[+14]AEQ[+1]QGEAALAD[+16]AR_.3|_LEAAVAEAE[+14]Q[+1]QGEAALAD[+16]AR_.3|_NFSSC[+57]SAVAPK_.2|_KSDLEANVEALVEESSFLK[+28]R_.4|_KSDLEANVEALVEESSFLK[+28]_.3
large / sand	120	O08976	-2.03	2.03	0.24	2.57171	0.000623054	0.00179865	O08976	PBAS_MOUSE	Probasin	Pbsn	O08976	Mus musculus	2	2	uniprot-mus+musculus_0902_2017	>sp|O08976|PBAS_MOUSE Probasin OS=Mus musculus GN=Pbsn PE=2 SV=2	large	sand	74.6202	18.2261	4	17	_[+43]IMDTDNC[+57]PSK_.2|_IMDTDNC[+57]PSK_.2|_GKQLNKEEMTEFMNLVEEM[+16]GIEEENVQR_.4|_GKQLNKEEMTEFM[+16]NLVEEMGIEEENVQR_.4|_GKQLNKEEM[+16]TEFMNLVEEM[+16]GIEEENVQR_.4|_GKQLNKEEM[+16]TEFMNLVEEMGIEEENVQR_.4|_IMDTDNC[+57]PSKIKP_.3|_IMDTDNC[+57]PSKIKP_.2|_IM[+16]DTDNC[+57]PSKIKP_.3|_QLNKEEMTEFMNLVEEM[+16]GIEEENVQR_.3|_[-17]QLNKEEMTEFM[+16]N[+1]LVEEMGIEEENVQR_.3|_[-17]QLNKEEM[+16]TEFM[+16]N[+1]LVEEMGIEEE…
large / sand	24	Q9JHY4	-2.51	2.51	0.18	2.67963	0.000668759	0.00191293	Q9JHY4	WF15B_MOUSE	WAP four-disulfide core domain protein 15B	Wfdc15b	Q9JHY4	Mus musculus	2	1	uniprot-mus+musculus_0902_2017	>sp|Q9JHY4|WF15B_MOUSE WAP four-disulfide core domain protein 15B OS=Mus musculus GN=Wfdc15b PE=2 SV=1	large	sand	87.6342	15.3581	3	3	_VPC[+57]PFVLIPK_.2|_C[+57]C[+57]FFYC[+57]QMR_.2|_NVFSKPGYC[+57]PEYR_.3
large / sand	24	P05213	-0.69	0.69	0.62	0.859097	0.000728988	0.00206162	P05213	TBA1B_MOUSE	Tubulin alpha-1B chain	Tuba1b	P05213	Mus musculus	1	2	uniprot-mus+musculus_0902_2017	>sp|P05213|TBA1B_MOUSE Tubulin alpha-1B chain OS=Mus musculus GN=Tuba1b PE=1 SV=2	large	sand	42.708	26.5261	2	3	_SIQFVDWC[+57]PTGFK_.2|_SIQFVDWC[+57]PTGFK_.3|_RSIQFVDWC[+57]PTGFK_.3
large / sand	40	P62717	-0.98	0.98	0.51	1.69911	0.000742539	0.00207761	P62717	RL18A_MOUSE	60S ribosomal protein L18a	Rpl18a	P62717	Mus musculus	1	1	uniprot-mus+musculus_0902_2017	>sp|P62717|RL18A_MOUSE 60S ribosomal protein L18a OS=Mus musculus GN=Rpl18a PE=1 SV=1	large	sand	39.8326	20.1598	3	5	_SSGEIVYC[+57]GQVFEK_.2|_EYRDLTTAGAVTQC[+57]YR_.3|_DLTTAGAVTQC[+57]YR_.2|_DLTTAGAVTQC[+57]YR_.3|_DLTTAGAVTQ[+1]C[+57]YR_.2
large / sand	40	Q9DAU7	1.2	1.2	2.3	1.96007	0.000755444	0.00210782	Q9DAU7	WFDC2_MOUSE	WAP four-disulfide core domain protein 2	Wfdc2	Q9DAU7	Mus musculus	1	1	uniprot-mus+musculus_0902_2017	>sp|Q9DAU7|WFDC2_MOUSE WAP four-disulfide core domain protein 2 OS=Mus musculus GN=Wfdc2 PE=1 SV=1	large	sand	11.6505	26.8534	5	7	_MAC[+57]TTPKF_.2|_LGLC[+57]EDQC[+57]Q[+1]VDSQC[+57]SGNMK_.3|_LGLC[+57]EDQC[+57]QVDSQC[+57]SGNMK_.3|_QGTC[+57]PSVDIPK_.2|_C[+57]C[+57]QAGC[+57]SSVC[+57]SKPNGPSEGELSGTDTK_.4|_C[+57]C[+57]QAGC[+57]SSVC[+57]SKPNGPSEGELSGTDTK_.3|_EKQGTC[+57]PSVDIPK_.3
large / sand	296	Q01339	1.26	1.26	2.39	2.13234	0.00078866	0.00218403	Q01339	APOH_MOUSE	Beta-2-glycoprotein 1	Apoh	Q01339	Mus musculus	1	1	uniprot-mus+musculus_0902_2017	>sp|Q01339|APOH_MOUSE Beta-2-glycoprotein 1 OS=Mus musculus GN=Apoh PE=1 SV=1	large	sand	90.4364	216.225	18	37	_ITC[+57]PPPPVPK_.2|_TGTWSFLPTC[+57]R_.2|_TGTWSFLPTC[+57]R[+1]_.2|_TGTWSFLPTC[+57]R_.3|_VC[+57]PFAGILENGIVR_.2|_VC[+57]PFAGILENGIVR_.3|_VC[+57]PFAGILEN[+1]GIVR_.2|_VC[+57]PFAGILEN[+1]GIVR_.3|_VC[+57]PFAGILEN[-17]GIVR_.3|_LPEC[+57]LEVK_.2|_C[+57]TEEGKWSPDIPAC[+57]AR_.3|_C[+57]TEEGKWSPDIPAC[+57]AR_.2|_ATFGC[+57]HETYKLDGPEEAEC[+57]TK_.4|_ATFGC[+57]HETYKLDGPEEAEC[+57]TK_.3|_IC[+57]PKPDDLPFATVVPLK_.3|…
large / sand	16	Q9CRB9	-1.21	1.21	0.43	1.0781	0.000826057	0.00225946	Q9CRB9	MIC19_MOUSE	MICOS complex subunit Mic19	Chchd3	Q9CRB9	Mus musculus	1	1	uniprot-mus+musculus_0902_2017	>sp|Q9CRB9|MIC19_MOUSE MICOS complex subunit Mic19 OS=Mus musculus GN=Chchd3 PE=1 SV=1	large	sand	15.5179	6.71281	2	2	_YEYHPVC[+57]ADLQTK_.3|_QNTQQTLSC[+57]SALASQYMHC[+57]VNHAK_.4
large / sand	40	Q61207	-0.46	0.46	0.73	1.83178	0.000922348	0.00247448	Q61207	SAP_MOUSE	Prosaposin	Psap	Q61207	Mus musculus	1	2	uniprot-mus+musculus_0902_2017	>sp|Q61207|SAP_MOUSE Prosaposin OS=Mus musculus GN=Psap PE=1 SV=2	large	sand	232.62	169.279	5	6	_GC[+57]SFLPDPYQK_.2|_SLPC[+57]DIC[+57]K_.2|_GLSNAC[+57]ALLPDPAR_.2|_TC[+57]EWIHDSSLSASC[+57]K_.3|_TC[+57]EWIHDSSLSASC[+57]K_.2|_VVAPFMSN[+1]IPLLLYPQDHPR_.3
large / sand	16	Q64437	2.22	2.22	4.66	1.82247	0.000945808	0.00253161	Q64437	ADH7_MOUSE	Alcohol dehydrogenase class 4 mu/sigma chain	Adh7	Q64437	Mus musculus	2	2	uniprot-mus+musculus_0902_2017	>sp|Q64437|ADH7_MOUSE Alcohol dehydrogenase class 4 mu/sigma chain OS=Mus musculus GN=Adh7 PE=2 SV=2	large	sand	7.59773	35.4165	3	3	_ALAVGATEC[+57]ISPK_.2|_EC[+57]NAC[+57]LNPEGNLC[+57]IR_.2|_AC[+57]LIGC[+57]GFSTGYGAAVK_.2
large / sand	192	P08071	-1.38	1.38	0.39	1.88626	0.00102317	0.00270394	P08071	TRFL_MOUSE	Lactotransferrin	Ltf	P08071	Mus musculus	1	4	uniprot-mus+musculus_0902_2017	>sp|P08071|TRFL_MOUSE Lactotransferrin OS=Mus musculus GN=Ltf PE=1 SV=4	large	sand	86.4066	33.2889	18	26	_VTWC[+57]AVGSEEK_.2|_C[+57]GLVPVLAENQK_.2|_QC[+57]IQAIVTNR_.2|_NLLFNDNTEC[+57]LAK_.2|_SC[+57]KFNEFFSQSC[+57]APGADPK_.3|_SNGLDC[+57]VNRPVEGYLAVAAVR_.3|_SN[+1]GLDC[+57]VNRPVEGYLAVAAVR_.3|_SC[+57]VPGAQKDRFPNLC[+57]SSC[+57]AGTGANK_.4|_SC[+57]VPGAQ[+1]KDRFPNLC[+57]SSC[+57]AGTGANK_.4|_C[+57]LRDNAGDVAFTR_.3|_C[+57]LRDNAGDVAFTR_.2|_NC[+57]HLAIAPNHAVVSR_.4|_NC[+57]HLAIAPNHAVVSR_.2|_C[+57]ASSPEEPYSGYAGALR…
large / sand	16	P62270	-1.84	1.84	0.28	1.91778	0.0010652	0.00280316	P62270	RS18_MOUSE	40S ribosomal protein S18	Rps18	P62270	Mus musculus	1	3	uniprot-mus+musculus_0902_2017	>sp|P62270|RS18_MOUSE 40S ribosomal protein S18 OS=Mus musculus GN=Rps18 PE=1 SV=3	large	sand	90.7168	25.3832	2	2	_[+42]SLVIPEKFQHILR_.3|_VLNTNIDGRR_[-156].2
large / sand	24	P32261	1.26	1.26	2.4	1.43655	0.00113535	0.00296281	P32261	ANT3_MOUSE	Antithrombin-III	Serpinc1	P32261	Mus musculus	1	1	uniprot-mus+musculus_0902_2017	>sp|P32261|ANT3_MOUSE Antithrombin-III OS=Mus musculus GN=Serpinc1 PE=1 SV=1	large	sand	13.5167	32.3736	2	3	_DIPVNPLC[+57]IYR_.2|_DIPVNPLC[+57]IYR_.3|_VDGQSC[+57]PVPMMYQEGK_.2
large / sand	40	P63158	-0.54	0.54	0.69	1.17245	0.00125468	0.00322044	P63158	HMGB1_MOUSE	High mobility group protein B1	Hmgb1	P63158	Mus musculus	1	2	uniprot-mus+musculus_0902_2017	>sp|P63158|HMGB1_MOUSE High mobility group protein B1 OS=Mus musculus GN=Hmgb1 PE=1 SV=2	large	sand	66.8041	46.0025	3	6	_KHPDASVN[+1]FSEFSK_.3|_RPPSAFFLFC[+57]SEYRPK_.4|_RPPSAFFLFC[+57]SEYRPK_.3|_KLGEMWNN[+1]TAADDKQPYEK_.4|_KLGEMWN[+1]NTAADDKQPYEK_.4|_KLGEM[+16]WNNTAADDKQPYEK_.4
large / sand	96	P10107	0.45	0.45	1.36	2.31797	0.00136425	0.00343121	P10107	ANXA1_MOUSE	Annexin A1	Anxa1	P10107	Mus musculus	1	2	uniprot-mus+musculus_0902_2017	>sp|P10107|ANXA1_MOUSE Annexin A1 OS=Mus musculus GN=Anxa1 PE=1 SV=2	large	sand	44.8058	61.0218	10	13	_AAYLQ[+1]ENGKPLDEVLR_.3|_GDRC[+57]QDLSVNQDLADTDAR_.3|_ILVALC[+57]GGN_.2|_C[+57]ATSTPAFFAEK_.2|_C[+57]QDLSVNQDLADTDAR_.2|_C[+57]QDLSVNQDLADTDAR_.3|_C[+57]Q[+1]D[-18]LSVNQDLADTDAR_.2|_C[+57]Q[+1]D[-18]LSVN[+1]QDLADTDAR_.2|_RKGTDVN[+1]VFTTILTSR_.4|_YGISLC[+57]QAILDETKGDYEK_.3|_KYGISLC[+57]QAILDETKGDYEK_.4|_ALTGHLEEVVLAM[+16]LK_.3|_SEIDMN[+1]EIKVFYQK_.2
large / sand	112	P68040	-0.74	0.74	0.6	1.76901	0.00147462	0.00365146	P68040	RACK1_MOUSE	Receptor of activated protein C kinase 1	Rack1	P68040	Mus musculus	1	3	uniprot-mus+musculus_0902_2017	>sp|P68040|RACK1_MOUSE Receptor of activated protein C kinase 1 OS=Mus musculus GN=Rack1 PE=1 SV=3	large	sand	106.459	63.6755	12	14	_VWNLANC[+57]K_.2|_[+42]TEQMTLR_.2|_LWNTLGVC[+57]K_.2|_YWLC[+57]AATGPSIK_.2|_FSPNSSNPIIVSC[+57]GWDK_.2|_FSPN[+1]SSNPIIVSC[+57]GWDK_.2|_YTVQDESHSEWVSC[+57]VR_.3|_GHNGWVTQIATTPQ[+1]FPDMILSASR_.3|_IIVDELK[-1]QEVISTSSK_.2|_AEPPQC[+57]TSLAWSADGQTLFAGYTDNLVR_.3|_AEPPQC[+57]TSLAWSADGQ[+1]TLFAGYTDNLVR_.3|_TNHIGHTGYLNTVTVSPDGSLC[+57]ASGGK_.4|_FSPNSSNPIIVSC[+57]GWDKLVK_.3|_HLYTLDGGDIINALC[+57]FSPNR_.3
large / sand	88	Q9CQ62	-0.39	0.39	0.76	1.42749	0.00154756	0.00379303	Q9CQ62	DECR_MOUSE	2,4-dienoyl-CoA reductase, mitochondrial	Decr1	Q9CQ62	Mus musculus	1	1	uniprot-mus+musculus_0902_2017	>sp|Q9CQ62|DECR_MOUSE 2,4-dienoyl-CoA reductase, mitochondrial OS=Mus musculus GN=Decr1 PE=1 SV=1	large	sand	111.69	84.9971	6	11	_FNIIQ[+1]PGPIK_.2|_VAGHPDVVINN[+1]AAGNFISPSER_.3|_VAGHPDVVIN[+1]NAAGNFISPSER_.3|_VAGHPDVVINNAAGN[+1]FISPSER_.3|_VAGHPDVVIN[+1]N[+1]AAGNFISPSER_.3|_AMTTFLSTLGAQC[+57]VIASR_.3|_AMTTFLSTLGAQC[+57]VIASR_.2|_EMIDRIPC[+57]GR_.3|_C[+57]DVRDPDMVHNTVLELIK_.4|_C[+57]DVRDPDMVHNTVLELIK_.3|_FEKEMIDRIPC[+57]GR_.4
large / sand	112	P68369	-0.29	0.29	0.82	1.60746	0.001587	0.00387452	P68369	TBA1A_MOUSE	Tubulin alpha-1A chain	Tuba1a	P68369	Mus musculus	1	1	uniprot-mus+musculus_0902_2017	>sp|P68369|TBA1A_MOUSE Tubulin alpha-1A chain OS=Mus musculus GN=Tuba1a PE=1 SV=1	large	sand	117.464	95.8538	8	14	_YMAC[+57]C[+57]LLYR_.2|_AVC[+57]MLSNTTAIAEAWAR_.3|_AVC[+57]MLSN[+1]TTAIAEAWAR_.3|_AVC[+57]MLSNTTAIAEAWAR_.2|_AVC[+57]M[+16]LSNTTAIAEAWAR_.2|_TIQFVDWC[+57]PTGFK_.2|_TIQFVDWC[+57]PTGFK_.3|_AYHEQLSVAEITNAC[+57]FEPANQMVK_.3|_AYHEQLSVAEITN[+1]AC[+57]FEPANQMVK_.3|_[-17]QLFHPEQLITGKEDAANNYAR_.3|_YMAC[+57]C[+57]LLYRGDVVPK_.3|_AVFVD[+22]LEPTVIDEVR_.3|_AVFVDLE[+22]PTVIDEVR_.3|_TIGGGDDSFN[+1]TFFSETGAGK_.3
large / sand	64	P07759	1.26	1.26	2.4	1.9191	0.00175616	0.00422967	P07759	SPA3K_MOUSE	Serine protease inhibitor A3K	Serpina3k	P07759	Mus musculus	1	2	uniprot-mus+musculus_0902_2017	>sp|P07759|SPA3K_MOUSE Serine protease inhibitor A3K OS=Mus musculus GN=Serpina3k PE=1 SV=2	large	sand	13.9526	33.4618	4	8	_HFRDEELSC[+57]SVLELK_.4|_HFRDEELSC[+57]SVLELK_.3|_HFRDEELSC[+57]SVLELK_.2|_MQQVEASLQ[+1]PETLR_.2|_M[+16]QQVEASLQPETLR_.3|_EVFTEQ[+1]ADLSGITETK_.2|_LALKN[+1]PDTNIVFSPLSISAALALVSLGAK_.4|_LALKNPDTN[+1]IVFSPLSISAALALVSLGAK_.4
large / sand	48	Q00612	1.44	1.44	2.71	1.57788	0.00185057	0.00441453	Q00612	G6PD1_MOUSE	Glucose-6-phosphate 1-dehydrogenase X	G6pdx	Q00612	Mus musculus	1	3	uniprot-mus+musculus_0902_2017	>sp|Q00612|G6PD1_MOUSE Glucose-6-phosphate 1-dehydrogenase X OS=Mus musculus GN=G6pdx PE=1 SV=3	large	sand	36.1556	98.0483	5	7	_[+42]AEQVALSR_.2|_NIQETC[+57]MSQTGWNR_.3|_NIQETC[+57]MSQTGWNR_.2|_DVAGDIFHQQC[+57]K_.3|_DVAGDIFHQQC[+57]K_.2|_NSYVAGQ[+1]YDDAASYK_.2|_LILDVFC[+57]GSQMHFVR_.3
large / sand	16	P00688	1.99	1.99	3.96	2.09713	0.00202723	0.00471887	P00688	AMYP_MOUSE	Pancreatic alpha-amylase	Amy2	P00688	Mus musculus	1	2	uniprot-mus+musculus_0902_2017	>sp|P00688|AMYP_MOUSE Pancreatic alpha-amylase OS=Mus musculus GN=Amy2 PE=1 SV=2	large	sand	15.1187	59.9098	2	2	_WVDIAKEC[+57]ER_.3|_EVTINADTTC[+57]GNDWVC[+57]EHR_.3
large / sand	24	Q91VR5	-1.01	1.01	0.5	1.54198	0.00210631	0.00485309	Q91VR5	DDX1_MOUSE	ATP-dependent RNA helicase DDX1	Ddx1	Q91VR5	Mus musculus	1	1	uniprot-mus+musculus_0902_2017	>sp|Q91VR5|DDX1_MOUSE ATP-dependent RNA helicase DDX1 OS=Mus musculus GN=Ddx1 PE=1 SV=1	large	sand	27.5825	13.6803	3	3	_MDQAIIFC[+57]R_.2|_FLIC[+57]TDVAAR_.2|_GSAFAIGSDGLC[+57]C[+57]QSR_.2
large / sand	16	P24472	2.65	2.65	6.28	1.88079	0.00223267	0.00507425	P24472	GSTA4_MOUSE	Glutathione S-transferase A4	Gsta4	P24472	Mus musculus	1	3	uniprot-mus+musculus_0902_2017	>sp|P24472|GSTA4_MOUSE Glutathione S-transferase A4 OS=Mus musculus GN=Gsta4 PE=1 SV=3	large	sand	20.253	127.11	3	3	_LYYFN[+1]GR_.2|_DGHLLFGQ[+1]VPLVEIDGMMLTQTR_.3|_MQKDGHLLFGQ[+1]VPLVEIDGMMLTQTR_.4
large / sand	16	P28665	2.2	2.2	4.58	1.73751	0.00258882	0.00574783	P28665	MUG1_MOUSE	Murinoglobulin-1	Mug1	P28665	Mus musculus	1	3	uniprot-mus+musculus_0902_2017	>sp|P28665|MUG1_MOUSE Murinoglobulin-1 OS=Mus musculus GN=Mug1 PE=1 SV=3	large	sand	6.34403	29.0529	3	3	_LQVTASPQSLC[+57]GLR_.2|_VLIVEPEGIKQEHTFSSLFC[+57]ASDAEISEK_.4|_AVDQSVLLLKPESELSPSWIYN[+1]LPGMQQNKFVPSSR_.4
large / sand	32	Q9CR57	-1.04	1.04	0.49	1.93915	0.00263628	0.00582217	Q9CR57	RL14_MOUSE	60S ribosomal protein L14	Rpl14	Q9CR57	Mus musculus	1	3	uniprot-mus+musculus_0902_2017	>sp|Q9CR57|RL14_MOUSE 60S ribosomal protein L14 OS=Mus musculus GN=Rpl14 PE=1 SV=3	large	sand	49.5715	24.1442	4	4	_ALVDGPC[+57]TR_.2|_C[+57]MQLTDFILK_.2|_LVAIVDVIDQN[+1]R_.2|_C[+57]MQLTDFILKFPHSAR_.4
large / sand	32	P14152	0.82	0.82	1.76	1.19347	0.00286327	0.00623535	P14152	MDHC_MOUSE	Malate dehydrogenase, cytoplasmic	Mdh1	P14152	Mus musculus	1	3	uniprot-mus+musculus_0902_2017	>sp|P14152|MDHC_MOUSE Malate dehydrogenase, cytoplasmic OS=Mus musculus GN=Mdh1 PE=1 SV=3	large	sand	26.084	46.0056	2	4	_SAPSIPKENFSC[+57]LTR_.3|_VIVVGNPANTNC[+57]LTASK_.2|_VIVVGN[-17]P[+16]ANTNC[+57]LTASK_.2|_VIVVGNPANTNC[+57]LTASK_.3
large / sand	8	P43275	-1.54	1.54	0.34	1.12915	0.00320298	0.00682065	P43275	H11_MOUSE	Histone H1.1	Hist1h1a	P43275	Mus musculus	1	2	uniprot-mus+musculus_0902_2017	>sp|P43275|H11_MOUSE Histone H1.1 OS=Mus musculus GN=Hist1h1a PE=1 SV=2	large	sand	66.151	22.8109	2	2	_[+42]SETAPVAQAASTATEKPAAAKK_.3|_K[+97]SLAAAGYDVEKNNSR_.3
large / sand	16	O35381	-0.8	0.8	0.57	1.91016	0.00337502	0.00712631	O35381	AN32A_MOUSE	Acidic leucine-rich nuclear phosphoprotein 32 family member A	Anp32a	O35381	Mus musculus	1	1	uniprot-mus+musculus_0902_2017	>sp|O35381|AN32A_MOUSE Acidic leucine-rich nuclear phosphoprotein 32 family member A OS=Mus musculus GN=Anp32a PE=1 SV=1	large	sand	48.316	27.6571	2	4	_NRTPSDVKELVLDNC[+57]K_.4|_NRTPSDVKELVLDNC[+57]K_.3|_SLDLFN[+1]C[+57]EVTNLNAYRENVFK_.3|_SLDLFNC[+57]EVTNLNAYRENVFK_.3
large / sand	24	P15105	-1	1	0.5	1.9066	0.00358386	0.00751649	P15105	GLNA_MOUSE	Glutamine synthetase	Glul	P15105	Mus musculus	1	6	uniprot-mus+musculus_0902_2017	>sp|P15105|GLNA_MOUSE Glutamine synthetase OS=Mus musculus GN=Glul PE=1 SV=6	large	sand	23.2116	11.5987	2	3	_LTGFHETSN[+1]INDFSAGVANR_.3|_LTGFHETSNIN[+1]DFSAGVANR_.3|_RPSANC[+57]DPYAVTEAIVR_.3
large / sand	24	P47962	-0.12	0.12	0.92	1.09468	0.0040687	0.00832386	P47962	RL5_MOUSE	60S ribosomal protein L5	Rpl5	P47962	Mus musculus	1	3	uniprot-mus+musculus_0902_2017	>sp|P47962|RL5_MOUSE 60S ribosomal protein L5 OS=Mus musculus GN=Rpl5 PE=1 SV=3	large	sand	56.4837	51.9511	3	3	_VTNRDIIC[+57]QIAYAR_.3|_VGLTNYAAAYC[+57]TGLLLAR_.3|_IEGDMIVC[+57]AAYAHELPK_.3
large / sand	40	P97315	-1.6	1.6	0.33	1.71813	0.00460612	0.00919751	P97315	CSRP1_MOUSE	Cysteine and glycine-rich protein 1	Csrp1	P97315	Mus musculus	1	3	uniprot-mus+musculus_0902_2017	>sp|P97315|CSRP1_MOUSE Cysteine and glycine-rich protein 1 OS=Mus musculus GN=Csrp1 PE=1 SV=3	large	sand	23.3439	7.69759	4	5	_GLESTTLADKDGEIYC[+57]K_.3|_NLDSTTVAVHGEEIYC[+57]K_.3|_NLDSTTVAVHGEEIYC[+57]K_.2|_SC[+57]FLC[+57]MVC[+57]K_.2|_TVYFAEEVQC[+57]EGNSFHK_.3
large / sand	32	Q91W90	-1.03	1.03	0.49	1.84352	0.0047206	0.00941108	Q91W90	TXND5_MOUSE	Thioredoxin domain-containing protein 5	Txndc5	Q91W90	Mus musculus	1	2	uniprot-mus+musculus_0902_2017	>sp|Q91W90|TXND5_MOUSE Thioredoxin domain-containing protein 5 OS=Mus musculus GN=Txndc5 PE=1 SV=2	large	sand	12.1555	5.96013	3	6	_VDC[+57]TADSDVC[+57]SAQGVR_.3|_VDC[+57]TADSDVC[+57]SAQGVR_.2|_VDC[+57]TQHYAVC[+57]SEHQVR_.4|_IGKVDC[+57]TQHYAVC[+57]SEHQVR_.5|_IGKVDC[+57]TQHYAVC[+57]SEHQVR_.4|_IGKVDC[+57]TQ[+1]HYAVC[+57]SEHQVR_.4
large / sand	32	P62702	-0.38	0.38	0.77	2.14937	0.00477344	0.00950128	P62702	RS4X_MOUSE	40S ribosomal protein S4, X isoform	Rps4x	P62702	Mus musculus	1	2	uniprot-mus+musculus_0902_2017	>sp|P62702|RS4X_MOUSE 40S ribosomal protein S4, X isoform OS=Mus musculus GN=Rps4x PE=1 SV=2	large	sand	44.6001	34.3227	3	4	_LREC[+57]LPLIIFLR_.3|_FDTGNLC[+57]MVTGGANLGR_.2|_FDTGNLC[+57]MVTGGANLGR_.3|_EC[+57]LPLIIFLR_.2
large / sand	120	Q06890	-0.6	0.6	0.66	1.63451	0.00483944	0.00954149	Q06890	CLUS_MOUSE	Clusterin	Clu	Q06890	Mus musculus	1	1	uniprot-mus+musculus_0902_2017	>sp|Q06890|CLUS_MOUSE Clusterin OS=Mus musculus GN=Clu PE=1 SV=1	large	sand	349.974	230.796	7	15	_SLLNSLEEAKK_[-128].2|_ASGIIDTLFQ[+1]DR_.2|_[+43]ASGIIDTLFQDR_.2|_C[+57]QEILSVD[+16]C[+57]STN[-17]NPAQANLR_.2|_C[+57]QEILSVDC[+57]STNNPAQANLR_.3|_C[+57]QEILSVDC[+57]STNNPAQANLR_.2|_C[+57]QEILSVDC[+57]S[-2]TN[+1]N[+1]PAQANLR_.2|_C[+57]Q[+1]E[-18]ILSVDC[+57]STNNPAQANLR_.3|_C[+57]Q[+1]E[-18]ILSVDC[+57]STNNPAQANLR_.2|_C[+57]QEILSVDC[+57]STNNPAQANLR_.4|_YIN[+1]KEIQNAVQGVK_.3|_YINKEIQN[+1]AVQGVK_.3|_[+…
large / sand	80	Q9CZ13	-1.63	1.63	0.32	2.17633	0.00485343	0.009554	Q9CZ13	QCR1_MOUSE	Cytochrome b-c1 complex subunit 1, mitochondrial	Uqcrc1	Q9CZ13	Mus musculus	1	2	uniprot-mus+musculus_0902_2017	>sp|Q9CZ13|QCR1_MOUSE Cytochrome b-c1 complex subunit 1, mitochondrial OS=Mus musculus GN=Uqcrc1 PE=1 SV=2	large	sand	156.061	50.4398	7	10	_NALVSHLDGTTPVC[+57]EDIGR_.3|_NALVSHLDGTTPVC[+57]EDIGR_.2|_LC[+57]TSATESEVTR_.2|_LC[+57]TSATESEVTR_.3|_VYEEDAVPGLTPC[+57]R_.2|_IQEVDAQ[+1]MLR_.3|_IQEVDAQM[+16]LR_.2|_YFYDQC[+57]PAVAGYGPIEQLPDYNR_.3|_VASEQSSHATC[+57]TVGVWIDAGSR_.3|_M[+16]VLAAAGGVEHQQLLDLAQK_.3
large / sand	144	P63038	-0.4	0.4	0.76	1.63851	0.00487793	0.00957966	P63038	CH60_MOUSE	60 kDa heat shock protein, mitochondrial	Hspd1	P63038	Mus musculus	1	1	uniprot-mus+musculus_0902_2017	>sp|P63038|CH60_MOUSE 60 kDa heat shock protein, mitochondrial OS=Mus musculus GN=Hspd1 PE=1 SV=1	large	sand	80.1604	60.854	13	19	_LVQDVAN[+1]NTNEEAGDGTTTATVLAR_.3|_LVQDVANNT[-2]N[+1]EEAGDGTTTATVLAR_.3|_LVQDVANNTNE[+22]EAGDGTTTATVLAR_.3|_LVQDVANNTNEE[+22]AGDGTTTATVLAR_.3|_TVIIEQ[+1]SWGSPK_.2|_AAVEEGIVLGGGC[+57]ALLR_.2|_AAVEEGIVLGGGC[+57]ALLR_.3|_C[+57]EFQDAYVLLSEKK_.3|_VGLQ[+1]VVAVK_.2|_GYISPYFIN[+1]TSK_.2|_C[+57]EFQDAYVLLSEK_.2|_C[+57]EFQDAYVLLSEK_.3|_ISSVQ[+1]SIVPALEIANAHR_.3|_TLN[+1]DELEIIEGMK_.2|_IQEITEQ[+1]LDITTSEYEKEK…
large / sand	32	Q61878	-1.3	1.3	0.41	1.95248	0.00510457	0.00996986	Q61878	PRG2_MOUSE	Bone marrow proteoglycan	Prg2	Q61878	Mus musculus	1	1	uniprot-mus+musculus_0902_2017	>sp|Q61878|PRG2_MOUSE Bone marrow proteoglycan OS=Mus musculus GN=Prg2 PE=1 SV=1	large	sand	16.8903	6.86454	3	4	_C[+57]VTLC[+57]TQGGHWR_.3|_C[+57]VTLC[+57]TQGGHWR_.2|_RAEC[+57]FDKAQSVC[+57]R_.3|_WVDGSSWNFAYWAAGQPC[+57]PGGGR_.3
large / sand	16	Q9CXI5	-2.22	2.22	0.21	1.67631	0.00532803	0.0103097	Q9CXI5	MANF_MOUSE	Mesencephalic astrocyte-derived neurotrophic factor	Manf	Q9CXI5	Mus musculus	1	1	uniprot-mus+musculus_0902_2017	>sp|Q9CXI5|MANF_MOUSE Mesencephalic astrocyte-derived neurotrophic factor OS=Mus musculus GN=Manf PE=1 SV=1	large	sand	38.1284	8.16127	2	2	_LC[+57]YYIGATDDAATK_.2|_ILDDWGEMC[+57]K_.2
large / sand	56	P63017	-1.07	1.07	0.48	1.49588	0.00557757	0.0107261	P63017	HSP7C_MOUSE	Heat shock cognate 71 kDa protein	Hspa8	P63017	Mus musculus	1	1	uniprot-mus+musculus_0902_2017	>sp|P63017|HSP7C_MOUSE Heat shock cognate 71 kDa protein OS=Mus musculus GN=Hspa8 PE=1 SV=1	large	sand	110.762	52.69	8	8	_NQVAMN[+1]PTNTVFDAK_.2|_NQVAMN[+1]PTNTVFDAKR_.3|_ARFEELN[+1]ADLFR_.3|_VC[+57]NPIITK_.2|_[+42]SKGPAVGIDLGTTYSC[+57]VGVFQHGK_.3|_LDKSQ[+1]IHDIVLVGGSTR_.3|_NSLESYAFNM[+16]K_.2|_M[+16]KEIAEAYLGK_.3
large / sand	32	P35486	0.2	0.2	1.15	2.67138	0.00601232	0.011387	P35486	ODPA_MOUSE	Pyruvate dehydrogenase E1 component subunit alpha, somatic form, mitochondrial	Pdha1	P35486	Mus musculus	1	1	uniprot-mus+musculus_0902_2017	>sp|P35486|ODPA_MOUSE Pyruvate dehydrogenase E1 component subunit alpha, somatic form, mitochondrial OS=Mus musculus GN=Pdha1 PE=1 SV=1	large	sand	49.8956	57.2844	4	4	_VDGMDILC[+57]VR_.2|_LPC[+57]IFIC[+57]ENNR_.2|_GFC[+57]HLC[+57]DGQEAC[+57]C[+57]VGLEAGINPTDHLITAYR_.4|_RGDFIPGLRVDGMDILC[+57]VR_.4
large / sand	16	P19253	-0.86	0.86	0.55	1.39482	0.00628344	0.011811	P19253	RL13A_MOUSE	60S ribosomal protein L13a	Rpl13a	P19253	Mus musculus	1	4	uniprot-mus+musculus_0902_2017	>sp|P19253|RL13A_MOUSE 60S ribosomal protein L13a OS=Mus musculus GN=Rpl13a PE=1 SV=4	large	sand	66.7031	36.6387	2	2	_[+42]AEGQVLVLDGR_.2|_C[+57]EGINISGNFYR_.2
large / sand	16	P21981	-1.74	1.74	0.3	2.01154	0.00635607	0.0118938	P21981	TGM2_MOUSE	Protein-glutamine gamma-glutamyltransferase 2	Tgm2	P21981	Mus musculus	1	4	uniprot-mus+musculus_0902_2017	>sp|P21981|TGM2_MOUSE Protein-glutamine gamma-glutamyltransferase 2 OS=Mus musculus GN=Tgm2 PE=1 SV=4	large	sand	19.1834	5.75509	2	2	_SEGTYC[+57]C[+57]GPVSVR_.2|_YSGC[+57]LTESNLIK_.2
large / sand	104	P05202	0.1	0.1	1.07	1.75453	0.00660228	0.0122628	P05202	AATM_MOUSE	Aspartate aminotransferase, mitochondrial	Got2	P05202	Mus musculus	1	1	uniprot-mus+musculus_0902_2017	>sp|P05202|AATM_MOUSE Aspartate aminotransferase, mitochondrial OS=Mus musculus GN=Got2 PE=1 SV=1	large	sand	49.6248	53.0448	8	13	_VGAFTVVC[+57]K_.2|_DAGMQ[+1]LQGYR_.2|_DAGMQLQ[+1]GYR_.2|_DAGM[+16]QLQGYR_.2|_ILIRPLYSNPPLN[+1]GAR_.3|_VGAFTVVC[+57]KDAEEAKR_.4|_VGAFTVVC[+57]KDAEEAK_.3|_NLDKEYLPIGGLAEFC[+57]K_.2|_NLDKEYLPIGGLAEFC[+57]K_.3|_EGSSHNWQHITDQIGMFC[+57]FTGLKPEQVER_.5|_EGSSHNWQHITDQIGMFC[+57]FTGLKPEQVER_.4|_HFIEQGINVC[+57]LC[+57]QSYAK_.3|_HFIEQGIN[+1]VC[+57]LC[+57]QSYAK_.3
large / sand	16	Q9D051	-1.37	1.37	0.39	1.52991	0.00685818	0.0126255	Q9D051	ODPB_MOUSE	Pyruvate dehydrogenase E1 component subunit beta, mitochondrial	Pdhb	Q9D051	Mus musculus	1	1	uniprot-mus+musculus_0902_2017	>sp|Q9D051|ODPB_MOUSE Pyruvate dehydrogenase E1 component subunit beta, mitochondrial OS=Mus musculus GN=Pdhb PE=1 SV=1	large	sand	46.2277	17.8265	2	2	_EGIEC[+57]EVINLR_.2|_[+57]TNHLVT[+80]VEGGWPQFGVGAEIC[+57]ARIMEGPAFNFLDAPAVR_.5
large / sand	16	Q05920	-1.16	1.16	0.45	1.44207	0.00703151	0.0128713	Q05920	PYC_MOUSE	Pyruvate carboxylase, mitochondrial	Pc	Q05920	Mus musculus	1	1	uniprot-mus+musculus_0902_2017	>sp|Q05920|PYC_MOUSE Pyruvate carboxylase, mitochondrial OS=Mus musculus GN=Pc PE=1 SV=1	large	sand	26.1985	11.7299	2	2	_ADFAQAC[+57]QDAGVR_.2|_AEAEAQ[+1]AEELSFPR_.2
large / sand	24	A2ARV4	0.73	0.73	1.66	1.3021	0.00710413	0.0129637	A2ARV4	LRP2_MOUSE	Low-density lipoprotein receptor-related protein 2	Lrp2	A2ARV4	Mus musculus	1	1	uniprot-mus+musculus_0902_2017	>sp|A2ARV4|LRP2_MOUSE Low-density lipoprotein receptor-related protein 2 OS=Mus musculus GN=Lrp2 PE=1 SV=1	large	sand	12.0105	19.942	3	3	_AIVLDPC[+57]R_.2|_IASAN[+1]MDGTSLK_.2|_HQC[+57]LC[+57]EEGYILER_.3
large / sand	16	P63037	-2.1	2.1	0.23	1.86068	0.00727062	0.0131905	P63037	DNJA1_MOUSE	DnaJ homolog subfamily A member 1	Dnaja1	P63037	Mus musculus	1	1	uniprot-mus+musculus_0902_2017	>sp|P63037|DNJA1_MOUSE DnaJ homolog subfamily A member 1 OS=Mus musculus GN=Dnaja1 PE=1 SV=1	large	sand	47.2286	11.0036	2	2	_C[+57]VLNEGMPIYR_.2|_IHQIGPGMVQQIQSVC[+57]MEC[+57]QGHGER_.4
large / sand	16	P14148	-1.71	1.71	0.31	1.85267	0.00738725	0.0133633	P14148	RL7_MOUSE	60S ribosomal protein L7	Rpl7	P14148	Mus musculus	1	2	uniprot-mus+musculus_0902_2017	>sp|P14148|RL7_MOUSE 60S ribosomal protein L7 OS=Mus musculus GN=Rpl7 PE=1 SV=2	large	sand	17.014	5.21071	2	2	_[+42]MEAVPEKK_.2|_FGIIC[+57]MEDLIHEIYTVGKR_.4
large / sand	16	Q9D952	-1.95	1.95	0.26	1.94734	0.00791911	0.0142635	Q9D952	EVPL_MOUSE	Envoplakin	Evpl	Q9D952	Mus musculus	1	3	uniprot-mus+musculus_0902_2017	>sp|Q9D952|EVPL_MOUSE Envoplakin OS=Mus musculus GN=Evpl PE=1 SV=3	large	sand	26.4424	6.8641	3	3	_AATQ[+1]ELALLISR_.2|_C[+57]SLEPALAVSAPK_.2|_C[+57]SLEPALAVSAPKR_.3
large / sand	32	Q921H8	-1.13	1.13	0.46	1.71544	0.00808173	0.0144724	Q921H8	THIKA_MOUSE	3-ketoacyl-CoA thiolase A, peroxisomal	Acaa1a	Q921H8	Mus musculus	1	1	uniprot-mus+musculus_0902_2017	>sp|Q921H8|THIKA_MOUSE 3-ketoacyl-CoA thiolase A, peroxisomal OS=Mus musculus GN=Acaa1a PE=1 SV=1	large	sand	27.3876	12.4932	3	4	_DC[+57]LTPMGMTSENVAER_.2|_DC[+57]LTPMGMTSENVAER_.3|_ARDC[+57]LTPMGMTSENVAER_.3|_FPQ[+1]ASASDVVVVHGR_.3
large / sand	16	Q8VCW8	-1.12	1.12	0.46	2.03122	0.00882188	0.0155534	Q8VCW8	ACSF2_MOUSE	Acyl-CoA synthetase family member 2, mitochondrial	Acsf2	Q8VCW8	Mus musculus	1	1	uniprot-mus+musculus_0902_2017	>sp|Q8VCW8|ACSF2_MOUSE Acyl-CoA synthetase family member 2, mitochondrial OS=Mus musculus GN=Acsf2 PE=1 SV=1	large	sand	62.7756	28.7982	2	2	_MGEEIC[+57]AC[+57]IR_.2|_TGDIALMDEQGFC[+57]K_.2
large / sand	32	P35700	-1.22	1.22	0.43	2.02795	0.00932748	0.0163755	P35700	PRDX1_MOUSE	Peroxiredoxin-1	Prdx1	P35700	Mus musculus	1	1	uniprot-mus+musculus_0902_2017	>sp|P35700|PRDX1_MOUSE Peroxiredoxin-1 OS=Mus musculus GN=Prdx1 PE=1 SV=1	large	sand	47.0462	20.2268	5	5	_HGEVC[+57]PAGWKPGSDTIKPDVNK_.5|_[-17]QITINDLPVGR_.2|_ATAVMPDGQ[+1]FKDISLSEYKGK_.4|_LNC[+57]QVIGASVDSHFC[+57]HLAWINTPK_.4|_LNC[+57]QVIGASVDSHFC[+57]HLAWINTPKK_.5
large / sand	120	P97429	0.09	0.09	1.06	2.03899	0.0111509	0.0190679	P97429	ANXA4_MOUSE	Annexin A4	Anxa4	P97429	Mus musculus	1	4	uniprot-mus+musculus_0902_2017	>sp|P97429|ANXA4_MOUSE Annexin A4 OS=Mus musculus GN=Anxa4 PE=1 SV=4	large	sand	174.44	185.758	10	15	_FLSILC[+57]SR_.2|_AASGFNATEDAQTLRK_[-128].2|_GAGTDEGC[+57]LIEILASR_.2|_GAGTDEGC[+57]LIEILASR_.3|_AMKGAGTDEGC[+57]LIEILASR_.3|_AM[+16]KGAGTDEGC[+57]LIEILASR_.3|_VLL[+14]VLC[+57]GGDD_.2|_VL[+14]LVLC[+57]GGDD_.2|_QDAQELYEAGEKR_[-156].2|_[-17]QDAQELYEAGEKR_.2|_WGTDEVKFLSILC[+57]SR_.3|_GLGTDE[+22]DAIIGILAYR_.3|_SLEEDIC[+57]SDTSFMFQR_.2|_SLEEDIC[+57]SDTSFMFQR_.3|_VLVSLSAAGRDEGN[+1]YLDDALMK_.3
large / sand	40	Q8QZT1	-0.47	0.47	0.72	1.84027	0.0113822	0.0192983	Q8QZT1	THIL_MOUSE	Acetyl-CoA acetyltransferase, mitochondrial	Acat1	Q8QZT1	Mus musculus	1	1	uniprot-mus+musculus_0902_2017	>sp|Q8QZT1|THIL_MOUSE Acetyl-CoA acetyltransferase, mitochondrial OS=Mus musculus GN=Acat1 PE=1 SV=1	large	sand	27.1855	19.6835	4	5	_LGTAAIQ[+1]GAIEK_.2|_MLEIDPQKVN[+1]IHGGAVSLGHPIGMSGAR_.5|_EVYM[+16]GNVIQGGEGQAPTR_.3|_QATLGAGLPISTPC[+57]TTVNKVC[+57]ASGMK_.3|_[-17]QATLGAGLPISTP[+16]C[+57]TTVN[+1]KVC[+57]ASGMK_.3
large / sand	24	Q9WUM4	-1.37	1.37	0.39	1.848	0.0115307	0.0195039	Q9WUM4	COR1C_MOUSE	Coronin-1C	Coro1c	Q9WUM4	Mus musculus	1	2	uniprot-mus+musculus_0902_2017	>sp|Q9WUM4|COR1C_MOUSE Coronin-1C OS=Mus musculus GN=Coro1c PE=1 SV=2	large	sand	35.2183	13.5939	3	3	_SIKETIC[+57]SQDER_.3|_KC[+57]EPIIMTVPR_.3|_RGLDVNKC[+57]EIAR_.3
large / sand	16	P99028	-1.49	1.49	0.36	2.73735	0.0120606	0.020263	P99028	QCR6_MOUSE	Cytochrome b-c1 complex subunit 6, mitochondrial	Uqcrh	P99028	Mus musculus	1	2	uniprot-mus+musculus_0902_2017	>sp|P99028|QCR6_MOUSE Cytochrome b-c1 complex subunit 6, mitochondrial OS=Mus musculus GN=Uqcrh PE=1 SV=2	large	sand	36.169	12.8832	2	2	_SQTEEDC[+57]TEELFDFLHAR_.3|_ERLELC[+57]DNR_.3
large / sand	32	Q61765	-1.69	1.69	0.31	1.67427	0.0128098	0.0212364	Q61765	K1H1_MOUSE	Keratin, type I cuticular Ha1	Krt31	Q61765	Mus musculus	1	2	uniprot-mus+musculus_0902_2017	>sp|Q61765|K1H1_MOUSE Keratin, type I cuticular Ha1 OS=Mus musculus GN=Krt31 PE=1 SV=2	large	sand	57.7372	17.8388	5	5	_LEC[+57]EINTYR_.2|_ILDELTLC[+57]K_.2|_C[+57]QLGDRLNVEVDAAPTVDLNR_.3|_C[+57]GPC[+57]NSFVR_.2|_SDLEAQVESLKEELLC[+57]LK_.3
large / sand	24	P54071	-0.8	0.8	0.57	1.55708	0.0133337	0.0218164	P54071	IDHP_MOUSE	Isocitrate dehydrogenase [NADP], mitochondrial	Idh2	P54071	Mus musculus	1	3	uniprot-mus+musculus_0902_2017	>sp|P54071|IDHP_MOUSE Isocitrate dehydrogenase [NADP], mitochondrial OS=Mus musculus GN=Idh2 PE=1 SV=3	large	sand	29.5145	16.9477	3	3	_VC[+57]VQTVESGAMTK_.2|_DLAGC[+57]IHGLSNVK_.3|_SSGGFVWAC[+57]K_.2
large / sand	32	Q8BP67	-1.07	1.07	0.48	1.90274	0.0139995	0.0227505	Q8BP67	RL24_MOUSE	60S ribosomal protein L24	Rpl24	Q8BP67	Mus musculus	1	2	uniprot-mus+musculus_0902_2017	>sp|Q8BP67|RL24_MOUSE 60S ribosomal protein L24 OS=Mus musculus GN=Rpl24 PE=1 SV=2	large	sand	68.9502	32.8616	3	4	_QINWTVLYRR_[-156].2|_MKVELC[+57]SFSGYK_.3|_M[+16]KVELC[+57]SFSGYK_.3|_AITGASLADIM[+16]AK_.2
large / sand	40	P62962	0.43	0.43	1.35	1.56517	0.0147345	0.0236038	P62962	PROF1_MOUSE	Profilin-1	Pfn1	P62962	Mus musculus	1	2	uniprot-mus+musculus_0902_2017	>sp|P62962|PROF1_MOUSE Profilin-1 OS=Mus musculus GN=Pfn1 PE=1 SV=2	large	sand	17.4949	23.5762	2	5	_SSFFVN[+1]GLTLGGQK_.2|_SSFFVN[+1]GLTLGGQK_.3|_SSFF[+16]VNGLTLGGQK_.2|_C[+57]SVIRDSLLQ[+1]DGEFTMDLR_.3|_C[+57]SVIRDSLLQDGEFTMDLR_.3
large / sand	40	P30681	-0.53	0.53	0.69	1.82605	0.0151406	0.0239886	P30681	HMGB2_MOUSE	High mobility group protein B2	Hmgb2	P30681	Mus musculus	1	3	uniprot-mus+musculus_0902_2017	>sp|P30681|HMGB2_MOUSE High mobility group protein B2 OS=Mus musculus GN=Hmgb2 PE=1 SV=3	large	sand	43.9606	30.4829	4	5	_MSSYAFFVQTC[+57]R_.2|_RPPSAFFLFC[+57]SENRPK_.4|_RPPSAFFLFC[+57]SENRPK_.3|_MSSYAFFVQTC[+57]REEHKK_.4|_GKMSSYAFFVQTC[+57]R_.3
large / sand	16	P47963	-1	1	0.5	1.67294	0.0152152	0.0240747	P47963	RL13_MOUSE	60S ribosomal protein L13	Rpl13	P47963	Mus musculus	1	3	uniprot-mus+musculus_0902_2017	>sp|P47963|RL13_MOUSE 60S ribosomal protein L13 OS=Mus musculus GN=Rpl13 PE=1 SV=3	large	sand	116.083	58.1665	2	2	_VDTWFN[+1]QPAR_.2|_TIGISVDPR[+1]_.2
large / sand	40	Q62167	0.92	0.92	1.89	1.82158	0.0155391	0.0244634	Q62167	DDX3X_MOUSE	ATP-dependent RNA helicase DDX3X	Ddx3x	Q62167	Mus musculus	1	3	uniprot-mus+musculus_0902_2017	>sp|Q62167|DDX3X_MOUSE ATP-dependent RNA helicase DDX3X OS=Mus musculus GN=Ddx3x PE=1 SV=3	large	sand	19.3193	36.4869	5	5	_VRPC[+57]VVYGGAEIGQQIR_.3|_DLMAC[+57]AQTGSGK_.2|_GC[+57]HLLVATPGR_.2|_MLDMGFEPQ[+1]IR_.2|_KGADSLEDFLYHEGYAC[+57]TSIHGDR_.4
large / sand	32	P62911	-0.84	0.84	0.56	1.50036	0.0156858	0.0246426	P62911	RL32_MOUSE	60S ribosomal protein L32	Rpl32	P62911	Mus musculus	1	2	uniprot-mus+musculus_0902_2017	>sp|P62911|RL32_MOUSE 60S ribosomal protein L32 OS=Mus musculus GN=Rpl32 PE=1 SV=2	large	sand	42.9784	23.9384	3	4	_ELEVLLMC[+57]NK_.2|_SYC[+57]AEIAHNVSSK_.3|_SYC[+57]AEIAHNVSSK_.2|_FLVHNVKELEVLLMC[+57]NK_.3
large / sand	56	P86048;Q6ZWV3	-0.96	0.96	0.51	1.99872	0.0157407	0.0246564	P86048;Q6ZWV3	RL10L_MOUSE;RL10_MOUSE	60S ribosomal protein L10-like;60S ribosomal protein L10	Rpl10l;Rpl10	P86048;Q6ZWV3	Mus musculus	2;1	1;3	uniprot-mus+musculus_0902_2017	>sp|P86048|RL10L_MOUSE 60S ribosomal protein L10-like OS=Mus musculus GN=Rpl10l PE=2 SV=1;>sp|Q6ZWV3|RL10_MOUSE 60S ribosomal protein L10 OS=Mus musculus GN=Rpl10 PE=1 SV=3	large	sand	215.575	110.745	5	7	_LIPDGC[+57]GVK_.2|_VHIGQ[+1]VIMSIR_.3|_AKVDEFPLC[+57]GHMVSDEYEQ[+1]LSSEALEAAR_.4|_AKVDEFPLC[+57]GHMVSDEYEQLSSEALEAAR_.4|_MLSC[+57]AGADRLQTGMR_.3|_VDEFPLC[+57]GHMVSDEYEQLSSEALEAAR_.3|_VDEFPLC[+57]GHMVSDEYEQLSSEALEAAR_.4
large / sand	24	Q6TU36	-0.19	0.19	0.88	4.14562	0.0165841	0.0256451	Q6TU36	DFB50_MOUSE	Beta-defensin 50	Defb50	Q6TU36	Mus musculus	2	1	uniprot-mus+musculus_0902_2017	>sp|Q6TU36|DFB50_MOUSE Beta-defensin 50 OS=Mus musculus GN=Defb50 PE=2 SV=1	large	sand	539.763	473.74	2	3	_SVC[+57]C[+57]MVPVR_.2|_SVC[+57]C[+57]MVPVRMDNI_.2|_SVC[+57]C[+57]MVPVRM[+16]DNI_.2
large / sand	48	Q9R269	4.85	4.85	28.79	2.24948	0.0184628	0.0278959	Q9R269	PEPL_MOUSE	Periplakin	Ppl	Q9R269	Mus musculus	1	1	uniprot-mus+musculus_0902_2017	>sp|Q9R269|PEPL_MOUSE Periplakin OS=Mus musculus GN=Ppl PE=1 SV=1	large	sand	54.6276	1572.71	7	7	_N[+1]ITTIDSGTHLNSR_.3|_EAEVLLLQ[+1]QR_.2|_FQEHC[+57]PDLER_.3|_AAYDEYC[+57]SGYNR_.2|_ETPLKPIPVEALC[+57]DFESDQGLISR_.3|_NITNELLQIEPEKTQC[+57]TAEC[+57]EAFVQALPASGTAPLLK_.4|_TPSYEPQ[+1]ETDSLGQMETK_.3
large / sand	72	P03953	-1.62	1.62	0.33	2.57647	0.0204929	0.0303868	P03953	CFAD_MOUSE	Complement factor D	Cfd	P03953	Mus musculus	1	1	uniprot-mus+musculus_0902_2017	>sp|P03953|CFAD_MOUSE Complement factor D OS=Mus musculus GN=Cfd PE=1 SV=1	large	sand	141.183	46.0837	6	9	_DTC[+57]RGDSGSPLVC[+57]GDAVEGVVTWGSR_.3|_DTC[+57]RGDSGSPLVC[+57]GDAVEGVVTWGSR_.4|_TYHDGVVTINMMC[+57]AESNRR_.4|_TYHDGVVTINMMC[+57]AESNRR_.3|_EVEPGTLC[+57]DVAGWGVVTHAGR_.3|_GDSGSPLVC[+57]GDAVEGVVTWGSR_.3|_GDSGSPLVC[+57]GDAVEGVVTWGSR_.2|_TYHDGVVTINMMC[+57]AESNR_.3|_RDTC[+57]RGDSGSPLVC[+57]GDAVEGVVTWGSR_.4
large / sand	32	P61161	0	0	1	1.86962	0.021637	0.03167	P61161	ARP2_MOUSE	Actin-related protein 2	Actr2	P61161	Mus musculus	1	1	uniprot-mus+musculus_0902_2017	>sp|P61161|ARP2_MOUSE Actin-related protein 2 OS=Mus musculus GN=Actr2 PE=1 SV=1	large	sand	21.8815	21.8683	4	4	_VVVC[+57]DNGTGFVK_.2|_KVVVC[+57]DNGTGFVK_.3|_SMLEVN[+1]YPMENGIVR_.2|_LC[+57]YVGYNIEQEQK_.2
large / sand	40	P38060	-1.12	1.12	0.46	1.48316	0.0228151	0.0330845	P38060	HMGCL_MOUSE	Hydroxymethylglutaryl-CoA lyase, mitochondrial	Hmgcl	P38060	Mus musculus	1	2	uniprot-mus+musculus_0902_2017	>sp|P38060|HMGCL_MOUSE Hydroxymethylglutaryl-CoA lyase, mitochondrial OS=Mus musculus GN=Hmgcl PE=1 SV=2	large	sand	24.2173	11.1074	5	5	_LLEAGDFIC[+57]QALNRK_.3|_GYVSC[+57]ALGC[+57]PYEGK_.2|_KNANC[+57]SIEESFQR_.3|_NANC[+57]SIEESFQR_.2|_LLEAGDFIC[+57]QALNR_.3
large / sand	16	O70133	-0.96	0.96	0.52	1.54795	0.0235804	0.033801	O70133	DHX9_MOUSE	ATP-dependent RNA helicase A	Dhx9	O70133	Mus musculus	1	2	uniprot-mus+musculus_0902_2017	>sp|O70133|DHX9_MOUSE ATP-dependent RNA helicase A OS=Mus musculus GN=Dhx9 PE=1 SV=2	large	sand	14.0345	7.23492	2	2	_AAEC[+57]NIVVTQPR_.2|_LAAQSC[+57]ALSLVR_.2
large / sand	24	Q3TDN2	-0.95	0.95	0.52	1.79816	0.0236008	0.033801	Q3TDN2	FAF2_MOUSE	FAS-associated factor 2	Faf2	Q3TDN2	Mus musculus	1	2	uniprot-mus+musculus_0902_2017	>sp|Q3TDN2|FAF2_MOUSE FAS-associated factor 2 OS=Mus musculus GN=Faf2 PE=1 SV=2	large	sand	12.399	6.41247	3	3	_NALC[+57]APEVISLINSR_.3|_AHPVFYQ[+1]GTYSQALNDAKR_.4|_[+42]AAPEEQDLTQEQTEK_.2
large / sand	32	Q9ESB3	0.75	0.75	1.68	1.59824	0.0241308	0.0342767	Q9ESB3	HRG_MOUSE	Histidine-rich glycoprotein	Hrg	Q9ESB3	Mus musculus	1	2	uniprot-mus+musculus_0902_2017	>sp|Q9ESB3|HRG_MOUSE Histidine-rich glycoprotein OS=Mus musculus GN=Hrg PE=1 SV=2	large	sand	27.4448	46.1688	2	4	_SPLVFGFC[+57]R_.2|_WQ[+1]SEIVIGQC[+57]K_.2|_WQSEIVIGQC[+57]K_.2|_WQSEIVIGQ[+1]C[+57]K_.2
large / sand	64	Q9D132	0.55	0.55	1.46	1.84892	0.0242363	0.0343874	Q9D132	UPK1A_MOUSE	Uroplakin-1a	Upk1a	Q9D132	Mus musculus	1	1	uniprot-mus+musculus_0902_2017	>sp|Q9D132|UPK1A_MOUSE Uroplakin-1a OS=Mus musculus GN=Upk1a PE=1 SV=1	large	sand	212.756	310.582	6	9	_RTGNFIPINEDGC[+57]R_.3|_AATPEVVFPWPPLC[+57]C[+57]R_.3|_AATPEVVFPWPPLC[+57]C[+57]R_.2|_TGNFIPINEDGC[+57]R_.2|_TGNFIPINEDGC[+57]R_.3|_AATPEVVFPWPPLC[+57]C[+57]RR_.3|_QM[+16]LTYYSADTDQGQELTR_.2|_QM[+16]LTYYSADTDQGQELTR_.3|_VGHM[+16]DYLFTK_.3
large / sand	120	Q8CB12	0.77	0.77	1.71	2.24649	0.0249331	0.0352162	Q8CB12	GSDC3_MOUSE	Gasdermin-C3	Gsdmc3	Q8CB12	Mus musculus	2	2	uniprot-mus+musculus_0902_2017	>sp|Q8CB12|GSDC3_MOUSE Gasdermin-C3 OS=Mus musculus GN=Gsdmc3 PE=2 SV=2	large	sand	44.3141	75.6641	7	15	_DLRPVEC[+57]LSDATKFR_.4|_DLRPVEC[+57]LSDATKFR_.3|_DLRPVEC[+57]LSDATK_.3|_DLRPVEC[+57]LSDATK_.2|_QQLVIENNTC[+57]VILPSATK_.3|_QQLVIENNTC[+57]VILPSATK_.2|_QQLVIEN[+1]NTC[+57]VILPSATK_.2|_QQLVIENNTC[+57]VILPSATKK_.3|_[-17]QQLVIEN[+16]N[+1]TC[+57]VILPSATKK_.3|_C[+57]LQYEVSEQTR_.2|_C[+57]LQ[+1]YEVSEQTR_.2|_KQQLVIENNTC[+57]VILPSATK_.3|_KQQLVIEN[+1]NTC[+57]VILPSATK_.3|_KQQLVIENN[+1]TC[+57]VILPSATK_.3|_T…
large / sand	64	P21614	0.24	0.24	1.18	1.87158	0.0277686	0.0384393	P21614	VTDB_MOUSE	Vitamin D-binding protein	Gc	P21614	Mus musculus	1	2	uniprot-mus+musculus_0902_2017	>sp|P21614|VTDB_MOUSE Vitamin D-binding protein OS=Mus musculus GN=Gc PE=1 SV=2	large	sand	13.7433	16.2722	8	10	_SC[+57]ESDAPFPVHPGTPEC[+57]C[+57]TK_.3|_TLREC[+57]C[+57]DTQDSVAC[+57]FSTQSPLLKR_.4|_TLREC[+57]C[+57]DTQ[+1]DSVAC[+57]FSTQSPLLKR_.4|_TLREC[+57]C[+57]DTQDSVAC[+57]FSTQSPLLKR_.3|_EVVSLTEEC[+57]C[+57]AEGADPTC[+57]YDTR_.3|_NYLSMVGSC[+57]C[+57]TSANPTVC[+57]FVK_.3|_EC[+57]C[+57]DTQDSVAC[+57]FSTQSPLLKR_.3|_C[+57]C[+57]ESTSEDC[+57]MASELPEHTIK_.3|_KLC[+57]MAALSHQPQEFPTYVEPTNDEIC[+57]EAFRR_.5|_NYLSMVGSC[+5…
large / sand	32	Q9QUI0	-0.58	0.58	0.67	1.88492	0.02863	0.0394224	Q9QUI0	RHOA_MOUSE	Transforming protein RhoA	Rhoa	Q9QUI0	Mus musculus	1	1	uniprot-mus+musculus_0902_2017	>sp|Q9QUI0|RHOA_MOUSE Transforming protein RhoA OS=Mus musculus GN=Rhoa PE=1 SV=1	large	sand	36.0376	24.047	3	4	_IGAFGYMEC[+57]SAK_.2|_HFC[+57]PNVPIILVGNKK_.4|_HFC[+57]PNVPIILVGNKK_.3|_TC[+57]LLIVFSK_.2
large / sand	48	Q9CR61	0.12	0.12	1.08	2.0251	0.0290383	0.0399089	Q9CR61	NDUB7_MOUSE	NADH dehydrogenase [ubiquinone] 1 beta subcomplex subunit 7	Ndufb7	Q9CR61	Mus musculus	1	3	uniprot-mus+musculus_0902_2017	>sp|Q9CR61|NDUB7_MOUSE NADH dehydrogenase [ubiquinone] 1 beta subcomplex subunit 7 OS=Mus musculus GN=Ndufb7 PE=1 SV=3	large	sand	35.7121	38.7116	4	6	_DYC[+57]AHYLIR_.3|_DYC[+57]AHYLIR_.2|_DSFPNFLAC[+57]K_.2|_HEQHDWDYC[+57]EHLDYVKR_.5|_VMVATQ[+1]QEMMDAQLTLQQR_.3|_VMVATQQ[+1]EMMDAQLTLQQR_.3
large / sand	32	Q91VR2	1.26	1.26	2.4	2.55195	0.0296788	0.0406782	Q91VR2	ATPG_MOUSE	ATP synthase subunit gamma, mitochondrial	Atp5c1	Q91VR2	Mus musculus	1	1	uniprot-mus+musculus_0902_2017	>sp|Q91VR2|ATPG_MOUSE ATP synthase subunit gamma, mitochondrial OS=Mus musculus GN=Atp5c1 PE=1 SV=1	large	sand	27.2103	65.303	3	4	_NASDM[+16]IDKLTLTFNR_.3|_GLC[+57]GAIHSSVAK_.3|_GLC[+57]GAIHSSVAK_.2|_HLIIGVSSDRGLC[+57]GAIHSSVAK_.4
large / sand	152	P04939	-0.84	0.84	0.56	2.53322	0.0299139	0.0409108	P04939	MUP3_MOUSE	Major urinary protein 3	Mup3	P04939	Mus musculus	1	1	uniprot-mus+musculus_0902_2017	>sp|P04939|MUP3_MOUSE Major urinary protein 3 OS=Mus musculus GN=Mup3 PE=1 SV=1	large	sand	940.993	525.214	6	19	_LC[+57]EEHGIIR_.2|_[+43]LC[+57]EEHGIIR_.2|_EN[+1]IIDLTNVNR_.2|_ENIIDLTN[+1]VNR_.2|_EN[+1]IIDLTNVNR_.3|_ENIID[+22]LTNVNR_.3|_[+43]ENIIDLTNVNR_.2|_LC[+57]EEHGIIRENIIDLTNVNR_.4|_LC[+57]EEHGIIRENIIDLTNVNR_.3|_LC[+57]EEHGIIRENIIDLTNVNR_.5|_[+43]LC[+57]EEHGIIRENIIDLTNVNR_.3|_FAKLC[+57]EEHGIIR_.3|_FHLIVNEEC[+57]TEMTAIGEQTEK_.3|_FHLIVN[+1]EEC[+57]TEMTAIGEQTEK_.3|_FHLIVNEEC[+57]TEMTAIGEQTEK_.4|_FHLIVN[+1…
large / sand	16	P62320	-0.82	0.82	0.57	1.66283	0.0303586	0.041383	P62320	SMD3_MOUSE	Small nuclear ribonucleoprotein Sm D3	Snrpd3	P62320	Mus musculus	1	1	uniprot-mus+musculus_0902_2017	>sp|P62320|SMD3_MOUSE Small nuclear ribonucleoprotein Sm D3 OS=Mus musculus GN=Snrpd3 PE=1 SV=1	large	sand	13.6851	7.74923	2	2	_VLHEAEGHIVTC[+57]ETNTGEVYR_.4|_VLHEAEGHIVTC[+57]ETNTGEVYRGK_.4
large / sand	328	Q8VDD5	0.2	0.2	1.15	1.49605	0.0307027	0.0416251	Q8VDD5	MYH9_MOUSE	Myosin-9	Myh9	Q8VDD5	Mus musculus	1	4	uniprot-mus+musculus_0902_2017	>sp|Q8VDD5|MYH9_MOUSE Myosin-9 OS=Mus musculus GN=Myh9 PE=1 SV=4	large	sand	77.6447	89.0539	28	47	_QLEEAEEEAQRANASRR_[-156].3|_KMEDGVGC[+57]LETAEEAK_.3|_C[+57]NGVLEGIR_.2|_ADFC[+57]IIHYAGK_.3|_IAQLEEELEEEQGN[+1]TELINDR_.3|_KQELEEIC[+57]HDLEAR_.4|_KQELEEIC[+57]HDLEAR_.3|_KQELEEIC[+57]HDLEAR_.2|_MQQNIQELEEQ[+1]LEEEESAR_.3|_IRELETQISELQ[+1]EDLESER_.3|_VAEFTTN[+1]LMEEEEK_.2|_VAEFTTNLM[+16]EEEEK_.2|_ANLQIDQ[+1]INTDLNLER_.2|_ANLQIDQIN[+1]TDLNLER_.2|_ANLQ[+1]IDQINTDLNLER_.2|_EDQSILC[+57]TGESGAGKTENT…
large / sand	24	P24369	-0.5	0.5	0.71	1.84123	0.0307933	0.0417027	P24369	PPIB_MOUSE	Peptidyl-prolyl cis-trans isomerase B	Ppib	P24369	Mus musculus	1	2	uniprot-mus+musculus_0902_2017	>sp|P24369|PPIB_MOUSE Peptidyl-prolyl cis-trans isomerase B OS=Mus musculus GN=Ppib PE=1 SV=2	large	sand	22.9057	16.1497	2	3	_DTN[+1]GSQFFITTVK_.2|_DTNGSQ[+1]FFITTVK_.2|_HYGPGWVSMAN[+1]AGKDTNGSQFFITTVK_.4
large / sand	24	Q3UN54	-0.75	0.75	0.6	2.89555	0.0325208	0.043477	Q3UN54	SSLP1_MOUSE	Secreted seminal-vesicle Ly-6 protein 1	Sslp1	Q3UN54	Mus musculus	1	1	uniprot-mus+musculus_0902_2017	>sp|Q3UN54|SSLP1_MOUSE Secreted seminal-vesicle Ly-6 protein 1 OS=Mus musculus GN=Sslp1 PE=1 SV=1	large	sand	8.25192	4.91411	2	3	_C[+57]C[+57]D[-18]HQ[+1]NLC[+57]NKP_.2|_C[+57]C[+57]DHQN[-17]LC[+57]NKP_.2|_LNSSGIC[+57]ETAETSC[+57]EATNNRK_.3
large / sand	112	P58252	-0.5	0.5	0.7	2.04336	0.0339096	0.0449491	P58252	EF2_MOUSE	Elongation factor 2	Eef2	P58252	Mus musculus	1	2	uniprot-mus+musculus_0902_2017	>sp|P58252|EF2_MOUSE Elongation factor 2 OS=Mus musculus GN=Eef2 PE=1 SV=2	large	sand	81.2417	57.2625	10	14	_STLTDSLVC[+57]K_.2|_EGALC[+57]EENMR_.2|_RC[+57]LYASVLTAQPR_.3|_C[+57]LYASVLTAQPR_.2|_C[+57]LYASVLTAQPR_.3|_C[+57]LYASVLTAQ[+1]PR_.2|_ETVSEESNVLC[+57]LSK_.2|_ETVSEESNVLC[+57]LSK_.3|_KIWC[+57]FGPDGTGPNILTDITK_.3|_AR[+1]PFPDGLAEDIDKGEVSAR_.4|_GHVFEES[-2]Q[+1]VAGTPMFVVK_.3|_YVEPIEDVPC[+57]GN[+1]IVGLVGVDQFLVK_.3|_YVEPIEDVPC[+57]GNIVGLVGVDQFLVK_.3|_C[+57]ELLYEGPPDDEAAMGIK_.2
large / sand	104	Q9Z2C6	-0.34	0.34	0.79	1.50009	0.0341012	0.0451552	Q9Z2C6	UPK1B_MOUSE	Uroplakin-1b	Upk1b	Q9Z2C6	Mus musculus	2	3	uniprot-mus+musculus_0902_2017	>sp|Q9Z2C6|UPK1B_MOUSE Uroplakin-1b OS=Mus musculus GN=Upk1b PE=2 SV=3	large	sand	99.2424	78.6369	5	13	_LKEPLNLDAC[+57]K_.3|_LKEPLNLDAC[+57]K_.2|_LMLQ[+1]DHC[+57]C[+57]GVNGPSDWQK_.3|_LMLQDHC[+57]C[+57]GVNGPSDWQK_.3|_LMLQDHC[+57]C[+57]GVN[+1]GPSDWQK_.3|_LM[+16]LQDHC[+57]C[+57]GVNGPSDWQK_.3|_LMLQ[+1]DHC[+57]C[+57]GVNGPSDWQK_.2|_LMLQDHC[+57]C[+57]GVNGPSDWQK_.2|_QC[+57]C[+57]VMDKLKEPLNLDAC[+57]K_.4|_QC[+57]C[+57]VMDKLKEPLNLDAC[+57]K_.3|_YTSAFRVEN[+1]NDADYPWPR_.3|_YTSAFRVENN[+1]DADYPWPR_.3|_TWDRLMLQDHC…
large / sand	40	Q9R0P5	0.86	0.86	1.82	1.92583	0.0347068	0.0457632	Q9R0P5	DEST_MOUSE	Destrin	Dstn	Q9R0P5	Mus musculus	1	3	uniprot-mus+musculus_0902_2017	>sp|Q9R0P5|DEST_MOUSE Destrin OS=Mus musculus GN=Dstn PE=1 SV=3	large	sand	59.8043	108.83	4	5	_[+42]ASGVQVADEVC[+57]R_.2|_AVIFC[+57]LSADKK_.3|_AVIFC[+57]LSADKK_.2|_HFVGMLPEKDC[+57]R_.3|_KAVIFC[+57]LSADKK_.3
large / sand	96	P35459	-0.1	0.1	0.93	1.94632	0.0353279	0.0463377	P35459	LY6D_MOUSE	Lymphocyte antigen 6D	Ly6d	P35459	Mus musculus	1	1	uniprot-mus+musculus_0902_2017	>sp|P35459|LY6D_MOUSE Lymphocyte antigen 6D OS=Mus musculus GN=Ly6d PE=1 SV=1	large	sand	64.3079	60.0763	6	12	_TVTSVEPLN[+1]GNLVRK_.3|_TVTSVEPLN[+1]GNLVR_.2|_TVTSVEPLNGN[+1]LVR_.2|_TVTSVEPLN[+1]GNLVR_.3|_NPQVC[+57]PSNFYFC[+57]K_.2|_C[+57]HVC[+57]TNSANC[+57]KNPQVC[+57]PSNFYFC[+57]K_.4|_C[+57]HVC[+57]TN[-17]SANC[+57]KNPQVC[+57]PSNFYFC[+57]K_.3|_EC[+57]ANSC[+57]TSDYSQQGHVSSGSEVTQC[+57]C[+57]QTDLC[+57]NER_.4|_KEC[+57]ANSC[+57]TSDYSQQGHVSSGSEVTQC[+57]C[+57]QTDLC[+57]NER_.4|_KEC[+57]ANSC[+57]TSDYSQ[+1]QGHVSSGS…
large / sand	32	P06869	-1.23	1.23	0.43	2.15954	0.0362996	0.0472159	P06869	UROK_MOUSE	Urokinase-type plasminogen activator	Plau	P06869	Mus musculus	1	1	uniprot-mus+musculus_0902_2017	>sp|P06869|UROK_MOUSE Urokinase-type plasminogen activator OS=Mus musculus GN=Plau PE=1 SV=1	large	sand	28.7614	12.2333	6	6	_MLC[+57]AADPEWK_.2|_TDSC[+57]KGDSGGPLIC[+57]NIEGRPTLSGIVSWGR_.4|_RPWC[+57]YVQIGLR_.3|_LVSHEQ[+1]C[+57]MQPHYYGSEINYK_.4|_KPSSSVDQQGFQC[+57]GQK_.3|_KFQGEHC[+57]EIDASKTC[+57]YHGNGDSYR_.5

## Sheet: S2C medium_sand_signif._cutoff
Supplemental Table S2C: Significantly changing proteins found when comparing medium stones vs sand
Significantly changed proteins when comparing medium to sand (q-value < 0.05 and absolute fold change of >0.58)
Comparison			Adjusted AVG	Absolute AVG					Protein										Condition	Condition	AVG.Group.Quantity.	AVG.Group.Quantity.	Unique Total	Unique Total
group1.group2	#.of.Ratios	Group	Log2.Ratio	Log2.Ratio	Ratio	Standard.Deviation	Pvalue	Qvalue	Groups	Protein Names	Protein Descriptions	Genes	UniProtIds	Organisms	Protein.Existence	Sequence.Version	FASTAName	FASTAHeader	Numerator	Denominator	Denominator	Numerator	Peptides	EG.Id	EG.Id
large / sand	24	A2ARV4	0.73	0.73	1.66	1.3021	0.00710413	0.0129637	A2ARV4	LRP2_MOUSE	Low-density lipoprotein receptor-related protein 2	Lrp2	A2ARV4	Mus musculus	1	1	uniprot-mus+musculus_0902_2017	>sp|A2ARV4|LRP2_MOUSE Low-density lipoprotein receptor-related protein 2 OS=Mus musculus GN=Lrp2 PE=1 SV=1	large	sand	12.0105	19.942	3	3	_AIVLDPC[+57]R_.2|_IASAN[+1]MDGTSLK_.2|_HQC[+57]LC[+57]EEGYILER_.3
small / sand	92	B5X0G2	-3.79	3.79	0.07	2.86652	0.00306942	0.00661732	B5X0G2	MUP17_MOUSE	Major urinary protein 17	Mup17	B5X0G2	Mus musculus	2	2	uniprot-mus+musculus_0902_2017	>sp|B5X0G2|MUP17_MOUSE Major urinary protein 17 OS=Mus musculus GN=Mup17 PE=2 SV=2	small	sand	1731.72	124.806	6	24	_FAQLC[+57]EEHGILRENIIDLSNANR_.4|_FAQ[+1]LC[+57]EEHGILRENIIDLSNANR_.4|_FAQLC[+57]EEHGILRENIIDLSNANR_.3|_VHTVRDEEC[+57]SELSMVADKTEK_.4|_VHTVRDEEC[+57]SELSMVADKTEK_.5|_VHTVRDEEC[+57]SE[+38]LSMVADKTEK_.5|_VHTVRDEEC[+57]SELSMVADKTEK_.3|_VHTVRDEEC[+57]SELSM[+16]VADKTEK_.4|_VHTVRDEEC[+57]SELSM[+16]VADKTEK_.3|_VHTVRDEEC[+57]SELSM[+16]VADKTEK_.5|_[+43]VHTVRDEEC[+57]SELSMVADKTEK_.4|_VHTVR[+43]DEEC[+57]SEL…
large / sand	56	C0HKE1;C0HKE2;C0HKE3;C0HKE4;C0HKE5;C0HKE6;C0HKE7;C0HKE8;C0HKE9;Q8BFU2;Q8CGP5;Q8CGP6;Q8CGP7;Q8R1M2	-1.87	1.87	0.27	1.74952	1.65e-17	3.69e-16	C0HKE1;C0HKE2;C0HKE3;C0HKE4;C0HKE5;C0HKE6;C0HKE7;C0HKE8;C0HKE9;Q8BFU2;Q8CGP5;Q8CGP6;Q8CGP7;Q8R1M2	H2A1B_MOUSE;H2A1C_MOUSE;H2A1D_MOUSE;H2A1E_MOUSE;H2A1G_MOUSE;H2A1I_MOUSE;H2A1N_MOUSE;H2A1O_MOUSE;H2A1P_MOUSE;H2A3_MOUSE;H2A1F_MOUSE;H2A1H_MOUSE;H2A1K_MOUSE;H2AJ_MOUSE	Histone H2A type 1-B;Histone H2A type 1-C;Histone H2A type 1-D;Histone H2A type 1-E;Histone H2A type 1-G;Histone H2A type 1-I;Histone H2A type 1-N;Histone H2A type 1-O;Histone H2A type 1-P;Histone H2A type 3;Histone H2A type 1-F;Histone H2A type 1-H;Histone H2A type 1-K;Histone H2A.J	Hist1h2ab;Hist1h2ac;Hist1h2ad;Hist1h2ae;Hist1h2ag;Hist1h2ai;Hist1h2an;Hist1h2ao;Hist1h2ap;Hist3h2a;Hist1h2af;Hist1h2ah;Hist1h2ak;H2afj	C0HKE1;C0HKE2;C0HKE3;C0HKE4;C0HKE5;C0HKE6;C0HKE7;C0HKE8;C0HKE9;Q8BFU2;Q8CGP5;Q8CGP6;Q8CGP7;Q8R1M2	Mus musculus	1	1;1;1;1;1;1;1;1;1;3;3;3;3;1	uniprot-mus+musculus_0902_2017	>sp|C0HKE1|H2A1B_MOUSE Histone H2A type 1-B OS=Mus musculus GN=Hist1h2ab PE=1 SV=1;>sp|C0HKE2|H2A1C_MOUSE Histone H2A type 1-C OS=Mus musculus GN=Hist1h2ac PE=1 SV=1;>sp|C0HKE3|H2A1D_MOUSE Histone H2A type 1-D OS=Mus musculus GN=Hist1h2ad PE=1 SV=1;>sp|C0HKE4|H2A1E_MOUSE Histone H2A type 1-E OS=Mus musculus GN=Hist1h2ae PE=1 SV=1;>sp|C0HKE5|H2A1G_MOUSE Histone H2A type 1-G OS=Mus musculus GN=Hist…	large	sand	212.272	58.1673	4	7	_HLQLAIRNDEELN[+1]KLLGR_.4|_HLQLAIRN[+1]DEELNKLLGR_.4|_NDEELN[+1]KLLGR_.2|_[+43]AGLQFPVGR_.2|_VTIAQGGVLPN[+1]IQAVLLPK_.4|_VTIAQGGVLP[+16]NIQAVLLPK_.3|_[+43]VTIAQGGVLPNIQAVLLPK_.3
small / sand	28	C0HKE1;C0HKE2;C0HKE3;C0HKE4;C0HKE5;C0HKE6;C0HKE7;C0HKE8;C0HKE9;Q8BFU2;Q8CGP5;Q8CGP6;Q8CGP7;Q8R1M2	-0.77	0.77	0.59	2.16965	1.32e-06	7.94e-06	C0HKE1;C0HKE2;C0HKE3;C0HKE4;C0HKE5;C0HKE6;C0HKE7;C0HKE8;C0HKE9;Q8BFU2;Q8CGP5;Q8CGP6;Q8CGP7;Q8R1M2	H2A1B_MOUSE;H2A1C_MOUSE;H2A1D_MOUSE;H2A1E_MOUSE;H2A1G_MOUSE;H2A1I_MOUSE;H2A1N_MOUSE;H2A1O_MOUSE;H2A1P_MOUSE;H2A3_MOUSE;H2A1F_MOUSE;H2A1H_MOUSE;H2A1K_MOUSE;H2AJ_MOUSE	Histone H2A type 1-B;Histone H2A type 1-C;Histone H2A type 1-D;Histone H2A type 1-E;Histone H2A type 1-G;Histone H2A type 1-I;Histone H2A type 1-N;Histone H2A type 1-O;Histone H2A type 1-P;Histone H2A type 3;Histone H2A type 1-F;Histone H2A type 1-H;Histone H2A type 1-K;Histone H2A.J	Hist1h2ab;Hist1h2ac;Hist1h2ad;Hist1h2ae;Hist1h2ag;Hist1h2ai;Hist1h2an;Hist1h2ao;Hist1h2ap;Hist3h2a;Hist1h2af;Hist1h2ah;Hist1h2ak;H2afj	C0HKE1;C0HKE2;C0HKE3;C0HKE4;C0HKE5;C0HKE6;C0HKE7;C0HKE8;C0HKE9;Q8BFU2;Q8CGP5;Q8CGP6;Q8CGP7;Q8R1M2	Mus musculus	1	1;1;1;1;1;1;1;1;1;3;3;3;3;1	uniprot-mus+musculus_0902_2017	>sp|C0HKE1|H2A1B_MOUSE Histone H2A type 1-B OS=Mus musculus GN=Hist1h2ab PE=1 SV=1;>sp|C0HKE2|H2A1C_MOUSE Histone H2A type 1-C OS=Mus musculus GN=Hist1h2ac PE=1 SV=1;>sp|C0HKE3|H2A1D_MOUSE Histone H2A type 1-D OS=Mus musculus GN=Hist1h2ad PE=1 SV=1;>sp|C0HKE4|H2A1E_MOUSE Histone H2A type 1-E OS=Mus musculus GN=Hist1h2ae PE=1 SV=1;>sp|C0HKE5|H2A1G_MOUSE Histone H2A type 1-G OS=Mus musculus GN=Hist…	small	sand	212.272	124.539	4	7	_HLQLAIRNDEELN[+1]KLLGR_.4|_HLQLAIRN[+1]DEELNKLLGR_.4|_NDEELN[+1]KLLGR_.2|_[+43]AGLQFPVGR_.2|_VTIAQGGVLPN[+1]IQAVLLPK_.4|_VTIAQGGVLP[+16]NIQAVLLPK_.3|_[+43]VTIAQGGVLPNIQAVLLPK_.3
medium / sand	592	P07724	1.8	1.8	3.48	1.79244	1.08e-49	1.04e-47	P07724	ALBU_MOUSE	Serum albumin	Alb	P07724	Mus musculus	1	3	uniprot-mus+musculus_0902_2017	>sp|P07724|ALBU_MOUSE Serum albumin OS=Mus musculus GN=Alb PE=1 SV=3	medium	sand	105.542	366.927	54	160	_APQ[+1]VSTPTLVEAAR_.2|_LC[+57]AIPNLR_.2|_YM[+16]C[+57]ENQATISSK_.2|_YMC[+57]ENQATISSK_.2|_YMC[+57]ENQATISSK_.3|_[+43]YMC[+57]ENQATISSK_.2|_LSQTFPN[+1]ADFAEITK_.2|_LVQ[+1]EVTDFAK_.2|_[+43]LVQEVTDFAK_.2|_LQTC[+57]C[+57]DKPLLK_.3|_LQTC[+57]C[+57]DKPLLK_.2|_ENYGELADC[+57]C[+57]TK_.2|_ENYGELADC[+57]C[+57]TK_.3|_LGEYGFQ[+1]NAILVR_.2|_[+43]LGEYGFQNAILVR_.2|_RPC[+57]FSALTVDETYVPKEFK_.4|_RPC[+57]FSALTVDE…
medium / sand	580	Q8K0E8	3.41	3.41	10.62	2.58165	1.31e-43	1.03e-41	Q8K0E8	FIBB_MOUSE	Fibrinogen beta chain	Fgb	Q8K0E8	Mus musculus	1	1	uniprot-mus+musculus_0902_2017	>sp|Q8K0E8|FIBB_MOUSE Fibrinogen beta chain OS=Mus musculus GN=Fgb PE=1 SV=1	medium	sand	21.452	227.915	40	150	_PPDAGGC[+57]LHADT[+126]DMGVLC[+57]PTGC[+57]TLQQTLLNQERPIK_.5|_PPDAGGC[+57]LHADT[+126]DMGVLC[+57]PTGC[+57]TLQQTLLNQERPIK_.4|_TPC[+57]TVSC[+57]NIPVVSGK_.2|_TPC[+57]TVSC[+57]NIPVVSGK_.3|_AHYGGFTVQ[+1]NEASK_.3|_[+43]AHYGGFTVQNEASK_.2|_RPP[-30]DAGGC[+57]LHADTDMGVLC[+57]PTGC[+57]TLQQTLLNQERPIK_.5|_RP[-30]PDAGGC[+57]LHADTDMGVLC[+57]PTGC[+57]TLQQTLLNQERPIK_.5|_RPPDAGGC[+57]LHADTDMGVLC[+57]P[-30]TGC[+57]…
small / sand	8	O08677	0.18	0.18	1.13	0.66272	0.000792862	0.00218781	O08677	KNG1_MOUSE	Kininogen-1	Kng1	O08677	Mus musculus	1	1	uniprot-mus+musculus_0902_2017	>sp|O08677|KNG1_MOUSE Kininogen-1 OS=Mus musculus GN=Kng1 PE=1 SV=1	small	sand	13.4389	15.2416	2	2	_C[+57]QALDMTEMAR_.2|_AYFPC[+57]IGC[+57]VHAISTDSPDLEPVLK_.3
medium / sand	400	Q91X17	0.24	0.24	1.18	1.80222	1.85e-30	1.05e-28	Q91X17	UROM_MOUSE	Uromodulin	Umod	Q91X17	Mus musculus	1	1	uniprot-mus+musculus_0902_2017	>sp|Q91X17|UROM_MOUSE Uromodulin OS=Mus musculus GN=Umod PE=1 SV=1	medium	sand	1079.85	1273.23	26	102	_YFIIQDSC[+57]PR_.2|_YFIIQ[+1]DSC[+57]PR_.2|_YFIIQDSC[+57]PR_.3|_VDEDC[+57]ISDNGR_.2|_VDEDC[+57]ISDN[+1]GR_.2|_VDEDC[+57]ISDN[-17]GR_.2|_MAETC[+57]VPVLR_.2|_M[+16]AETC[+57]VPVLR_.2|_[+43]MAETC[+57]VPVLR_.2|_M[+16]AE[-18]TC[+57]VPVLR_.2|_M[+16]AET[-18]C[+57]VPVLR_.2|_DWM[+16]SIVTPAR_.2|_TAC[+57]AHWSDQC[+57]C[+57]R_.3|_[+43]TAC[+57]AHWSDQC[+57]C[+57]R_.2|_TAC[+57]AHWSDQC[+57]C[+57]R_.2|_LEC[+57]GAN…
small / sand	12	O08709	-1.62	1.62	0.32	1.8176	0.00576306	0.0110091	O08709	PRDX6_MOUSE	Peroxiredoxin-6	Prdx6	O08709	Mus musculus	1	3	uniprot-mus+musculus_0902_2017	>sp|O08709|PRDX6_MOUSE Peroxiredoxin-6 OS=Mus musculus GN=Prdx6 PE=1 SV=3	small	sand	57.1992	18.56	3	3	_DFTPVC[+57]TTELGR_.2|_PGGLLLGDEAPN[+1]FEANTTIGR_.3|_KGESVMVVPTLSEEEAKQC[+57]FPK_.4
medium / sand	356	P20918	2.45	2.45	5.46	2.18352	3.37e-27	1.69e-25	P20918	PLMN_MOUSE	Plasminogen	Plg	P20918	Mus musculus	1	3	uniprot-mus+musculus_0902_2017	>sp|P20918|PLMN_MOUSE Plasminogen OS=Mus musculus GN=Plg PE=1 SV=3	medium	sand	18.6699	101.977	48	92	_WEYC[+57]DIPR_.2|_VC[+57]NRVEYLNNR_.3|_Q[+1]LAAGGVSDC[+57]LAK_.2|_QLAAGGVSDC[+57]LAK_.2|_[-17]QLAAGGVSDC[+57]LAK_.2|_TAVTAAGTPC[+57]QGWAAQEPHR_.3|_TAVTAAGTPC[+57]QGWAAQEPHR_.4|_TAVTAAGTPC[+57]QGWAAQEPHR_.2|_NPDGDKGPWC[+57]YTTDPSVR_.3|_EQQC[+57]VIMAENSK_.2|_EQQC[+57]VIMAENSK_.3|_TMSGLDC[+57]QAWDSQSPHAHGYIPAKFPSK_.5|_TMSGLDC[+57]QAWDSQSPHAHGYIPAKFPSK_.4|_C[+57]TTPPPPPSPTYQC[+57]LK_.2|_C[+57]TTPPPP…
medium / sand	260	P05784	-0.36	0.36	0.78	1.54056	2.22e-24	8.94e-23	P05784	K1C18_MOUSE	Keratin, type I cytoskeletal 18	Krt18	P05784	Mus musculus	1	5	uniprot-mus+musculus_0902_2017	>sp|P05784|K1C18_MOUSE Keratin, type I cytoskeletal 18 OS=Mus musculus GN=Krt18 PE=1 SV=5	medium	sand	528.523	413.206	25	69	_QSVESDIHGLRK_[-128].3|_[-17]QSVESDIHGLRK_.3|_DAETTLTELRR_[-156].2|_NQNINLEN[+1]SLGDVEAR_.3|_NQNINLEN[+1]SLGDVEAR_.2|_NQNIN[+1]LENSLGDVEAR_.2|_NQNINLE[+22]NSLGDVEAR_.3|_AQIFAN[+1]SVDNAR_.2|_[+43]AQIFANSVDNAR_.2|_VKYETELAM[+16]R_.3|_VKYETELAM[+16]R_.2|_TLQ[+1]TLEIDLDSMKNQNINLENSLGDVEAR_.4|_TLQ[+1]TLEIDLDSMKNQNINLEN[+1]SLGDVEAR_.4|_TLQTLEIDLDSMKNQNIN[+1]LENSLGDVEAR_.4|_TLQTLEIDLDSMKNQNINLEN[+1]SLGD…
small / sand	8	O08795	-0.96	0.96	0.52	0.554824	9.42e-05	0.000356958	O08795	GLU2B_MOUSE	Glucosidase 2 subunit beta	Prkcsh	O08795	Mus musculus	1	1	uniprot-mus+musculus_0902_2017	>sp|O08795|GLU2B_MOUSE Glucosidase 2 subunit beta OS=Mus musculus GN=Prkcsh PE=1 SV=1	small	sand	12.8574	6.62874	2	2	_YEQGTGC[+57]WQGPNR_.2|_VNDGVC[+57]DC[+57]C[+57]DGTDEYNSGTVC[+57]ENTC[+57]R_.3
medium / sand	300	P11679	-0.27	0.27	0.83	1.62191	3.75e-19	8.83e-18	P11679	K2C8_MOUSE	Keratin, type II cytoskeletal 8	Krt8	P11679	Mus musculus	1	4	uniprot-mus+musculus_0902_2017	>sp|P11679|K2C8_MOUSE Keratin, type II cytoskeletal 8 OS=Mus musculus GN=Krt8 PE=1 SV=4	medium	sand	1123.2	931.493	36	81	_LQ[+1]AEIEALKGQR_.3|_[-17]QIHEEEIR_.2|_LEGLTDEIN[+1]FLR_.2|_AQYED[+14]IANR_.2|_ASLEAAIADAEQ[+1]R_.2|_SNMDNMFESYIN[+1]NLRR_.3|_SNM[+16]DNMFESYINNLRR_.3|_AEAETMYQ[+1]IKYEELQTLAGK_.3|_[-17]QLEALGQEK_.2|_[+43]QLEALGQEK_.2|_ELQSQISDTSVVLSM[+16]DNSR_.3|_ELQSQ[+1]ISDTSVVLSMDNSR_.3|_E[+22]LQSQISDTSVVLSMDNSR_.3|_ELQSQISDTSVVLSM[+16]DNSR_.2|_SLDM[+16]DGIIAEVR_.2|_SLDMD[+22]GIIAEVR_.3|_SLD[+22]MDGIIAEVR_.3…
large / sand	120	O08976	-2.03	2.03	0.24	2.57171	0.000623054	0.00179865	O08976	PBAS_MOUSE	Probasin	Pbsn	O08976	Mus musculus	2	2	uniprot-mus+musculus_0902_2017	>sp|O08976|PBAS_MOUSE Probasin OS=Mus musculus GN=Pbsn PE=2 SV=2	large	sand	74.6202	18.2261	4	17	_[+43]IMDTDNC[+57]PSK_.2|_IMDTDNC[+57]PSK_.2|_GKQLNKEEMTEFMNLVEEM[+16]GIEEENVQR_.4|_GKQLNKEEMTEFM[+16]NLVEEMGIEEENVQR_.4|_GKQLNKEEM[+16]TEFMNLVEEM[+16]GIEEENVQR_.4|_GKQLNKEEM[+16]TEFMNLVEEMGIEEENVQR_.4|_IMDTDNC[+57]PSKIKP_.3|_IMDTDNC[+57]PSKIKP_.2|_IM[+16]DTDNC[+57]PSKIKP_.3|_QLNKEEMTEFMNLVEEM[+16]GIEEENVQR_.3|_[-17]QLNKEEMTEFM[+16]N[+1]LVEEMGIEEENVQR_.3|_[-17]QLNKEEM[+16]TEFM[+16]N[+1]LVEEMGIEEE…
large / sand	16	O35381	-0.8	0.8	0.57	1.91016	0.00337502	0.00712631	O35381	AN32A_MOUSE	Acidic leucine-rich nuclear phosphoprotein 32 family member A	Anp32a	O35381	Mus musculus	1	1	uniprot-mus+musculus_0902_2017	>sp|O35381|AN32A_MOUSE Acidic leucine-rich nuclear phosphoprotein 32 family member A OS=Mus musculus GN=Anp32a PE=1 SV=1	large	sand	48.316	27.6571	2	4	_NRTPSDVKELVLDNC[+57]K_.4|_NRTPSDVKELVLDNC[+57]K_.3|_SLDLFN[+1]C[+57]EVTNLNAYRENVFK_.3|_SLDLFNC[+57]EVTNLNAYRENVFK_.3
small / sand	8	O35381	-1.56	1.56	0.34	0.924373	0.00248329	0.00554307	O35381	AN32A_MOUSE	Acidic leucine-rich nuclear phosphoprotein 32 family member A	Anp32a	O35381	Mus musculus	1	1	uniprot-mus+musculus_0902_2017	>sp|O35381|AN32A_MOUSE Acidic leucine-rich nuclear phosphoprotein 32 family member A OS=Mus musculus GN=Anp32a PE=1 SV=1	small	sand	48.316	16.3944	2	4	_NRTPSDVKELVLDNC[+57]K_.4|_NRTPSDVKELVLDNC[+57]K_.3|_SLDLFN[+1]C[+57]EVTNLNAYRENVFK_.3|_SLDLFNC[+57]EVTNLNAYRENVFK_.3
medium / sand	148	Q01339	2.37	2.37	5.17	1.97685	3.27e-17	7.17e-16	Q01339	APOH_MOUSE	Beta-2-glycoprotein 1	Apoh	Q01339	Mus musculus	1	1	uniprot-mus+musculus_0902_2017	>sp|Q01339|APOH_MOUSE Beta-2-glycoprotein 1 OS=Mus musculus GN=Apoh PE=1 SV=1	medium	sand	90.4364	467.258	18	37	_ITC[+57]PPPPVPK_.2|_TGTWSFLPTC[+57]R_.2|_TGTWSFLPTC[+57]R[+1]_.2|_TGTWSFLPTC[+57]R_.3|_VC[+57]PFAGILENGIVR_.2|_VC[+57]PFAGILENGIVR_.3|_VC[+57]PFAGILEN[+1]GIVR_.2|_VC[+57]PFAGILEN[+1]GIVR_.3|_VC[+57]PFAGILEN[-17]GIVR_.3|_LPEC[+57]LEVK_.2|_C[+57]TEEGKWSPDIPAC[+57]AR_.3|_C[+57]TEEGKWSPDIPAC[+57]AR_.2|_ATFGC[+57]HETYKLDGPEEAEC[+57]TK_.4|_ATFGC[+57]HETYKLDGPEEAEC[+57]TK_.3|_IC[+57]PKPDDLPFATVVPLK_.3|…
small / sand	8	O35639	2.39	2.39	5.22	1.479	0.00648216	0.0121117	O35639	ANXA3_MOUSE	Annexin A3	Anxa3	O35639	Mus musculus	1	4	uniprot-mus+musculus_0902_2017	>sp|O35639|ANXA3_MOUSE Annexin A3 OS=Mus musculus GN=Anxa3 PE=1 SV=4	small	sand	49.124	256.625	2	2	_[+42]ASIWVGPR_.2|_SM[+16]KGTGTDEDALIEILTTR_.3
large / sand	16	O70133	-0.96	0.96	0.52	1.54795	0.0235804	0.033801	O70133	DHX9_MOUSE	ATP-dependent RNA helicase A	Dhx9	O70133	Mus musculus	1	2	uniprot-mus+musculus_0902_2017	>sp|O70133|DHX9_MOUSE ATP-dependent RNA helicase A OS=Mus musculus GN=Dhx9 PE=1 SV=2	large	sand	14.0345	7.23492	2	2	_AAEC[+57]NIVVTQPR_.2|_LAAQSC[+57]ALSLVR_.2
medium / sand	248	Q9DCV7	-0.41	0.41	0.75	1.75589	3.1e-15	6.25e-14	Q9DCV7	K2C7_MOUSE	Keratin, type II cytoskeletal 7	Krt7	Q9DCV7	Mus musculus	1	1	uniprot-mus+musculus_0902_2017	>sp|Q9DCV7|K2C7_MOUSE Keratin, type II cytoskeletal 7 OS=Mus musculus GN=Krt7 PE=1 SV=1	medium	sand	632.253	475.944	27	63	_Q[+1]GELEAALQK_.2|_[-17]QGELEAALQK_.2|_WALLQ[+1]EQK_.2|_[+42]SIHFSSR_.2|_IFEAQ[+1]IAGLR_.2|_[+43]IFEAQIAGLR_.2|_QQLETLQ[+1]LDGGR_.2|_[-17]QQLETLQLDGGR_.2|_AKLESSIAEAEEQ[+1]GELAIK_.3|_TAAEN[+1]EFVLLKK_.3|_TAAENEFVLLKK_[-128].2|_[+43]TAAENEFVLLKK_.2|_[+43]TAAEN[+1]EFVLLKK_.2|_E[+22]ITINQSLLAPLSVDIDPTIQQVR_.3|_EITINQSLLAPLSVD[+38]IDPTIQQVR_.4|_EITINQSLLAP[+16]LSVD[+38]IDPTIQQVR_.4|_[+43]LQAEIDTLKNQ…
large / sand	56	O70559	-3.61	3.61	0.08	3.48291	3.88e-05	0.000161499	O70559	SPR2H_MOUSE	Small proline-rich protein 2H	Sprr2h	O70559	Mus musculus	2	1	uniprot-mus+musculus_0902_2017	>sp|O70559|SPR2H_MOUSE Small proline-rich protein 2H OS=Mus musculus GN=Sprr2h PE=2 SV=1	large	sand	26.0462	2.13506	2	7	_C[+57]PEPC[+57]PPPKC[+57]TEP[+16]C[+57]P[-30]PPK_.3|_C[+57]PEPC[+57]PPPKC[+57]TEP[+16]C[+57]PP[-30]PK_.3|_C[+57]PEPC[+57]PPPKC[+57]TEP[-30]C[+57]P[+16]PPK_.3|_C[+57]PEPC[+57]PPPKC[+57]TEP[-30]C[+57]PP[+16]PK_.3|_C[+57]PEPC[+57]PPPKC[+57]TEPC[+57]P[+16]P[-30]PK_.3|_C[+57]PEPC[+57]PPPKC[+57]TEPC[+57]P[-30]P[+16]PK_.3|_C[+57]PEPC[+57]PPPKC[+57]PEPC[+57]PPPK_.3
small / sand	28	O70559	-0.66	0.66	0.63	1.54236	0.0001062	0.00039275	O70559	SPR2H_MOUSE	Small proline-rich protein 2H	Sprr2h	O70559	Mus musculus	2	1	uniprot-mus+musculus_0902_2017	>sp|O70559|SPR2H_MOUSE Small proline-rich protein 2H OS=Mus musculus GN=Sprr2h PE=2 SV=1	small	sand	26.0462	16.5163	2	7	_C[+57]PEPC[+57]PPPKC[+57]TEP[+16]C[+57]P[-30]PPK_.3|_C[+57]PEPC[+57]PPPKC[+57]TEP[+16]C[+57]PP[-30]PK_.3|_C[+57]PEPC[+57]PPPKC[+57]TEP[-30]C[+57]P[+16]PPK_.3|_C[+57]PEPC[+57]PPPKC[+57]TEP[-30]C[+57]PP[+16]PK_.3|_C[+57]PEPC[+57]PPPKC[+57]TEPC[+57]P[+16]P[-30]PK_.3|_C[+57]PEPC[+57]PPPKC[+57]TEPC[+57]P[-30]P[+16]PK_.3|_C[+57]PEPC[+57]PPPKC[+57]PEPC[+57]PPPK_.3
large / sand	16	O88456	-1.04	1.04	0.49	0.614351	1.34e-05	6.38e-05	O88456	CPNS1_MOUSE	Calpain small subunit 1	Capns1	O88456	Mus musculus	1	1	uniprot-mus+musculus_0902_2017	>sp|O88456|CPNS1_MOUSE Calpain small subunit 1 OS=Mus musculus GN=Capns1 PE=1 SV=1	large	sand	49.9372	24.2294	2	2	_TDGFGIDTC[+57]R_.2|_VVTRHPDLKTDGFGIDTC[+57]R_.4
large / sand	24	O88569	-2.77	2.77	0.15	1.45961	2.17e-08	1.99e-07	O88569	ROA2_MOUSE	Heterogeneous nuclear ribonucleoproteins A2/B1	Hnrnpa2b1	O88569	Mus musculus	1	2	uniprot-mus+musculus_0902_2017	>sp|O88569|ROA2_MOUSE Heterogeneous nuclear ribonucleoproteins A2/B1 OS=Mus musculus GN=Hnrnpa2b1 PE=1 SV=2	large	sand	80.4257	11.7929	2	3	_GGGGN[+1]FGPGPGSNFR_.2|_LTDC[+57]VVMRDPASKR_.4|_LTDC[+57]VVMRDPASKR_.3
small / sand	12	O88569	-1.8	1.8	0.29	1.21487	0.000596257	0.00173735	O88569	ROA2_MOUSE	Heterogeneous nuclear ribonucleoproteins A2/B1	Hnrnpa2b1	O88569	Mus musculus	1	2	uniprot-mus+musculus_0902_2017	>sp|O88569|ROA2_MOUSE Heterogeneous nuclear ribonucleoproteins A2/B1 OS=Mus musculus GN=Hnrnpa2b1 PE=1 SV=2	small	sand	80.4257	23.0193	2	3	_GGGGN[+1]FGPGPGSNFR_.2|_LTDC[+57]VVMRDPASKR_.4|_LTDC[+57]VVMRDPASKR_.3
medium / sand	276	P30933	-4.97	4.97	0.03	4.10155	2.85e-14	5.39e-13	P30933	SVS5_MOUSE	Seminal vesicle secretory protein 5	Svs5	P30933	Mus musculus	2	1	uniprot-mus+musculus_0902_2017	>sp|P30933|SVS5_MOUSE Seminal vesicle secretory protein 5 OS=Mus musculus GN=Svs5 PE=2 SV=1	medium	sand	1030.04	32.8244	11	77	_[+43]GSQAGGGMSSFK_.2|_SKHPSSISSESFHEESSSSS[+4]EMSSSGGHFGLK_.5|_SKHPSSISSESFHE[+38]ESSSSSEMSSSGGHFGLK_.5|_SKHPSSISSESFHEE[+38]SSSSSEMSSSGGHFGLK_.5|_SKHPSSISSESFHEESSSSSE[+38]MSSSGGHFGLK_.5|_SKHPSSISSESFHEESSSSSEM[+16]SSSGGHFGLK_.5|_SKHPSSISSESF[+16]HEES[+154]SSSSEMSSSGGHFGLK_.5|_SKHPSSISSESF[+16]HEESS[+154]SSSEMSSSGGHFGLK_.5|_SKHPSSISSESF[+16]HEESSS[+154]SSEMSSSGGHFGLK_.5|_SKHPSSISSESFHEESSSSSEM[…
small / sand	20	O88947	1.19	1.19	2.28	2.002	0.012585	0.0209471	O88947	FA10_MOUSE	Coagulation factor X	F10	O88947	Mus musculus	1	1	uniprot-mus+musculus_0902_2017	>sp|O88947|FA10_MOUSE Coagulation factor X OS=Mus musculus GN=F10 PE=1 SV=1	small	sand	13.5357	30.9126	5	5	_SC[+57]ISTAPFPC[+57]GK_.2|_LDNGDC[+57]DQFC[+57]R_.2|_MNVAPAC[+57]LPQKDWAESTLMTQK_.3|_MNVAPAC[+57]LPQK_.2|_LEDAC[+57]QGDSGGPHVTR_.3
small / sand	44	P00329	-0.57	0.57	0.67	2.4139	0.000336369	0.00108928	P00329	ADH1_MOUSE	Alcohol dehydrogenase 1	Adh1	P00329	Mus musculus	1	2	uniprot-mus+musculus_0902_2017	>sp|P00329|ADH1_MOUSE Alcohol dehydrogenase 1 OS=Mus musculus GN=Adh1 PE=1 SV=2	small	sand	36.8481	24.7921	7	12	_VIPLFSPQC[+57]GEC[+57]R_.2|_VIPLFSPQC[+57]GEC[+57]R_.3|_SDDHVVSGTLVTPLPAVLGHEGAGIVESVGEGVTC[+57]VKPGDK_.5|_SDDHVVSGTLVTPLPAVLGHEGAGIVESVGEGVTC[+57]VKPGDK_.4|_IDGASPLDKVC[+57]LIGC[+57]GFSTGYGSAVK_.3|_SDDHVVSGTLVTPLPAVLGHEGAGIVESVGEGVTC[+57]VKPGDKVIPLFSPQC[+57]GEC[+57]R_.6|_SDDHVVSGTLVTPLPAVLGHEGAGIVESVGEGVTC[+57]VKPGDKVIPLFSPQC[+57]GEC[+57]R_.5|_SDDHVVSGTLVTPLPAVLGHEGAGIVESVGEGVTC[+57]VKPGDKVIPLF…
large / sand	16	P00688	1.99	1.99	3.96	2.09713	0.00202723	0.00471887	P00688	AMYP_MOUSE	Pancreatic alpha-amylase	Amy2	P00688	Mus musculus	1	2	uniprot-mus+musculus_0902_2017	>sp|P00688|AMYP_MOUSE Pancreatic alpha-amylase OS=Mus musculus GN=Amy2 PE=1 SV=2	large	sand	15.1187	59.9098	2	2	_WVDIAKEC[+57]ER_.3|_EVTINADTTC[+57]GNDWVC[+57]EHR_.3
medium / sand	252	Q8VCM7	3.11	3.11	8.61	2.60179	1.19e-12	1.94e-11	Q8VCM7	FIBG_MOUSE	Fibrinogen gamma chain	Fgg	Q8VCM7	Mus musculus	1	1	uniprot-mus+musculus_0902_2017	>sp|Q8VCM7|FIBG_MOUSE Fibrinogen gamma chain OS=Mus musculus GN=Fgg PE=1 SV=1	medium	sand	22.4477	193.193	22	66	_DNC[+57]C[+57]ILDER_.2|_[+43]DNC[+57]C[+57]ILDER_.2|_DNC[+57]C[+57]ILDE[+14]R_.2|_QQFLVYC[+57]EIDGSGN[+1]GWTVLQK_.3|_QQFLVYC[+57]EIDGSGNGWTVLQK_.3|_YLQ[+1]EIYNSNNQK_.2|_YLQEIYNSN[+1]NQK_.2|_YLQEIYNSNN[+1]QK_.2|_YLQEIYN[+1]SNNQK_.2|_[+43]YLQEIYNSNNQK_.2|_VAQLEAQC[+57]QEPC[+57]K_.3|_VAQLEAQC[+57]QEPC[+57]K_.2|_QQFLVYC[+57]EIDGSGNGWTVLQKR_.3|_[-17]QQFLVYC[+57]EID[+16]GSGN[+1]GWTVLQKR_.3|_QQFLVYC[+5…
large / sand	616	P01027	1.52	1.52	2.86	2.22012	2.06e-08	1.92e-07	P01027	CO3_MOUSE	Complement C3	C3	P01027	Mus musculus	1	3	uniprot-mus+musculus_0902_2017	>sp|P01027|CO3_MOUSE Complement C3 OS=Mus musculus GN=C3 PE=1 SV=3	large	sand	23.5754	67.4559	49	82	_LITQGENC[+57]IK_.2|_DNHLAPGQ[+1]QTTLR_.3|_GIC[+57]VADPYEIR_.2|_AFIDC[+57]C[+57]NHITK_.3|_AFIDC[+57]C[+57]NHITK_.2|_AFIDC[+57]C[+57]N[+1]HITK_.2|_AAVFN[+1]HFISDGVK_.3|_VLVVTQ[+1]GSNAK_.2|_GDPRDNHLAPGQ[+1]QTTLR_.4|_GDPRDN[+1]HLAPGQQTTLR_.3|_QVREPGQD[+38]LVVLSLPITPEFIPSFR_.4|_[-17]QVREPGQDLVVLSLPITPEFIPSFR_.3|_QVREPGQDLVVLSLPITPE[+22]FIPSFR_.4|_IILQGSP[+16]VVQMAEDAVDGER_.3|_IILQGSPVVQM[+16]AEDAVDGE…
small / sand	308	P01027	3.14	3.14	8.84	2.25616	4.3e-27	1.99e-25	P01027	CO3_MOUSE	Complement C3	C3	P01027	Mus musculus	1	3	uniprot-mus+musculus_0902_2017	>sp|P01027|CO3_MOUSE Complement C3 OS=Mus musculus GN=C3 PE=1 SV=3	small	sand	23.5754	208.519	49	82	_LITQGENC[+57]IK_.2|_DNHLAPGQ[+1]QTTLR_.3|_GIC[+57]VADPYEIR_.2|_AFIDC[+57]C[+57]NHITK_.3|_AFIDC[+57]C[+57]NHITK_.2|_AFIDC[+57]C[+57]N[+1]HITK_.2|_AAVFN[+1]HFISDGVK_.3|_VLVVTQ[+1]GSNAK_.2|_GDPRDNHLAPGQ[+1]QTTLR_.4|_GDPRDN[+1]HLAPGQQTTLR_.3|_QVREPGQD[+38]LVVLSLPITPEFIPSFR_.4|_[-17]QVREPGQDLVVLSLPITPEFIPSFR_.3|_QVREPGQDLVVLSLPITPE[+22]FIPSFR_.4|_IILQGSP[+16]VVQMAEDAVDGER_.3|_IILQGSPVVQM[+16]AEDAVDGE…
medium / sand	56	P43277	-0.05	0.05	0.97	1.55185	1.87e-12	2.96e-11	P43277	H13_MOUSE	Histone H1.3	Hist1h1d	P43277	Mus musculus	1	2	uniprot-mus+musculus_0902_2017	>sp|P43277|H13_MOUSE Histone H1.3 OS=Mus musculus GN=Hist1h1d PE=1 SV=2	medium	sand	202.591	196.063	7	15	_[+42]SETAPAAPAAPAPVEKTPVK_.3|_[+42]SETAPAAPAAPAPVEKTPVK_.2|_[+42]SETAPAAPAAPAPVEK_.2|_[+42]SETAPAAPAAPAPVE[+22]K_.2|_[+42]SETAPAAPAAPAPVEKTPVKK_.3|_SGVSLAALKK_[-128].2|_[+43]SGVSLAALKK_.2|_ALAAAGYDVEKN[+1]NSR_.3|_ALAAAGYDVEKNN[+1]SR_.3|_[+43]ALAAAGYDVEKNNSR_.2|_[+43]ALAAAGYDVEKN[+1]NSR_.2|_[+43]ALAAAGYDVEKNN[+1]SR_.2|_ALAAAGYD[+22]VEKNNSR_.3|_[+43]GTGASGSFKLNK_.2|_K[+113]ALAAAGYDVEKNNSR_.3
large / sand	464	P01132	2.3	2.3	4.93	2.04092	8.53e-57	1.07e-54	P01132	EGF_MOUSE	Pro-epidermal growth factor	Egf	P01132	Mus musculus	1	2	uniprot-mus+musculus_0902_2017	>sp|P01132|EGF_MOUSE Pro-epidermal growth factor OS=Mus musculus GN=Egf PE=1 SV=2	large	sand	222.036	1093.99	33	60	_C[+57]IC[+57]PAGSVLGR_.2|_RLFWTDVGM[+16]SPR_.3|_SVIEMANLDGSKRR_[-156].2|_SHSSAC[+57]AEGYTLSR_.3|_SHSSAC[+57]AEGYTLSR_.2|_SC[+57]AASGPQ[+1]PLLLFANSQDIR_.3|_SC[+57]AASGPQPLLLFANSQDIR_.3|_SC[+57]AASGPQPLLLFANSQDIR_.2|_SC[+57]AAS[-18]GPQ[+14]PLLLFANSQDIR_.2|_HSLSSM[+16]AFFGDR_.3|_NGGC[+57]EHIC[+57]QESLGTAR_.3|_N[+1]GGC[+57]EHIC[+57]QESLGTAR_.3|_DGNLC[+57]SDIDEC[+57]VLAR_.2|_DGNLC[+57]SDIDEC[+57]VLAR…
small / sand	232	P01132	0.64	0.64	1.56	1.95985	4.44e-07	3.07e-06	P01132	EGF_MOUSE	Pro-epidermal growth factor	Egf	P01132	Mus musculus	1	2	uniprot-mus+musculus_0902_2017	>sp|P01132|EGF_MOUSE Pro-epidermal growth factor OS=Mus musculus GN=Egf PE=1 SV=2	small	sand	222.036	346.272	33	60	_C[+57]IC[+57]PAGSVLGR_.2|_RLFWTDVGM[+16]SPR_.3|_SVIEMANLDGSKRR_[-156].2|_SHSSAC[+57]AEGYTLSR_.3|_SHSSAC[+57]AEGYTLSR_.2|_SC[+57]AASGPQ[+1]PLLLFANSQDIR_.3|_SC[+57]AASGPQPLLLFANSQDIR_.3|_SC[+57]AASGPQPLLLFANSQDIR_.2|_SC[+57]AAS[-18]GPQ[+14]PLLLFANSQDIR_.2|_HSLSSM[+16]AFFGDR_.3|_NGGC[+57]EHIC[+57]QESLGTAR_.3|_N[+1]GGC[+57]EHIC[+57]QESLGTAR_.3|_DGNLC[+57]SDIDEC[+57]VLAR_.2|_DGNLC[+57]SDIDEC[+57]VLAR…
small / sand	32	P01837	0.04	0.04	1.03	1.48905	5.22e-06	2.75e-05	P01837	IGKC_MOUSE	Ig kappa chain C region	NaN	P01837	Mus musculus	1	1	uniprot-mus+musculus_0902_2017	>sp|P01837|IGKC_MOUSE Ig kappa chain C region OS=Mus musculus PE=1 SV=1	small	sand	14.4085	14.83	3	8	_QNGVLN[+1]SWTDQDSK_.2|_QN[+1]GVLNSWTDQDSK_.2|_[-17]QNGVLN[+1]SWTDQDSKDSTYSM[+16]SSTLTLTKDEYER_.4|_[-17]QNGVLNSW[+16]TDQ[+1]DSKDSTYSMSSTLTLTKDEYER_.4|_Q[+1]NGVLNSWTDQDSKDSTYSMSSTLTLTKDEYER_.4|_[-17]QN[+1]GVLN[+1]SWTDQDSKDSTYSM[+16]SSTLTLTKDEYER_.4|_QN[+1]GVLNSWTDQDSKDSTYSMSSTLTLTKDEYER_.4|_HNSYTC[+57]EATHKTSTSPIVK_.4
small / sand	32	P01863;P01865	0.29	0.29	1.22	2.17431	0.00212505	0.00488292	P01863;P01865	GCAA_MOUSE;GCAM_MOUSE	Ig gamma-2A chain C region, A allele;Ig gamma-2A chain C region, membrane-bound form	Ighg;Igh-1a	P01863;P01865	Mus musculus	1	1;3	uniprot-mus+musculus_0902_2017	>sp|P01863|GCAA_MOUSE Ig gamma-2A chain C region, A allele OS=Mus musculus GN=Ighg PE=1 SV=1;>sp|P01865|GCAM_MOUSE Ig gamma-2A chain C region, membrane-bound form OS=Mus musculus GN=Igh-1a PE=1 SV=3	small	sand	29.6356	36.1348	5	8	_C[+57]KVNNKDLPAPIER_.4|_C[+57]KVNNKDLPAPIER_.3|_TTAPSVYPLAPVC[+57]GDTTGSSVTLGC[+57]LVK_.3|_C[+57]PAPNLLGGPSVFIFPPK_.2|_C[+57]PAPNLLGGPSVFIFPPK_.3|_GPTIKPC[+57]PPC[+57]KC[+57]PAPNLLGGPSVFIFPPK_.4|_NSYSC[+57]SVVHEGLHNHHTTK_.4|_N[+1]SYSC[+57]SVVHEGLHNHHTTK_.4
medium / sand	308	P01027	2.53	2.53	5.77	2.26044	2.73e-12	4.22e-11	P01027	CO3_MOUSE	Complement C3	C3	P01027	Mus musculus	1	3	uniprot-mus+musculus_0902_2017	>sp|P01027|CO3_MOUSE Complement C3 OS=Mus musculus GN=C3 PE=1 SV=3	medium	sand	23.5754	136.143	49	82	_LITQGENC[+57]IK_.2|_DNHLAPGQ[+1]QTTLR_.3|_GIC[+57]VADPYEIR_.2|_AFIDC[+57]C[+57]NHITK_.3|_AFIDC[+57]C[+57]NHITK_.2|_AFIDC[+57]C[+57]N[+1]HITK_.2|_AAVFN[+1]HFISDGVK_.3|_VLVVTQ[+1]GSNAK_.2|_GDPRDNHLAPGQ[+1]QTTLR_.4|_GDPRDN[+1]HLAPGQQTTLR_.3|_QVREPGQD[+38]LVVLSLPITPEFIPSFR_.4|_[-17]QVREPGQDLVVLSLPITPEFIPSFR_.3|_QVREPGQDLVVLSLPITPE[+22]FIPSFR_.4|_IILQGSP[+16]VVQMAEDAVDGER_.3|_IILQGSPVVQM[+16]AEDAVDGE…
small / sand	36	P01868;P01869	1.03	1.03	2.04	2.01491	0.00310442	0.00666757	P01868;P01869	IGHG1_MOUSE;IGH1M_MOUSE	Ig gamma-1 chain C region secreted form;Ig gamma-1 chain C region, membrane-bound form	Ighg1	P01868;P01869	Mus musculus	1	1;2	uniprot-mus+musculus_0902_2017	>sp|P01868|IGHG1_MOUSE Ig gamma-1 chain C region secreted form OS=Mus musculus GN=Ighg1 PE=1 SV=1;>sp|P01869|IGH1M_MOUSE Ig gamma-1 chain C region, membrane-bound form OS=Mus musculus GN=Ighg1 PE=1 SV=2	small	sand	18.5954	37.9077	5	9	_C[+57]RVNSAAFPAPIEK_.3|_C[+57]RVNSAAFPAPIEK_.2|_DC[+57]GC[+57]KPC[+57]IC[+57]TVPEVSSVFIFPPKPK_.4|_TTPPSVYPLAPGSAAQTNSMVTLGC[+57]LVK_.3|_TTPPSVYPLAPGSAAQTN[+1]SMVTLGC[+57]LVK_.3|_SNWEAGNTFTC[+57]SVLHEGLHNHHTEK_.5|_SNWEAGNTFTC[+57]SVLHEGLHNHHTEK_.4|_NTQPIMN[+1]TN[+1]GSYFVYSK_.2|_NTQPIMN[+1]TN[+1]GSYFVYSK_.3
small / sand	32	P01872	0.27	0.27	1.21	1.84104	0.0278101	0.0384542	P01872	IGHM_MOUSE	Ig mu chain C region	Ighm	P01872	Mus musculus	1	2	uniprot-mus+musculus_0902_2017	>sp|P01872|IGHM_MOUSE Ig mu chain C region OS=Mus musculus GN=Ighm PE=1 SV=2	small	sand	10.0517	12.1624	7	8	_LIC[+57]EATNFTPKPITVSWLK_.3|_SILEGSDEYLVC[+57]K_.2|_SILEGSDEYLVC[+57]K_.3|_GVASVC[+57]VEDWNNR_.2|_GFSPADISVQ[+1]WLQR_.2|_GVASVC[+57]VEDWNNRK_.3|_LIC[+57]EATNFTPKPITVSWLKDGK_.4|_GVASVC[+57]VEDWNNRKEFVC[+57]TVTHR_.4
medium / sand	208	P06909	0.57	0.57	1.48	2.27708	2.47e-11	3.36e-10	P06909	CFAH_MOUSE	Complement factor H	Cfh	P06909	Mus musculus	1	2	uniprot-mus+musculus_0902_2017	>sp|P06909|CFAH_MOUSE Complement factor H OS=Mus musculus GN=Cfh PE=1 SV=2	medium	sand	27.889	41.3372	38	57	_C[+57]TPTGWIPVPR_.2|_C[+57]TPTGWIPVPR_.3|_TDC[+57]DVLPTVK_.2|_[+57]VEYSHGEVVK[+28]YDC[+57]KPR_.4|_C[+57]TAQGWEPEVPC[+57]VR_.2|_C[+57]TAQGWEPEVPC[+57]VR_.3|_C[+57]TAQGWEPEVPC[+57]VRK_.3|_YRVGDLLEFSC[+57]HSGHR_.4|_IPC[+57]SQ[+1]PPTIEHGSINLPR_.3|_IPC[+57]SQPPTIEHGSINLPR_.3|_VGPDSVQC[+57]YHFGWSPGFPTC[+57]K_.3|_IYSHSGEDIEFGC[+57]K_.3|_C[+57]VEILC[+57]TPPR_.2|_C[+57]SPPYILNGIYTPHR_.3|_VGDLLEFSC[+57]HS…
large / sand	72	P01887	-4.3	4.3	0.05	3.16122	3e-15	6.14e-14	P01887	B2MG_MOUSE	Beta-2-microglobulin	B2m	P01887	Mus musculus	1	2	uniprot-mus+musculus_0902_2017	>sp|P01887|B2MG_MOUSE Beta-2-microglobulin OS=Mus musculus GN=B2m PE=1 SV=2	large	sand	725.056	36.7626	5	10	_TPQIQ[+1]VYSR_.2|_TVYWDRDM[+16]_.2|_HPPEN[+1]GKPNILNC[+57]YVTQFHPPHIEIQMLK_.6|_HPPENGKPNILNC[+57]YVTQFHPPHIEIQMLK_.6|_HPPENGKPNILNC[+57]YVTQFHPPHIEIQMLK_.5|_HPPEN[+1]GKPNILNC[+57]YVTQFHPPHIEIQMLK_.5|_HPPENGKPNILNC[+57]YVTQFHPPHIEIQMLK_.4|_VEM[+16]SDMSFSK_.2|_VEMSDM[+16]SFSK_.2|_HPPENGKPNILNC[+57]YVTQFHPPHIEIQMLKN[+1]GK_.6
small / sand	36	P01887	-5.47	5.47	0.02	3.28884	2.46e-05	0.0001077	P01887	B2MG_MOUSE	Beta-2-microglobulin	B2m	P01887	Mus musculus	1	2	uniprot-mus+musculus_0902_2017	>sp|P01887|B2MG_MOUSE Beta-2-microglobulin OS=Mus musculus GN=B2m PE=1 SV=2	small	sand	725.056	16.3752	5	10	_TPQIQ[+1]VYSR_.2|_TVYWDRDM[+16]_.2|_HPPEN[+1]GKPNILNC[+57]YVTQFHPPHIEIQMLK_.6|_HPPENGKPNILNC[+57]YVTQFHPPHIEIQMLK_.6|_HPPENGKPNILNC[+57]YVTQFHPPHIEIQMLK_.5|_HPPEN[+1]GKPNILNC[+57]YVTQFHPPHIEIQMLK_.5|_HPPENGKPNILNC[+57]YVTQFHPPHIEIQMLK_.4|_VEM[+16]SDMSFSK_.2|_VEMSDM[+16]SFSK_.2|_HPPENGKPNILNC[+57]YVTQFHPPHIEIQMLKN[+1]GK_.6
medium / sand	376	Q62266	0.76	0.76	1.69	1.86457	4.43e-11	5.77e-10	Q62266	SPR1A_MOUSE	Cornifin-A	Sprr1a	Q62266	Mus musculus	1	1	uniprot-mus+musculus_0902_2017	>sp|Q62266|SPR1A_MOUSE Cornifin-A OS=Mus musculus GN=Sprr1a PE=1 SV=1	medium	sand	308.545	521.26	27	96	_APEPC[+57]HPVVPEPC[+57]PSTVTPSPYQQK_.3|_APEPC[+57]HPVVPEPC[+57]PSTVTPSPYQQK_.4|_APEPC[+57]HPVVPEPC[+57]PSTVTPSPYQ[+1]QK_.4|_APEPC[+57]HPVVPEPC[+57]PSTVTPSPYQ[+1]Q[+1]K_.3|_APEPC[+57]HPVVPEPC[+57]PSTVTPSPYQQ[+1]K_.4|_VPEPC[+57]QPKVPEPC[+57]NPK_.3|_VPEPC[+57]Q[+1]PKVPEPC[+57]NPK_.3|_VPEPC[+57]QPKVPEPC[+57]QPKVPEPC[+57]NPK_.4|_VPEPC[+57]QPKVPEPC[+57]QPK_.3|_QPC[+57]Q[+1]PPPQEPC[+57]APK_.3|_Q[+1]PC[…
large / sand	1664	P01942	3.33	3.33	10.02	2.61244	4.08e-29	2.22e-27	P01942	HBA_MOUSE	Hemoglobin subunit alpha	Hba	P01942	Mus musculus	1	2	uniprot-mus+musculus_0902_2017	>sp|P01942|HBA_MOUSE Hemoglobin subunit alpha OS=Mus musculus GN=Hba PE=1 SV=2	large	sand	125.283	1255.76	19	217	_M[+16]FASFPTTK_.2|_[+43]MFASFPTTK_.2|_[+43]VLSGEDKSNIK_.2|_[+42]VLSGEDKSNIK_.2|_[+42]VLSGEDKSN[+1]IK_.2|_[+28]VLSGEDKSNIK_.2|_VLSGEDK[+43]SNIK_.2|_VLSGEDK[+28]SNIK_.2|_VADALASAAGH[+28]LDDLPGALSALSDLHAHK_.5|_VAD[+14]ALASAAGHLDDLPGALSALSDLHAHK_.5|_VADALASAAGH[+28]LDDLPGALSALSDLHAHK_.4|_VADALASAAGH[+26]LDDLPGALSALSDLHAHK_.5|_VADALASAAGH[+26]LDDLPGALSALSDLHAHK_.4|_VADALAS[+4]AAGHLDDLPGALSALSDLHAHK_.…
small / sand	832	P01942	1.09	1.09	2.13	2.2375	8.96e-07	5.69e-06	P01942	HBA_MOUSE	Hemoglobin subunit alpha	Hba	P01942	Mus musculus	1	2	uniprot-mus+musculus_0902_2017	>sp|P01942|HBA_MOUSE Hemoglobin subunit alpha OS=Mus musculus GN=Hba PE=1 SV=2	small	sand	125.283	266.437	19	217	_M[+16]FASFPTTK_.2|_[+43]MFASFPTTK_.2|_[+43]VLSGEDKSNIK_.2|_[+42]VLSGEDKSNIK_.2|_[+42]VLSGEDKSN[+1]IK_.2|_[+28]VLSGEDKSNIK_.2|_VLSGEDK[+43]SNIK_.2|_VLSGEDK[+28]SNIK_.2|_VADALASAAGH[+28]LDDLPGALSALSDLHAHK_.5|_VAD[+14]ALASAAGHLDDLPGALSALSDLHAHK_.5|_VADALASAAGH[+28]LDDLPGALSALSDLHAHK_.4|_VADALASAAGH[+26]LDDLPGALSALSDLHAHK_.5|_VADALASAAGH[+26]LDDLPGALSALSDLHAHK_.4|_VADALAS[+4]AAGHLDDLPGALSALSDLHAHK_.…
medium / sand	156	P10649	1.19	1.19	2.28	1.51227	8.8e-11	1.12e-09	P10649	GSTM1_MOUSE	Glutathione S-transferase Mu 1	Gstm1	P10649	Mus musculus	1	2	uniprot-mus+musculus_0902_2017	>sp|P10649|GSTM1_MOUSE Glutathione S-transferase Mu 1 OS=Mus musculus GN=Gstm1 PE=1 SV=2	medium	sand	589.832	1343.62	16	42	_C[+57]LDAFPNLR_.2|_LGLDFPN[+1]LPYLIDGSHK_.3|_IRADIVENQ[+1]VMDTR_.3|_IRADIVEN[+1]QVMDTR_.3|_IRADIVENQVM[+16]DTR_.3|_IRADIVENQVM[+16]DTR_.2|_YTM[+16]GDAPDFDR_.2|_C[+57]LDAFPNLRDFLAR_.3|_C[+57]LDAFPNLRDFLAR_.2|_C[+57]LDAFPN[-17]LRDFLAR_.2|_ADIVENQVM[+16]DTR_.2|_ADIVE[+22]NQVMDTR_.3|_ADIVENQVM[+16]DTR_.3|_ADIVEN[+1]QVMDTR_.2|_[+43]ADIVEN[+1]QVMDTR_.2|_MQLIMLC[+57]YNPDFEK_.3|_MQLIM[+16]LC[+57]YNPDFEK…
large / sand	1696	P02088	4.21	4.21	18.47	2.89955	2.53e-22	7.9e-21	P02088	HBB1_MOUSE	Hemoglobin subunit beta-1	Hbb-b1	P02088	Mus musculus	1	2	uniprot-mus+musculus_0902_2017	>sp|P02088|HBB1_MOUSE Hemoglobin subunit beta-1 OS=Mus musculus GN=Hbb-b1 PE=1 SV=2	large	sand	1056.72	19518.7	24	220	_GTFASLSELHC[+57]DK_.3|_GTFASLSELHC[+57]DK_.2|_[+43]GTFASLSELHC[+57]DK_.2|_GTFASLSELH[+57]C[+57]DK_.2|_AAVSC[+57]LWGK_.2|_AAVSC[+57]LW[+16]GK_.2|_[+43]AAVSC[+57]LWGK_.2|_AAVSC[+57]LW[+4]GK_.2|_AAVSC[+57]LW[+32]GK_.2|_[+43]AAVSC[+57]LW[+16]GK_.2|_VN[+4]SDEVGGEALGR_.2|_VN[+1]SDEVGGEALGR_.2|_VN[+1]S[-2]DEVGGEALGR_.2|_VNSD[+22]EVGGEALGR_.3|_VNSDE[+22]VGGEALGR_.3|_[+43]VN[+1]SDEVGGEALGR_.2|_[+42]VN[+1…
small / sand	848	P02088	0.53	0.53	1.45	2.15756	0.000909443	0.0024553	P02088	HBB1_MOUSE	Hemoglobin subunit beta-1	Hbb-b1	P02088	Mus musculus	1	2	uniprot-mus+musculus_0902_2017	>sp|P02088|HBB1_MOUSE Hemoglobin subunit beta-1 OS=Mus musculus GN=Hbb-b1 PE=1 SV=2	small	sand	1056.72	1530.8	24	220	_GTFASLSELHC[+57]DK_.3|_GTFASLSELHC[+57]DK_.2|_[+43]GTFASLSELHC[+57]DK_.2|_GTFASLSELH[+57]C[+57]DK_.2|_AAVSC[+57]LWGK_.2|_AAVSC[+57]LW[+16]GK_.2|_[+43]AAVSC[+57]LWGK_.2|_AAVSC[+57]LW[+4]GK_.2|_AAVSC[+57]LW[+32]GK_.2|_[+43]AAVSC[+57]LW[+16]GK_.2|_VN[+4]SDEVGGEALGR_.2|_VN[+1]SDEVGGEALGR_.2|_VN[+1]S[-2]DEVGGEALGR_.2|_VNSD[+22]EVGGEALGR_.3|_VNSDE[+22]VGGEALGR_.3|_[+43]VN[+1]SDEVGGEALGR_.2|_[+42]VN[+1…
large / sand	472	P02089	2.72	2.72	6.58	2.56963	3.5e-11	4.66e-10	P02089	HBB2_MOUSE	Hemoglobin subunit beta-2	Hbb-b2	P02089	Mus musculus	1	2	uniprot-mus+musculus_0902_2017	>sp|P02089|HBB2_MOUSE Hemoglobin subunit beta-2 OS=Mus musculus GN=Hbb-b2 PE=1 SV=2	large	sand	146.308	961.992	13	62	_SAVSC[+57]LWAK_.2|_[+43]SAVSC[+57]LWAK_.2|_SAVSC[+57]LWAK[+43]_.2|_NLDNLKGTFASLSELHC[+57]DKLHVDPENFR_.5|_NLDN[+1]LKGTFASLSELHC[+57]DKLHVDPENFR_.6|_NLDN[+1]LKGTFASLSELHC[+57]DKLHVDPENFR_.5|_NLDNLKGTFASLSELHC[+57]DKLHVDPENFR_.6|_NLDNLKGTFASLSELHC[+57]DKLHVDPENFR_.4|_KVITAFN[+1]EGLK_.2|_LLGN[+1]AIVIVLGHHLGK_.4|_LLGN[+1]AIVIVLGHHLGK_.2|_[+43]VITAFNEGLK_.2|_YFDSFGD[+22]LSSASAIMGNPK_.3|_YFDSFGDLSSASAI…
large / sand	32	P02301;P84244	-0.81	0.81	0.57	1.38345	0.000529618	0.00158759	P02301;P84244	H3C_MOUSE;H33_MOUSE	Histone H3.3C;Histone H3.3	H3f3c;H3f3a	P02301;P84244	Mus musculus	3;1	3;2	uniprot-mus+musculus_0902_2017	>sp|P02301|H3C_MOUSE Histone H3.3C OS=Mus musculus GN=H3f3c PE=3 SV=3;>sp|P84244|H33_MOUSE Histone H3.3 OS=Mus musculus GN=H3f3a PE=1 SV=2	large	sand	22.893	13.0285	3	4	_EIAQDFKTD[+14]LR_.2|_[+43]EIAQDFKTDLR_.2|_LVREIAQ[+1]DFKTDLR_.3|_FQSAAIGALQEASEAYLVGLFEDTNLC[+57]AIHAK_.5
small / sand	16	P02301;P84244	-0.73	0.73	0.6	1.49167	0.0219314	0.0319513	P02301;P84244	H3C_MOUSE;H33_MOUSE	Histone H3.3C;Histone H3.3	H3f3c;H3f3a	P02301;P84244	Mus musculus	3;1	3;2	uniprot-mus+musculus_0902_2017	>sp|P02301|H3C_MOUSE Histone H3.3C OS=Mus musculus GN=H3f3c PE=3 SV=3;>sp|P84244|H33_MOUSE Histone H3.3 OS=Mus musculus GN=H3f3a PE=1 SV=2	small	sand	22.893	13.7697	3	4	_EIAQDFKTD[+14]LR_.2|_[+43]EIAQDFKTDLR_.2|_LVREIAQ[+1]DFKTDLR_.3|_FQSAAIGALQEASEAYLVGLFEDTNLC[+57]AIHAK_.5
medium / sand	28	Q9DCW4	-0.71	0.71	0.61	0.803628	2.25e-10	2.76e-09	Q9DCW4	ETFB_MOUSE	Electron transfer flavoprotein subunit beta	Etfb	Q9DCW4	Mus musculus	1	3	uniprot-mus+musculus_0902_2017	>sp|Q9DCW4|ETFB_MOUSE Electron transfer flavoprotein subunit beta OS=Mus musculus GN=Etfb PE=1 SV=3	medium	sand	135.314	82.7001	5	8	_GIHVEIPGAQ[+1]AESLGPLQVAR_.3|_YATLPNIMK[+42]AK_.3|_EIIAVSC[+57]GPSQC[+57]QETIR_.2|_EIIAVSC[+57]GPSQC[+57]QETIR_.3|_EIIAVSC[+57]GPSQ[+1]C[+57]QETIR_.2|_EIIAVSC[+57]GPSQC[+57]Q[+1]ETIR_.2|_HSMNPFC[+57]EIAVEEAVR_.3|_KLVKEIIAVSC[+57]GPSQC[+57]QETIR_.4
small / sand	12	P02535	-1.72	1.72	0.3	1.83559	0.00608975	0.0114988	P02535	K1C10_MOUSE	Keratin, type I cytoskeletal 10	Krt10	P02535	Mus musculus	1	3	uniprot-mus+musculus_0902_2017	>sp|P02535|K1C10_MOUSE Keratin, type I cytoskeletal 10 OS=Mus musculus GN=Krt10 PE=1 SV=3	small	sand	255.191	77.5092	4	5	_VLDELTLS[+14]K_.2|_AETEC[+57]QN[+30]AEYQQLLDIK_.3|_AETEC[+57]QN[+30]AEYQQLLDIK_.2|_[+26]TVQ[+1]GLEIELQSQLALK_.3|_YC[+57]VQLSQIQ[+1]S[-18]Q[+1]ISALEEQLQQIR_.3
large / sand	72	P03953	-1.62	1.62	0.33	2.57647	0.0204929	0.0303868	P03953	CFAD_MOUSE	Complement factor D	Cfd	P03953	Mus musculus	1	1	uniprot-mus+musculus_0902_2017	>sp|P03953|CFAD_MOUSE Complement factor D OS=Mus musculus GN=Cfd PE=1 SV=1	large	sand	141.183	46.0837	6	9	_DTC[+57]RGDSGSPLVC[+57]GDAVEGVVTWGSR_.3|_DTC[+57]RGDSGSPLVC[+57]GDAVEGVVTWGSR_.4|_TYHDGVVTINMMC[+57]AESNRR_.4|_TYHDGVVTINMMC[+57]AESNRR_.3|_EVEPGTLC[+57]DVAGWGVVTHAGR_.3|_GDSGSPLVC[+57]GDAVEGVVTWGSR_.3|_GDSGSPLVC[+57]GDAVEGVVTWGSR_.2|_TYHDGVVTINMMC[+57]AESNR_.3|_RDTC[+57]RGDSGSPLVC[+57]GDAVEGVVTWGSR_.4
small / sand	32	P04104	-1.21	1.21	0.43	1.98539	9.54e-05	0.000360393	P04104	K2C1_MOUSE	Keratin, type II cytoskeletal 1	Krt1	P04104	Mus musculus	1	4	uniprot-mus+musculus_0902_2017	>sp|P04104|K2C1_MOUSE Keratin, type II cytoskeletal 1 OS=Mus musculus GN=Krt1 PE=1 SV=4	small	sand	457.607	197.73	6	8	_YEELQITAGK[+28]_.2|_SLNDK[-1]FASFIDK_.2|_TNAENEFVTIKK_[-128].2|_SLN[+1]DKFASFIDKVR_.3|_SLNDK[-1]FASFIDKVR_.3|_SLNDK[-1]FASFIDKVR_.2|_TNAEN[+1]EFVTIK_.2|_YEELQITAGK[+28]HGDSVR_.4
small / sand	28	P04186	0.85	0.85	1.81	1.39058	0.0087975	0.0155323	P04186	CFAB_MOUSE	Complement factor B	Cfb	P04186	Mus musculus	1	2	uniprot-mus+musculus_0902_2017	>sp|P04186|CFAB_MOUSE Complement factor B OS=Mus musculus GN=Cfb PE=1 SV=2	small	sand	20.2918	36.6572	5	8	_YGQTLRPIC[+57]LPC[+57]TEGTTR_.3|_ALRLPQTATC[+57]K_.3|_FLC[+57]TGGVDPYADPNTC[+57]KGDSGGPLIVHKR_.5|_FLC[+57]TGGVDPYADPN[+1]TC[+57]KGDSGGPLIVHKR_.5|_FLC[+57]TGGVDPYADPN[+1]TC[+57]KGDSGGPLIVHKR_.4|_FLC[+57]TGGVDPYADPNTC[+57]KGDSGGPLIVHKR_.4|_SLSLC[+57]GMVWEHK_.3|_SLSLC[+57]GMVWEHKK_.3
large / sand	152	P04939	-0.84	0.84	0.56	2.53322	0.0299139	0.0409108	P04939	MUP3_MOUSE	Major urinary protein 3	Mup3	P04939	Mus musculus	1	1	uniprot-mus+musculus_0902_2017	>sp|P04939|MUP3_MOUSE Major urinary protein 3 OS=Mus musculus GN=Mup3 PE=1 SV=1	large	sand	940.993	525.214	6	19	_LC[+57]EEHGIIR_.2|_[+43]LC[+57]EEHGIIR_.2|_EN[+1]IIDLTNVNR_.2|_ENIIDLTN[+1]VNR_.2|_EN[+1]IIDLTNVNR_.3|_ENIID[+22]LTNVNR_.3|_[+43]ENIIDLTNVNR_.2|_LC[+57]EEHGIIRENIIDLTNVNR_.4|_LC[+57]EEHGIIRENIIDLTNVNR_.3|_LC[+57]EEHGIIRENIIDLTNVNR_.5|_[+43]LC[+57]EEHGIIRENIIDLTNVNR_.3|_FAKLC[+57]EEHGIIR_.3|_FHLIVNEEC[+57]TEMTAIGEQTEK_.3|_FHLIVN[+1]EEC[+57]TEMTAIGEQTEK_.3|_FHLIVNEEC[+57]TEMTAIGEQTEK_.4|_FHLIVN[+1…
small / sand	76	P04939	-3.86	3.86	0.07	2.70699	0.000584295	0.00171448	P04939	MUP3_MOUSE	Major urinary protein 3	Mup3	P04939	Mus musculus	1	1	uniprot-mus+musculus_0902_2017	>sp|P04939|MUP3_MOUSE Major urinary protein 3 OS=Mus musculus GN=Mup3 PE=1 SV=1	small	sand	940.993	64.8268	6	19	_LC[+57]EEHGIIR_.2|_[+43]LC[+57]EEHGIIR_.2|_EN[+1]IIDLTNVNR_.2|_ENIIDLTN[+1]VNR_.2|_EN[+1]IIDLTNVNR_.3|_ENIID[+22]LTNVNR_.3|_[+43]ENIIDLTNVNR_.2|_LC[+57]EEHGIIRENIIDLTNVNR_.4|_LC[+57]EEHGIIRENIIDLTNVNR_.3|_LC[+57]EEHGIIRENIIDLTNVNR_.5|_[+43]LC[+57]EEHGIIRENIIDLTNVNR_.3|_FAKLC[+57]EEHGIIR_.3|_FHLIVNEEC[+57]TEMTAIGEQTEK_.3|_FHLIVN[+1]EEC[+57]TEMTAIGEQTEK_.3|_FHLIVNEEC[+57]TEMTAIGEQTEK_.4|_FHLIVN[+1…
medium / sand	216	P63260	-1.47	1.47	0.36	1.7304	4.46e-10	5.16e-09	P63260	ACTG_MOUSE	Actin, cytoplasmic 2	Actg1	P63260	Mus musculus	1	1	uniprot-mus+musculus_0902_2017	>sp|P63260|ACTG_MOUSE Actin, cytoplasmic 2 OS=Mus musculus GN=Actg1 PE=1 SV=1	medium	sand	292.928	105.952	22	58	_EITALAPSTM[+16]K_.2|_SYELPDGQ[+1]VITIGNER_.2|_SYELPD[+22]GQVITIGNER_.3|_Q[+1]EYDESGPSIVHR_.3|_[-17]QEYDESGPSIVHR_.2|_C[+57]DVDIRKDLYANTVLSGGTTMYPGIADR_.4|_C[+57]DVDIRKDLYANTVLSGGTTM[+16]YPGIADR_.4|_C[+57]DVDIRKDLYANTVLSGGTTMYPGIADR_.3|_DLTDYLM[+16]K_.2|_M[+16]QKEITALAPSTMK_.3|_MQKEITALAPSTM[+16]K_.3|_M[+16]QKEITALAPSTM[+16]K_.3|_[-17]QEYDESGPSIVHRK_[-128].2|_[-17]QEYDESGPSIVHRK_.3|_QEYDESGPSIVHR…
large / sand	104	P05202	0.1	0.1	1.07	1.75453	0.00660228	0.0122628	P05202	AATM_MOUSE	Aspartate aminotransferase, mitochondrial	Got2	P05202	Mus musculus	1	1	uniprot-mus+musculus_0902_2017	>sp|P05202|AATM_MOUSE Aspartate aminotransferase, mitochondrial OS=Mus musculus GN=Got2 PE=1 SV=1	large	sand	49.6248	53.0448	8	13	_VGAFTVVC[+57]K_.2|_DAGMQ[+1]LQGYR_.2|_DAGMQLQ[+1]GYR_.2|_DAGM[+16]QLQGYR_.2|_ILIRPLYSNPPLN[+1]GAR_.3|_VGAFTVVC[+57]KDAEEAKR_.4|_VGAFTVVC[+57]KDAEEAK_.3|_NLDKEYLPIGGLAEFC[+57]K_.2|_NLDKEYLPIGGLAEFC[+57]K_.3|_EGSSHNWQHITDQIGMFC[+57]FTGLKPEQVER_.5|_EGSSHNWQHITDQIGMFC[+57]FTGLKPEQVER_.4|_HFIEQGINVC[+57]LC[+57]QSYAK_.3|_HFIEQGIN[+1]VC[+57]LC[+57]QSYAK_.3
large / sand	24	P05213	-0.69	0.69	0.62	0.859097	0.000728988	0.00206162	P05213	TBA1B_MOUSE	Tubulin alpha-1B chain	Tuba1b	P05213	Mus musculus	1	2	uniprot-mus+musculus_0902_2017	>sp|P05213|TBA1B_MOUSE Tubulin alpha-1B chain OS=Mus musculus GN=Tuba1b PE=1 SV=2	large	sand	42.708	26.5261	2	3	_SIQFVDWC[+57]PTGFK_.2|_SIQFVDWC[+57]PTGFK_.3|_RSIQFVDWC[+57]PTGFK_.3
large / sand	520	P05784	-1.59	1.59	0.33	2.35279	3.69e-22	1.1e-20	P05784	K1C18_MOUSE	Keratin, type I cytoskeletal 18	Krt18	P05784	Mus musculus	1	5	uniprot-mus+musculus_0902_2017	>sp|P05784|K1C18_MOUSE Keratin, type I cytoskeletal 18 OS=Mus musculus GN=Krt18 PE=1 SV=5	large	sand	528.523	175.068	25	69	_QSVESDIHGLRK_[-128].3|_[-17]QSVESDIHGLRK_.3|_DAETTLTELRR_[-156].2|_NQNINLEN[+1]SLGDVEAR_.3|_NQNINLEN[+1]SLGDVEAR_.2|_NQNIN[+1]LENSLGDVEAR_.2|_NQNINLE[+22]NSLGDVEAR_.3|_AQIFAN[+1]SVDNAR_.2|_[+43]AQIFANSVDNAR_.2|_VKYETELAM[+16]R_.3|_VKYETELAM[+16]R_.2|_TLQ[+1]TLEIDLDSMKNQNINLENSLGDVEAR_.4|_TLQ[+1]TLEIDLDSMKNQNINLEN[+1]SLGDVEAR_.4|_TLQTLEIDLDSMKNQNIN[+1]LENSLGDVEAR_.4|_TLQTLEIDLDSMKNQNINLEN[+1]SLGD…
small / sand	260	P05784	-1.83	1.83	0.28	2.06163	8.84e-24	3.25e-22	P05784	K1C18_MOUSE	Keratin, type I cytoskeletal 18	Krt18	P05784	Mus musculus	1	5	uniprot-mus+musculus_0902_2017	>sp|P05784|K1C18_MOUSE Keratin, type I cytoskeletal 18 OS=Mus musculus GN=Krt18 PE=1 SV=5	small	sand	528.523	148.221	25	69	_QSVESDIHGLRK_[-128].3|_[-17]QSVESDIHGLRK_.3|_DAETTLTELRR_[-156].2|_NQNINLEN[+1]SLGDVEAR_.3|_NQNINLEN[+1]SLGDVEAR_.2|_NQNIN[+1]LENSLGDVEAR_.2|_NQNINLE[+22]NSLGDVEAR_.3|_AQIFAN[+1]SVDNAR_.2|_[+43]AQIFANSVDNAR_.2|_VKYETELAM[+16]R_.3|_VKYETELAM[+16]R_.2|_TLQ[+1]TLEIDLDSMKNQNINLENSLGDVEAR_.4|_TLQ[+1]TLEIDLDSMKNQNINLEN[+1]SLGDVEAR_.4|_TLQTLEIDLDSMKNQNIN[+1]LENSLGDVEAR_.4|_TLQTLEIDLDSMKNQNINLEN[+1]SLGD…
medium / sand	28	C0HKE1;C0HKE2;C0HKE3;C0HKE4;C0HKE5;C0HKE6;C0HKE7;C0HKE8;C0HKE9;Q8BFU2;Q8CGP5;Q8CGP6;Q8CGP7;Q8R1M2	-1.08	1.08	0.47	1.17288	3.17e-09	3.35e-08	C0HKE1;C0HKE2;C0HKE3;C0HKE4;C0HKE5;C0HKE6;C0HKE7;C0HKE8;C0HKE9;Q8BFU2;Q8CGP5;Q8CGP6;Q8CGP7;Q8R1M2	H2A1B_MOUSE;H2A1C_MOUSE;H2A1D_MOUSE;H2A1E_MOUSE;H2A1G_MOUSE;H2A1I_MOUSE;H2A1N_MOUSE;H2A1O_MOUSE;H2A1P_MOUSE;H2A3_MOUSE;H2A1F_MOUSE;H2A1H_MOUSE;H2A1K_MOUSE;H2AJ_MOUSE	Histone H2A type 1-B;Histone H2A type 1-C;Histone H2A type 1-D;Histone H2A type 1-E;Histone H2A type 1-G;Histone H2A type 1-I;Histone H2A type 1-N;Histone H2A type 1-O;Histone H2A type 1-P;Histone H2A type 3;Histone H2A type 1-F;Histone H2A type 1-H;Histone H2A type 1-K;Histone H2A.J	Hist1h2ab;Hist1h2ac;Hist1h2ad;Hist1h2ae;Hist1h2ag;Hist1h2ai;Hist1h2an;Hist1h2ao;Hist1h2ap;Hist3h2a;Hist1h2af;Hist1h2ah;Hist1h2ak;H2afj	C0HKE1;C0HKE2;C0HKE3;C0HKE4;C0HKE5;C0HKE6;C0HKE7;C0HKE8;C0HKE9;Q8BFU2;Q8CGP5;Q8CGP6;Q8CGP7;Q8R1M2	Mus musculus	1	1;1;1;1;1;1;1;1;1;3;3;3;3;1	uniprot-mus+musculus_0902_2017	>sp|C0HKE1|H2A1B_MOUSE Histone H2A type 1-B OS=Mus musculus GN=Hist1h2ab PE=1 SV=1;>sp|C0HKE2|H2A1C_MOUSE Histone H2A type 1-C OS=Mus musculus GN=Hist1h2ac PE=1 SV=1;>sp|C0HKE3|H2A1D_MOUSE Histone H2A type 1-D OS=Mus musculus GN=Hist1h2ad PE=1 SV=1;>sp|C0HKE4|H2A1E_MOUSE Histone H2A type 1-E OS=Mus musculus GN=Hist1h2ae PE=1 SV=1;>sp|C0HKE5|H2A1G_MOUSE Histone H2A type 1-G OS=Mus musculus GN=Hist…	medium	sand	212.272	100.615	4	7	_HLQLAIRNDEELN[+1]KLLGR_.4|_HLQLAIRN[+1]DEELNKLLGR_.4|_NDEELN[+1]KLLGR_.2|_[+43]AGLQFPVGR_.2|_VTIAQGGVLPN[+1]IQAVLLPK_.4|_VTIAQGGVLP[+16]NIQAVLLPK_.3|_[+43]VTIAQGGVLPNIQAVLLPK_.3
large / sand	32	P06869	-1.23	1.23	0.43	2.15954	0.0362996	0.0472159	P06869	UROK_MOUSE	Urokinase-type plasminogen activator	Plau	P06869	Mus musculus	1	1	uniprot-mus+musculus_0902_2017	>sp|P06869|UROK_MOUSE Urokinase-type plasminogen activator OS=Mus musculus GN=Plau PE=1 SV=1	large	sand	28.7614	12.2333	6	6	_MLC[+57]AADPEWK_.2|_TDSC[+57]KGDSGGPLIC[+57]NIEGRPTLSGIVSWGR_.4|_RPWC[+57]YVQIGLR_.3|_LVSHEQ[+1]C[+57]MQPHYYGSEINYK_.4|_KPSSSVDQQGFQC[+57]GQK_.3|_KFQGEHC[+57]EIDASKTC[+57]YHGNGDSYR_.5
large / sand	416	P06909	-0.02	0.02	0.99	2.19954	1.21e-05	5.86e-05	P06909	CFAH_MOUSE	Complement factor H	Cfh	P06909	Mus musculus	1	2	uniprot-mus+musculus_0902_2017	>sp|P06909|CFAH_MOUSE Complement factor H OS=Mus musculus GN=Cfh PE=1 SV=2	large	sand	27.889	27.55	38	57	_C[+57]TPTGWIPVPR_.2|_C[+57]TPTGWIPVPR_.3|_TDC[+57]DVLPTVK_.2|_[+57]VEYSHGEVVK[+28]YDC[+57]KPR_.4|_C[+57]TAQGWEPEVPC[+57]VR_.2|_C[+57]TAQGWEPEVPC[+57]VR_.3|_C[+57]TAQGWEPEVPC[+57]VRK_.3|_YRVGDLLEFSC[+57]HSGHR_.4|_IPC[+57]SQ[+1]PPTIEHGSINLPR_.3|_IPC[+57]SQPPTIEHGSINLPR_.3|_VGPDSVQC[+57]YHFGWSPGFPTC[+57]K_.3|_IYSHSGEDIEFGC[+57]K_.3|_C[+57]VEILC[+57]TPPR_.2|_C[+57]SPPYILNGIYTPHR_.3|_VGDLLEFSC[+57]HS…
small / sand	208	P06909	1.12	1.12	2.17	2.06688	9.72e-21	2.53e-19	P06909	CFAH_MOUSE	Complement factor H	Cfh	P06909	Mus musculus	1	2	uniprot-mus+musculus_0902_2017	>sp|P06909|CFAH_MOUSE Complement factor H OS=Mus musculus GN=Cfh PE=1 SV=2	small	sand	27.889	60.5653	38	57	_C[+57]TPTGWIPVPR_.2|_C[+57]TPTGWIPVPR_.3|_TDC[+57]DVLPTVK_.2|_[+57]VEYSHGEVVK[+28]YDC[+57]KPR_.4|_C[+57]TAQGWEPEVPC[+57]VR_.2|_C[+57]TAQGWEPEVPC[+57]VR_.3|_C[+57]TAQGWEPEVPC[+57]VRK_.3|_YRVGDLLEFSC[+57]HSGHR_.4|_IPC[+57]SQ[+1]PPTIEHGSINLPR_.3|_IPC[+57]SQPPTIEHGSINLPR_.3|_VGPDSVQC[+57]YHFGWSPGFPTC[+57]K_.3|_IYSHSGEDIEFGC[+57]K_.3|_C[+57]VEILC[+57]TPPR_.2|_C[+57]SPPYILNGIYTPHR_.3|_VGDLLEFSC[+57]HS…
medium / sand	28	P14211	-1.94	1.94	0.26	1.35012	6.29e-09	6.34e-08	P14211	CALR_MOUSE	Calreticulin	Calr	P14211	Mus musculus	1	1	uniprot-mus+musculus_0902_2017	>sp|P14211|CALR_MOUSE Calreticulin OS=Mus musculus GN=Calr PE=1 SV=1	medium	sand	103.263	26.828	5	7	_HEQNIDC[+57]GGGYVK_.3|_DMHGDSEYN[+1]IMFGPDIC[+57]GPGTK_.3|_DMHGDSEYNIMFGPDIC[+57]GPGTK_.3|_IDNSQ[+1]VESGSLEDDWDFLPPKK_.3|_C[+57]KDDEFTHLYTLIVRPDNTYEVK_.4|_C[+57]KDDEFTHLYTLIVRPDNTYEVK_.5|_DMHGDSEYNIMFGPDIC[+57]GPGTKK_.4
medium / sand	188	Q921I1	1.82	1.82	3.52	2.01519	1.22e-07	9.65e-07	Q921I1	TRFE_MOUSE	Serotransferrin	Tf	Q921I1	Mus musculus	1	1	uniprot-mus+musculus_0902_2017	>sp|Q921I1|TRFE_MOUSE Serotransferrin OS=Mus musculus GN=Tf PE=1 SV=1	medium	sand	19.3745	68.1951	26	48	_TSYPDC[+57]IK_.2|_AVSSFFSGSC[+57]VPC[+57]ADPVAFPK_.3|_AVSSFFSGSC[+57]VPC[+57]ADPVAFPK_.2|_KPVDQYEDC[+57]YLAR_.3|_KPVDQ[+1]YEDC[+57]YLAR_.3|_LC[+57]QLC[+57]PGC[+57]GC[+57]SSTQPFFGYVGAFK_.3|_LC[+57]QLC[+57]PGC[+57]GC[+57]SSTQ[+1]PFFGYVGAFK_.3|_TKC[+57]DEWSIISEGK_.3|_IEC[+57]ESAETTEDC[+57]IEK_.3|_IEC[+57]ESAETTEDC[+57]IEK_.2|_C[+57]LVEKGDVAFVK_.3|_C[+57]LVEKGDVAFVK_.2|_C[+57]LKDGGGDVAFVK_.3|_KGTDFQ…
large / sand	1184	P07724	2.95	2.95	7.72	2.03058	4.7e-174	5.88e-171	P07724	ALBU_MOUSE	Serum albumin	Alb	P07724	Mus musculus	1	3	uniprot-mus+musculus_0902_2017	>sp|P07724|ALBU_MOUSE Serum albumin OS=Mus musculus GN=Alb PE=1 SV=3	large	sand	105.542	814.706	54	160	_APQ[+1]VSTPTLVEAAR_.2|_LC[+57]AIPNLR_.2|_YM[+16]C[+57]ENQATISSK_.2|_YMC[+57]ENQATISSK_.2|_YMC[+57]ENQATISSK_.3|_[+43]YMC[+57]ENQATISSK_.2|_LSQTFPN[+1]ADFAEITK_.2|_LVQ[+1]EVTDFAK_.2|_[+43]LVQEVTDFAK_.2|_LQTC[+57]C[+57]DKPLLK_.3|_LQTC[+57]C[+57]DKPLLK_.2|_ENYGELADC[+57]C[+57]TK_.2|_ENYGELADC[+57]C[+57]TK_.3|_LGEYGFQ[+1]NAILVR_.2|_[+43]LGEYGFQNAILVR_.2|_RPC[+57]FSALTVDETYVPKEFK_.4|_RPC[+57]FSALTVDE…
small / sand	592	P07724	1.06	1.06	2.09	1.96604	1.61e-23	5.29e-22	P07724	ALBU_MOUSE	Serum albumin	Alb	P07724	Mus musculus	1	3	uniprot-mus+musculus_0902_2017	>sp|P07724|ALBU_MOUSE Serum albumin OS=Mus musculus GN=Alb PE=1 SV=3	small	sand	105.542	220.289	54	160	_APQ[+1]VSTPTLVEAAR_.2|_LC[+57]AIPNLR_.2|_YM[+16]C[+57]ENQATISSK_.2|_YMC[+57]ENQATISSK_.2|_YMC[+57]ENQATISSK_.3|_[+43]YMC[+57]ENQATISSK_.2|_LSQTFPN[+1]ADFAEITK_.2|_LVQ[+1]EVTDFAK_.2|_[+43]LVQEVTDFAK_.2|_LQTC[+57]C[+57]DKPLLK_.3|_LQTC[+57]C[+57]DKPLLK_.2|_ENYGELADC[+57]C[+57]TK_.2|_ENYGELADC[+57]C[+57]TK_.3|_LGEYGFQ[+1]NAILVR_.2|_[+43]LGEYGFQNAILVR_.2|_RPC[+57]FSALTVDETYVPKEFK_.4|_RPC[+57]FSALTVDE…
medium / sand	56	P62806	-0.92	0.92	0.53	1.48513	1.84e-07	1.41e-06	P62806	H4_MOUSE	Histone H4	Hist1h4a	P62806	Mus musculus	1	2	uniprot-mus+musculus_0902_2017	>sp|P62806|H4_MOUSE Histone H4 OS=Mus musculus GN=Hist1h4a PE=1 SV=2	medium	sand	297.165	157.106	7	14	_DNIQ[+1]GITKPAIR_.3|_[+42]DN[+1]IQGITKPAIR_.2|_[+43]DNIQGITKPAIR_.2|_TVTAM[+16]DVVYALKR_.3|_TVTAMDVVYALKR_[-156].2|_[+43]TVTAMDVVYALKR_.2|_[+43]VFLENVIR_.2|_K[+44]TVTAMDVVYALKR_.3|_[+42]KTVTAMDVVYALKR_.3|_KTVTAM[+16]DVVYALKR_.4|_KTVTAM[+16]DVVYALKR_.3|_[+43]ISGLIYEETR_.2|_TVTAM[+16]DVVYALK_.2|_VLRDNIQ[+1]GITKPAIR_.4
small / sand	8	P07744	0.95	0.95	1.93	1.27103	0.00946553	0.0165713	P07744	K2C4_MOUSE	Keratin, type II cytoskeletal 4	Krt4	P07744	Mus musculus	1	2	uniprot-mus+musculus_0902_2017	>sp|P07744|K2C4_MOUSE Keratin, type II cytoskeletal 4 OS=Mus musculus GN=Krt4 PE=1 SV=2	small	sand	22.3213	43.036	3	4	_WNLLQ[+1]QQTTTTSPK_.2|_GFSSGSAIAGGVKR_[-156].2|_VLETKWNLLQ[+1]QQTTTTSPK_.3|_VLETKWNLLQQ[+1]QTTTTSPK_.3
large / sand	64	P07759	1.26	1.26	2.4	1.9191	0.00175616	0.00422967	P07759	SPA3K_MOUSE	Serine protease inhibitor A3K	Serpina3k	P07759	Mus musculus	1	2	uniprot-mus+musculus_0902_2017	>sp|P07759|SPA3K_MOUSE Serine protease inhibitor A3K OS=Mus musculus GN=Serpina3k PE=1 SV=2	large	sand	13.9526	33.4618	4	8	_HFRDEELSC[+57]SVLELK_.4|_HFRDEELSC[+57]SVLELK_.3|_HFRDEELSC[+57]SVLELK_.2|_MQQVEASLQ[+1]PETLR_.2|_M[+16]QQVEASLQPETLR_.3|_EVFTEQ[+1]ADLSGITETK_.2|_LALKN[+1]PDTNIVFSPLSISAALALVSLGAK_.4|_LALKNPDTN[+1]IVFSPLSISAALALVSLGAK_.4
small / sand	32	P07759	0.89	0.89	1.86	1.70015	0.00483701	0.00954149	P07759	SPA3K_MOUSE	Serine protease inhibitor A3K	Serpina3k	P07759	Mus musculus	1	2	uniprot-mus+musculus_0902_2017	>sp|P07759|SPA3K_MOUSE Serine protease inhibitor A3K OS=Mus musculus GN=Serpina3k PE=1 SV=2	small	sand	13.9526	25.9418	4	8	_HFRDEELSC[+57]SVLELK_.4|_HFRDEELSC[+57]SVLELK_.3|_HFRDEELSC[+57]SVLELK_.2|_MQQVEASLQ[+1]PETLR_.2|_M[+16]QQVEASLQPETLR_.3|_EVFTEQ[+1]ADLSGITETK_.2|_LALKN[+1]PDTNIVFSPLSISAALALVSLGAK_.4|_LALKNPDTN[+1]IVFSPLSISAALALVSLGAK_.4
small / sand	32	P08032	-2.18	2.18	0.22	2.40907	0.0376446	0.0485612	P08032	SPTA1_MOUSE	Spectrin alpha chain, erythrocytic 1	Spta1	P08032	Mus musculus	1	3	uniprot-mus+musculus_0902_2017	>sp|P08032|SPTA1_MOUSE Spectrin alpha chain, erythrocytic 1 OS=Mus musculus GN=Spta1 PE=1 SV=3	small	sand	82.8064	18.3064	7	8	_HWEQ[+1]LLEASR_.3|_ALRDQAEVC[+57]QQQQAAPVDEAGR_.3|_ALRDQAEVC[+57]QQQQAAPVDEAGREAR_.4|_[+42]METPKETAVESSGPK_.3|_[+42]METPKETAVESSGPK_.2|_LC[+57]ESHPDATEDLQK_.3|_C[+57]ALVSRGDSGDTLAATQSLLK_.3|_LC[+57]ESHPDATEDLQKQR_.4
large / sand	192	P08071	-1.38	1.38	0.39	1.88626	0.00102317	0.00270394	P08071	TRFL_MOUSE	Lactotransferrin	Ltf	P08071	Mus musculus	1	4	uniprot-mus+musculus_0902_2017	>sp|P08071|TRFL_MOUSE Lactotransferrin OS=Mus musculus GN=Ltf PE=1 SV=4	large	sand	86.4066	33.2889	18	26	_VTWC[+57]AVGSEEK_.2|_C[+57]GLVPVLAENQK_.2|_QC[+57]IQAIVTNR_.2|_NLLFNDNTEC[+57]LAK_.2|_SC[+57]KFNEFFSQSC[+57]APGADPK_.3|_SNGLDC[+57]VNRPVEGYLAVAAVR_.3|_SN[+1]GLDC[+57]VNRPVEGYLAVAAVR_.3|_SC[+57]VPGAQKDRFPNLC[+57]SSC[+57]AGTGANK_.4|_SC[+57]VPGAQ[+1]KDRFPNLC[+57]SSC[+57]AGTGANK_.4|_C[+57]LRDNAGDVAFTR_.3|_C[+57]LRDNAGDVAFTR_.2|_NC[+57]HLAIAPNHAVVSR_.4|_NC[+57]HLAIAPNHAVVSR_.2|_C[+57]ASSPEEPYSGYAGALR…
small / sand	96	P08071	-0.6	0.6	0.66	2.03783	9.94e-07	6.18e-06	P08071	TRFL_MOUSE	Lactotransferrin	Ltf	P08071	Mus musculus	1	4	uniprot-mus+musculus_0902_2017	>sp|P08071|TRFL_MOUSE Lactotransferrin OS=Mus musculus GN=Ltf PE=1 SV=4	small	sand	86.4066	57.026	18	26	_VTWC[+57]AVGSEEK_.2|_C[+57]GLVPVLAENQK_.2|_QC[+57]IQAIVTNR_.2|_NLLFNDNTEC[+57]LAK_.2|_SC[+57]KFNEFFSQSC[+57]APGADPK_.3|_SNGLDC[+57]VNRPVEGYLAVAAVR_.3|_SN[+1]GLDC[+57]VNRPVEGYLAVAAVR_.3|_SC[+57]VPGAQKDRFPNLC[+57]SSC[+57]AGTGANK_.4|_SC[+57]VPGAQ[+1]KDRFPNLC[+57]SSC[+57]AGTGANK_.4|_C[+57]LRDNAGDVAFTR_.3|_C[+57]LRDNAGDVAFTR_.2|_NC[+57]HLAIAPNHAVVSR_.4|_NC[+57]HLAIAPNHAVVSR_.2|_C[+57]ASSPEEPYSGYAGALR…
medium / sand	64	Q8BMS1	-0.87	0.87	0.55	1.12566	3.85e-07	2.7e-06	Q8BMS1	ECHA_MOUSE	Trifunctional enzyme subunit alpha, mitochondrial	Hadha	Q8BMS1	Mus musculus	1	1	uniprot-mus+musculus_0902_2017	>sp|Q8BMS1|ECHA_MOUSE Trifunctional enzyme subunit alpha, mitochondrial OS=Mus musculus GN=Hadha PE=1 SV=1	medium	sand	52.1011	28.4552	11	18	_ALMGLYN[+1]GQVLC[+57]KK_.3|_ALMGLYNGQVLC[+57]KK_.3|_ALMGLYNGQVLC[+57]KK_.2|_MVGVPAAFDMMLTGR[+1]_.2|_PEK[+114]VIGMHYFSPVDK_.4|_SAVLISSKPGC[+57]FVAGADIN[+1]MLSSC[+57]TTPQEATR_.3|_SAVLISSKPGC[+57]FVAGADINMLSSC[+57]TTPQEATR_.3|_SAVLISSKPGC[+57]FVAGADINMLSSC[+57]TTPQEATR_.4|_ALMGLYNGQVLC[+57]K_.2|_ALMGLYNGQVLC[+57]K_.3|_AGLEQ[+1]GSDAGYLAESQKFGELALTK_.3|_EVESVTPEHC[+57]IFASNTSALPINQIAAVSK_.3|_EVESVTPE…
small / sand	20	P08226	1.38	1.38	2.61	2.1739	0.00215905	0.00493383	P08226	APOE_MOUSE	Apolipoprotein E	Apoe	P08226	Mus musculus	1	2	uniprot-mus+musculus_0902_2017	>sp|P08226|APOE_MOUSE Apolipoprotein E OS=Mus musculus GN=Apoe PE=1 SV=2	small	sand	11.1666	29.0891	6	6	_NEVHTM[+16]LGQSTEEIR_.3|_LGPLVEQ[+1]GR_.2|_LGQYRNEVHTMLGQ[+1]STEEIR_.4|_IQASVATN[+1]PIITPVAQENQ_.2|_DRLEEVREHM[+16]EEVR_.4|_[+43]GRLEEVGNQAR_.2
large / sand	40	P08228	1.31	1.31	2.47	1.6907	1.12e-08	1.07e-07	P08228	SODC_MOUSE	Superoxide dismutase [Cu-Zn]	Sod1	P08228	Mus musculus	1	2	uniprot-mus+musculus_0902_2017	>sp|P08228|SODC_MOUSE Superoxide dismutase [Cu-Zn] OS=Mus musculus GN=Sod1 PE=1 SV=2	large	sand	18.4653	45.6443	4	6	_HVGDLGN[+1]VTAGKDGVANVSIEDR_.4|_DGVAN[+1]VSIEDR_.2|_ASGEPVVLSGQITGLTEGQHGFHVHQYGDNTQGC[+57]TSAGPHFNPHSK_.7|_ASGEPVVLSGQITGLTEGQHGFHVHQYGDNTQGC[+57]TSAGPHFNPHSK_.6|_AVC[+57]VLKGDGPVQGTIHFEQK_.4|_AVC[+57]VLKGDGPVQGTIHFEQK_.3
medium / sand	100	P29788	2.33	2.33	5.04	2.17035	4.1e-07	2.85e-06	P29788	VTNC_MOUSE	Vitronectin	Vtn	P29788	Mus musculus	1	2	uniprot-mus+musculus_0902_2017	>sp|P29788|VTNC_MOUSE Vitronectin OS=Mus musculus GN=Vtn PE=1 SV=2	medium	sand	11.1577	56.2853	7	29	_SIAQYWLGC[+57]PTSEK_.2|_SIAQ[+1]YWLGC[+57]PTSEK_.2|_SIAQYWLGC[+57]PTSEK_.3|_LIQDVWGIE[+22]GPIDAAFTR_.3|_GQYC[+57]YELDETAVRPGYPK_.3|_GQYC[+57]YELDETAVRPGYPK_.4|_GQYC[+57]YELDETAVRPGYPK_.2|_[+43]GQYC[+57]YELDETAVRPGYPK_.3|_NWHGVPGKVDAAM[+16]AGR_.4|_NWHGVPGKVDAAM[+16]AGR_.3|_N[+1]WHGVPGKVDAAMAGR_.2|_KC[+57]QC[+57]DELC[+57]TYYQSC[+57]C[+57]ADYMEQC[+57]KPQVTR_.4|_KC[+57]QC[+57]DELC[+57]T[+57]Y[+126]Y…
large / sand	72	P09103	-0.96	0.96	0.51	1.85064	4.23e-05	0.000174682	P09103	PDIA1_MOUSE	Protein disulfide-isomerase	P4hb	P09103	Mus musculus	1	2	uniprot-mus+musculus_0902_2017	>sp|P09103|PDIA1_MOUSE Protein disulfide-isomerase OS=Mus musculus GN=P4hb PE=1 SV=2	large	sand	84.2195	43.3399	8	11	_TVIDYN[+1]GER_.2|_MDSTAN[+1]EVEAVK_.2|_LITLEEEM[+16]TK_.2|_YKPESDELTAEKITEFC[+57]HR_.5|_YKPESDELTAEKITEFC[+57]HR_.4|_YKPESDELTAEKITEFC[+57]HR_.3|_ILEFFGLKKEEC[+57]PAVR_.4|_ILEFFGLKKEEC[+57]PAVR_.3|_YKPES[+14]DELTAEK[+28]_.3|_HNQLPLVIEFTEQ[+1]TAPK_.3|_LLDFIKHN[+1]QLPLVIEFTEQTAPK_.3
small / sand	36	P09103	-0.65	0.65	0.64	2.07589	0.0173814	0.0265369	P09103	PDIA1_MOUSE	Protein disulfide-isomerase	P4hb	P09103	Mus musculus	1	2	uniprot-mus+musculus_0902_2017	>sp|P09103|PDIA1_MOUSE Protein disulfide-isomerase OS=Mus musculus GN=P4hb PE=1 SV=2	small	sand	84.2195	53.6783	8	11	_TVIDYN[+1]GER_.2|_MDSTAN[+1]EVEAVK_.2|_LITLEEEM[+16]TK_.2|_YKPESDELTAEKITEFC[+57]HR_.5|_YKPESDELTAEKITEFC[+57]HR_.4|_YKPESDELTAEKITEFC[+57]HR_.3|_ILEFFGLKKEEC[+57]PAVR_.4|_ILEFFGLKKEEC[+57]PAVR_.3|_YKPES[+14]DELTAEK[+28]_.3|_HNQLPLVIEFTEQ[+1]TAPK_.3|_LLDFIKHN[+1]QLPLVIEFTEQTAPK_.3
medium / sand	60	Q9QXS1	-0.29	0.29	0.82	1.32524	4.92e-07	3.34e-06	Q9QXS1	PLEC_MOUSE	Plectin	Plec	Q9QXS1	Mus musculus	1	3	uniprot-mus+musculus_0902_2017	>sp|Q9QXS1|PLEC_MOUSE Plectin OS=Mus musculus GN=Plec PE=1 SV=3	medium	sand	57.9631	47.4212	16	20	_C[+57]ITDPQTGLC[+57]LLPLKEK_.3|_C[+57]RSDQLTGLSLLPLSEK_.3|_LQLEAC[+57]ETR_.2|_NLVDN[+1]ITGQR_.2|_N[+1]LVDNITGQR_.2|_C[+57]VEDPETGLR_.2|_FLEGTSC[+57]IAGVFVDATKER_.3|_LLDAQ[+1]LATGGIVDPR_.2|_KGQLC[+57]FEGLR_.3|_RRQEQIQAVPIANC[+57]QAAR_.4|_GHVPLIAVC[+57]DYK_.3|_[-17]QVEVTVHKGD[+16]Q[+1]C[+57]QLVGPAQPSHWK_.4|_[-17]QQQQMEQ[+1]EK[+16]QELMASMEEAR_.3|_[-17]QQQQMEQEK[+16]Q[+1]ELMASMEEAR_.3|_QTNLEN[+1]LDQ…
large / sand	48	P0DP26;P0DP27;P0DP28	-1.38	1.38	0.38	2.23392	0.000475369	0.00144577	P0DP26;P0DP27;P0DP28	CALM1_MOUSE;CALM2_MOUSE;CALM3_MOUSE	Calmodulin-1;Calmodulin-2;Calmodulin-3	Calm1;Calm2;Calm3	P0DP26;P0DP27;P0DP28	Mus musculus	1	1	uniprot-mus+musculus_0902_2017	>sp|P0DP26|CALM1_MOUSE Calmodulin-1 OS=Mus musculus GN=Calm1 PE=1 SV=1;>sp|P0DP27|CALM2_MOUSE Calmodulin-2 OS=Mus musculus GN=Calm2 PE=1 SV=1;>sp|P0DP28|CALM3_MOUSE Calmodulin-3 OS=Mus musculus GN=Calm3 PE=1 SV=1	large	sand	60.7634	23.3517	4	7	_[+42]ADQLTEEQ[+1]IAEFK_.2|_[+42]ADQLTEEQIAEFK_.2|_HVMTNLGEK[+42]LTDEEVDEMIR_.4|_HVMTNLGEK[+42]LTDEEVDEMIR_.3|_VFDKDGN[+1]GYISAAELR_.2|_[+42]ADQLTEEQIAEFKEAFSLFDKDGDGTITTK_.3|_[+42]ADQLTEEQIAEFKEAFSLFDKDGDGTITTK_.4
large / sand	96	P10107	0.45	0.45	1.36	2.31797	0.00136425	0.00343121	P10107	ANXA1_MOUSE	Annexin A1	Anxa1	P10107	Mus musculus	1	2	uniprot-mus+musculus_0902_2017	>sp|P10107|ANXA1_MOUSE Annexin A1 OS=Mus musculus GN=Anxa1 PE=1 SV=2	large	sand	44.8058	61.0218	10	13	_AAYLQ[+1]ENGKPLDEVLR_.3|_GDRC[+57]QDLSVNQDLADTDAR_.3|_ILVALC[+57]GGN_.2|_C[+57]ATSTPAFFAEK_.2|_C[+57]QDLSVNQDLADTDAR_.2|_C[+57]QDLSVNQDLADTDAR_.3|_C[+57]Q[+1]D[-18]LSVNQDLADTDAR_.2|_C[+57]Q[+1]D[-18]LSVN[+1]QDLADTDAR_.2|_RKGTDVN[+1]VFTTILTSR_.4|_YGISLC[+57]QAILDETKGDYEK_.3|_KYGISLC[+57]QAILDETKGDYEK_.4|_ALTGHLEEVVLAM[+16]LK_.3|_SEIDMN[+1]EIKVFYQK_.2
small / sand	48	P10107	1.07	1.07	2.1	1.8828	0.0017612	0.00423365	P10107	ANXA1_MOUSE	Annexin A1	Anxa1	P10107	Mus musculus	1	2	uniprot-mus+musculus_0902_2017	>sp|P10107|ANXA1_MOUSE Annexin A1 OS=Mus musculus GN=Anxa1 PE=1 SV=2	small	sand	44.8058	93.9572	10	13	_AAYLQ[+1]ENGKPLDEVLR_.3|_GDRC[+57]QDLSVNQDLADTDAR_.3|_ILVALC[+57]GGN_.2|_C[+57]ATSTPAFFAEK_.2|_C[+57]QDLSVNQDLADTDAR_.2|_C[+57]QDLSVNQDLADTDAR_.3|_C[+57]Q[+1]D[-18]LSVNQDLADTDAR_.2|_C[+57]Q[+1]D[-18]LSVN[+1]QDLADTDAR_.2|_RKGTDVN[+1]VFTTILTSR_.4|_YGISLC[+57]QAILDETKGDYEK_.3|_KYGISLC[+57]QAILDETKGDYEK_.4|_ALTGHLEEVVLAM[+16]LK_.3|_SEIDMN[+1]EIKVFYQK_.2
medium / sand	24	P15864	-1.75	1.75	0.3	1.49442	6.07e-07	4.04e-06	P15864	H12_MOUSE	Histone H1.2	Hist1h1c	P15864	Mus musculus	1	2	uniprot-mus+musculus_0902_2017	>sp|P15864|H12_MOUSE Histone H1.2 OS=Mus musculus GN=Hist1h1c PE=1 SV=2	medium	sand	117.284	34.9263	3	6	_[+42]SEAAPAAPAAAPPAEK_.2|_[+42]SEAAPAAPAAAPPAEKAPAK_.3|_[+42]SEAAPAAPAAAPPAEKAPAK_.2|_[+42]SEAAPAAPAAAPPAEKAPAK_.4|_[+42]SEAAPAAPAAAPPAEKAPAKK_.3|_[+42]SEAAPAAPAAAPPAEKAPAKK_.4
small / sand	156	P10649	-1.49	1.49	0.36	1.89959	2.59e-14	4.98e-13	P10649	GSTM1_MOUSE	Glutathione S-transferase Mu 1	Gstm1	P10649	Mus musculus	1	2	uniprot-mus+musculus_0902_2017	>sp|P10649|GSTM1_MOUSE Glutathione S-transferase Mu 1 OS=Mus musculus GN=Gstm1 PE=1 SV=2	small	sand	589.832	210.408	16	42	_C[+57]LDAFPNLR_.2|_LGLDFPN[+1]LPYLIDGSHK_.3|_IRADIVENQ[+1]VMDTR_.3|_IRADIVEN[+1]QVMDTR_.3|_IRADIVENQVM[+16]DTR_.3|_IRADIVENQVM[+16]DTR_.2|_YTM[+16]GDAPDFDR_.2|_C[+57]LDAFPNLRDFLAR_.3|_C[+57]LDAFPNLRDFLAR_.2|_C[+57]LDAFPN[-17]LRDFLAR_.2|_ADIVENQVM[+16]DTR_.2|_ADIVE[+22]NQVMDTR_.3|_ADIVENQVM[+16]DTR_.3|_ADIVEN[+1]QVMDTR_.2|_[+43]ADIVEN[+1]QVMDTR_.2|_MQLIMLC[+57]YNPDFEK_.3|_MQLIM[+16]LC[+57]YNPDFEK…
medium / sand	48	P27773	-0.58	0.58	0.67	1.48396	1.13e-06	6.91e-06	P27773	PDIA3_MOUSE	Protein disulfide-isomerase A3	Pdia3	P27773	Mus musculus	1	2	uniprot-mus+musculus_0902_2017	>sp|P27773|PDIA3_MOUSE Protein disulfide-isomerase A3 OS=Mus musculus GN=Pdia3 PE=1 SV=2	medium	sand	119.385	80.1317	11	12	_LSKDPN[+1]IVIAK_.3|_ELNDFISYLQ[+1]R_.2|_FVM[+16]QEEFSR_.2|_FIQDSIFGLC[+57]PHMTEDNKDLIQGK_.4|_GFPTIYFSPAN[+1]K_.2|_ALEQ[+1]FLQEYFDGNLKR_.3|_ALEQ[+1]FLQEYFDGNLKR_.2|_[-17]QAGPASVPLRTEEEFKK_.3|_VDC[+57]TANTNTC[+57]NKYGVSGYPTLK_.3|_VSDTGSAGLMLVEFFAPW[+32]C[+57]GHC[+57]KR_.4|_EATNPPIIQEEKPKK_[-128].2|_M[+16]DATANDVPSPYEVK_.2
large / sand	96	P10853;P10854;Q64475;Q64478;Q64524;Q64525;Q6ZWY9;Q8CGP0;Q8CGP1;Q8CGP2;Q9D2U9	-1.74	1.74	0.3	1.63327	2.2e-11	3.05e-10	P10853;P10854;Q64475;Q64478;Q64524;Q64525;Q6ZWY9;Q8CGP0;Q8CGP1;Q8CGP2;Q9D2U9	H2B1F_MOUSE;H2B1M_MOUSE;H2B1B_MOUSE;H2B1H_MOUSE;H2B2E_MOUSE;H2B2B_MOUSE;H2B1C_MOUSE;H2B3B_MOUSE;H2B1K_MOUSE;H2B1P_MOUSE;H2B3A_MOUSE	Histone H2B type 1-F/J/L;Histone H2B type 1-M;Histone H2B type 1-B;Histone H2B type 1-H;Histone H2B type 2-E;Histone H2B type 2-B;Histone H2B type 1-C/E/G;Histone H2B type 3-B;Histone H2B type 1-K;Histone H2B type 1-P;Histone H2B type 3-A	Hist1h2bf;Hist1h2bm;Hist1h2bb;Hist1h2bh;Hist2h2be;Hist2h2bb;Hist1h2bc;Hist3h2bb;Hist1h2bk;Hist1h2bp;Hist3h2ba	P10853;P10854;Q64475;Q64478;Q64524;Q64525;Q6ZWY9;Q8CGP0;Q8CGP1;Q8CGP2;Q9D2U9	Mus musculus	1	2;2;3;3;3;3;3;3;3;3;3	uniprot-mus+musculus_0902_2017	>sp|P10853|H2B1F_MOUSE Histone H2B type 1-F/J/L OS=Mus musculus GN=Hist1h2bf PE=1 SV=2;>sp|P10854|H2B1M_MOUSE Histone H2B type 1-M OS=Mus musculus GN=Hist1h2bm PE=1 SV=2;>sp|Q64475|H2B1B_MOUSE Histone H2B type 1-B OS=Mus musculus GN=Hist1h2bb PE=1 SV=3;>sp|Q64478|H2B1H_MOUSE Histone H2B type 1-H OS=Mus musculus GN=Hist1h2bh PE=1 SV=3;>sp|Q64524|H2B2E_MOUSE Histone H2B type 2-E OS=Mus musculus GN=…	large	sand	187.167	55.8538	3	12	_[-17]QVHPDTGISSK_.2|_[+43]LLLPGELAK_.2|_AM[+16]GIMNSFVNDIFER_.3|_AM[+16]GIMNSFVNDIFER_.2|_AMGIM[+16]NSFVNDIFER_.3|_AMGIM[+16]N[+1]SFVNDIFER_.2|_AMGIM[+16]NSFVN[+1]DIFER_.2|_AMGIMNSFVN[+1]DIFER_.2|_AM[+16]GIM[+16]NSFVNDIFER_.3|_AMGIM[+16]NSFVNDIFER_.2|_AM[+16]GIM[+16]NSFVNDIFER_.2|_AM[+16]GIM[+16]N[+1]SFVNDIFER_.2
small / sand	48	P10853;P10854;Q64475;Q64478;Q64524;Q64525;Q6ZWY9;Q8CGP0;Q8CGP1;Q8CGP2;Q9D2U9	-0.73	0.73	0.6	1.52267	0.00118584	0.00306895	P10853;P10854;Q64475;Q64478;Q64524;Q64525;Q6ZWY9;Q8CGP0;Q8CGP1;Q8CGP2;Q9D2U9	H2B1F_MOUSE;H2B1M_MOUSE;H2B1B_MOUSE;H2B1H_MOUSE;H2B2E_MOUSE;H2B2B_MOUSE;H2B1C_MOUSE;H2B3B_MOUSE;H2B1K_MOUSE;H2B1P_MOUSE;H2B3A_MOUSE	Histone H2B type 1-F/J/L;Histone H2B type 1-M;Histone H2B type 1-B;Histone H2B type 1-H;Histone H2B type 2-E;Histone H2B type 2-B;Histone H2B type 1-C/E/G;Histone H2B type 3-B;Histone H2B type 1-K;Histone H2B type 1-P;Histone H2B type 3-A	Hist1h2bf;Hist1h2bm;Hist1h2bb;Hist1h2bh;Hist2h2be;Hist2h2bb;Hist1h2bc;Hist3h2bb;Hist1h2bk;Hist1h2bp;Hist3h2ba	P10853;P10854;Q64475;Q64478;Q64524;Q64525;Q6ZWY9;Q8CGP0;Q8CGP1;Q8CGP2;Q9D2U9	Mus musculus	1	2;2;3;3;3;3;3;3;3;3;3	uniprot-mus+musculus_0902_2017	>sp|P10853|H2B1F_MOUSE Histone H2B type 1-F/J/L OS=Mus musculus GN=Hist1h2bf PE=1 SV=2;>sp|P10854|H2B1M_MOUSE Histone H2B type 1-M OS=Mus musculus GN=Hist1h2bm PE=1 SV=2;>sp|Q64475|H2B1B_MOUSE Histone H2B type 1-B OS=Mus musculus GN=Hist1h2bb PE=1 SV=3;>sp|Q64478|H2B1H_MOUSE Histone H2B type 1-H OS=Mus musculus GN=Hist1h2bh PE=1 SV=3;>sp|Q64524|H2B2E_MOUSE Histone H2B type 2-E OS=Mus musculus GN=…	small	sand	187.167	112.958	3	12	_[-17]QVHPDTGISSK_.2|_[+43]LLLPGELAK_.2|_AM[+16]GIMNSFVNDIFER_.3|_AM[+16]GIMNSFVNDIFER_.2|_AMGIM[+16]NSFVNDIFER_.3|_AMGIM[+16]N[+1]SFVNDIFER_.2|_AMGIM[+16]NSFVN[+1]DIFER_.2|_AMGIMNSFVN[+1]DIFER_.2|_AM[+16]GIM[+16]NSFVNDIFER_.3|_AMGIM[+16]NSFVNDIFER_.2|_AM[+16]GIM[+16]NSFVNDIFER_.2|_AM[+16]GIM[+16]N[+1]SFVNDIFER_.2
medium / sand	36	P20029	-1.45	1.45	0.37	1.9876	2.1e-06	1.23e-05	P20029	GRP78_MOUSE	78 kDa glucose-regulated protein	Hspa5	P20029	Mus musculus	1	3	uniprot-mus+musculus_0902_2017	>sp|P20029|GRP78_MOUSE 78 kDa glucose-regulated protein OS=Mus musculus GN=Hspa5 PE=1 SV=3	medium	sand	148.334	54.1809	9	9	_NQLTSNPENTVFDAKR_[-156].2|_DAGTIAGLN[+1]VMR_.2|_N[+1]GRVEIIANDQGNR_.3|_NQLTSN[+1]PENTVFDAK_.3|_AKFEELN[+1]MDLFR_.2|_TFAPEEISAM[+16]VLTK_.2|_KKELEEIVQ[+1]PIISK_.2|_[+43]VTHAVVTVPAYFNDAQR_.3|_LGGK[+42]LSSEDKETMEK_.3
large / sand	64	P11087	-1.75	1.75	0.3	2.35549	7.76e-08	6.3e-07	P11087	CO1A1_MOUSE	Collagen alpha-1(I) chain	Col1a1	P11087	Mus musculus	1	4	uniprot-mus+musculus_0902_2017	>sp|P11087|CO1A1_MOUSE Collagen alpha-1(I) chain OS=Mus musculus GN=Col1a1 PE=1 SV=4	large	sand	35.7193	10.5873	8	12	_TGPP[+16]GPAGQDGRP[+16]GPAGP[+16]PGAR_.3|_TGPP[+16]GPAGQDGRP[+16]GPAGPP[+16]GAR_.3|_GQAGVMGFP[+16]GPK_.2|_GFP[+16]GADGVAGPK_.2|_GAAGPP[+16]GATGFP[+16]GAAGR_.2|_GAAGP[+16]P[+16]GATGFP[+16]GAAGR_.2|_VGP[+16]PGPSGNAGPP[+16]GPP[+16]GPVGK_.3|_VGPP[+16]GPSGNAGPP[+16]GPP[+16]GPVGK_.3|_GFP[+16]GADGVAGPKGPSGER_.3|_GVQ[+1]GPP[+16]GPAGPR_.2|_GVQGPP[+16]GPAGPR_.2|_GARGEPGPSGLP[+16]GPP[+16]GER_.3
small / sand	32	P11087	-1.63	1.63	0.32	2.00515	1.99e-05	8.99e-05	P11087	CO1A1_MOUSE	Collagen alpha-1(I) chain	Col1a1	P11087	Mus musculus	1	4	uniprot-mus+musculus_0902_2017	>sp|P11087|CO1A1_MOUSE Collagen alpha-1(I) chain OS=Mus musculus GN=Col1a1 PE=1 SV=4	small	sand	35.7193	11.5053	8	12	_TGPP[+16]GPAGQDGRP[+16]GPAGP[+16]PGAR_.3|_TGPP[+16]GPAGQDGRP[+16]GPAGPP[+16]GAR_.3|_GQAGVMGFP[+16]GPK_.2|_GFP[+16]GADGVAGPK_.2|_GAAGPP[+16]GATGFP[+16]GAAGR_.2|_GAAGP[+16]P[+16]GATGFP[+16]GAAGR_.2|_VGP[+16]PGPSGNAGPP[+16]GPP[+16]GPVGK_.3|_VGPP[+16]GPSGNAGPP[+16]GPP[+16]GPVGK_.3|_GFP[+16]GADGVAGPKGPSGER_.3|_GVQ[+1]GPP[+16]GPAGPR_.2|_GVQGPP[+16]GPAGPR_.2|_GARGEPGPSGLP[+16]GPP[+16]GER_.3
large / sand	216	P11276	1.47	1.47	2.77	1.96168	1.17e-10	1.47e-09	P11276	FINC_MOUSE	Fibronectin	Fn1	P11276	Mus musculus	1	4	uniprot-mus+musculus_0902_2017	>sp|P11276|FINC_MOUSE Fibronectin OS=Mus musculus GN=Fn1 PE=1 SV=4	large	sand	8.62697	23.9065	25	30	_TFYSC[+57]TTEGR_.2|_LTC[+57]QC[+57]LGFGSGHFR_.3|_YSFC[+57]TDHAVLVQTR_.3|_TYLGNALVC[+57]TC[+57]YGGSR_.2|_WKC[+57]DPIDQ[+1]C[+57]Q[+1]DSETR_.3|_WKC[+57]DPIDQC[+57]QDSETR_.3|_LSDAGFKLTC[+57]QC[+57]LGFGSGHFR_.4|_SYTITGLQ[+1]PGTDYK_.2|_YQC[+57]YC[+57]YGR_.2|_RPHETGGYMLEC[+57]LC[+57]LGNGK_.4|_TAIYQPQTHPQPAPYGHC[+57]VTDSGVVYSVGMQWLK_.4|_GNLLQC[+57]VC[+57]TGNGR_.2|_GNLLQC[+57]VC[+57]TGNGR_.3|_C[+57]TC[+…
small / sand	108	P11276	2.35	2.35	5.12	2.09174	1.93e-11	2.71e-10	P11276	FINC_MOUSE	Fibronectin	Fn1	P11276	Mus musculus	1	4	uniprot-mus+musculus_0902_2017	>sp|P11276|FINC_MOUSE Fibronectin OS=Mus musculus GN=Fn1 PE=1 SV=4	small	sand	8.62697	44.1308	25	30	_TFYSC[+57]TTEGR_.2|_LTC[+57]QC[+57]LGFGSGHFR_.3|_YSFC[+57]TDHAVLVQTR_.3|_TYLGNALVC[+57]TC[+57]YGGSR_.2|_WKC[+57]DPIDQ[+1]C[+57]Q[+1]DSETR_.3|_WKC[+57]DPIDQC[+57]QDSETR_.3|_LSDAGFKLTC[+57]QC[+57]LGFGSGHFR_.4|_SYTITGLQ[+1]PGTDYK_.2|_YQC[+57]YC[+57]YGR_.2|_RPHETGGYMLEC[+57]LC[+57]LGNGK_.4|_TAIYQPQTHPQPAPYGHC[+57]VTDSGVVYSVGMQWLK_.4|_GNLLQC[+57]VC[+57]TGNGR_.2|_GNLLQC[+57]VC[+57]TGNGR_.3|_C[+57]TC[+…
medium / sand	68	P10126	0.76	0.76	1.7	1.67193	2.33e-06	1.33e-05	P10126	EF1A1_MOUSE	Elongation factor 1-alpha 1	Eef1a1	P10126	Mus musculus	1	3	uniprot-mus+musculus_0902_2017	>sp|P10126|EF1A1_MOUSE Elongation factor 1-alpha 1 OS=Mus musculus GN=Eef1a1 PE=1 SV=3	medium	sand	75.69	128.413	10	18	_SVEMHHEALSE[+197]ALPGDNVGFNVK_.4|_SVEMHHEALSE[+197]ALPGDNVGFNVK_.3|_SVEM[+16]HHEALSE[+197]ALPGDNVGFNVK_.4|_SVEM[+16]HHEALSE[+197]ALPGDNVGFNVK_.3|_GSFK[+28]YAWVLDKLK_.3|_GSFK[+28]YAWVLDK_.3|_GSFK[+28]YAWVLDK_.2|_SGDAAIVDMVPGKPMC[+57]VESFSDYPPLGR_.3|_SGDAAIVDMVPGKPM[+16]C[+57]VESFSDYPPLGR_.3|_SGDAAIVDMVPGKPMC[+57]VESFSDYPPLGR_.4|_SGDAAIVDM[+16]VPGKPMC[+57]VESFSDYPPLGR_.3|_VETGVLKPGM[+16]VVTFAPVNVT…
medium / sand	164	Q8VDD5	0.22	0.22	1.17	1.29126	2.52e-06	1.44e-05	Q8VDD5	MYH9_MOUSE	Myosin-9	Myh9	Q8VDD5	Mus musculus	1	4	uniprot-mus+musculus_0902_2017	>sp|Q8VDD5|MYH9_MOUSE Myosin-9 OS=Mus musculus GN=Myh9 PE=1 SV=4	medium	sand	77.6447	90.6172	28	47	_QLEEAEEEAQRANASRR_[-156].3|_KMEDGVGC[+57]LETAEEAK_.3|_C[+57]NGVLEGIR_.2|_ADFC[+57]IIHYAGK_.3|_IAQLEEELEEEQGN[+1]TELINDR_.3|_KQELEEIC[+57]HDLEAR_.4|_KQELEEIC[+57]HDLEAR_.3|_KQELEEIC[+57]HDLEAR_.2|_MQQNIQELEEQ[+1]LEEEESAR_.3|_IRELETQISELQ[+1]EDLESER_.3|_VAEFTTN[+1]LMEEEEK_.2|_VAEFTTNLM[+16]EEEEK_.2|_ANLQIDQ[+1]INTDLNLER_.2|_ANLQIDQIN[+1]TDLNLER_.2|_ANLQ[+1]IDQINTDLNLER_.2|_EDQSILC[+57]TGESGAGKTENT…
large / sand	1000	P11588	1.05	1.05	2.07	2.88144	1.16e-11	1.67e-10	P11588	MUP1_MOUSE	Major urinary protein 1	Mup1	P11588	Mus musculus	1	1	uniprot-mus+musculus_0902_2017	>sp|P11588|MUP1_MOUSE Major urinary protein 1 OS=Mus musculus GN=Mup1 PE=1 SV=1	large	sand	426.551	881.256	24	129	_FAQLC[+57]EK_.2|_ENIID[+22]LSNANR_.3|_[+43]ENIIDLSNANR_.2|_ENIID[+38]LSNANR_.3|_ENIIDLSN[+1]ANR_.2|_ENIIDLSNAN[+1]R_.2|_EN[+1]IIDLSNANR_.2|_E[+22]NIIDLSNANR_.2|_[-18]ENIIDLSNANR_.2|_[+42]EN[+1]IIDLSN[+1]ANR_.2|_NFN[+1]VEKINGEWHTIILASDKR_.4|_NFNVEKIN[+1]GEWHTIILASDKR_.5|_NFN[+1]VEKINGEWHTIILASDKR_.5|_N[+1]FNVEKINGEWHTIILASDKR_.5|_NFNVEKIN[+1]GEWHTIILASDKR_.4|_N[+1]FNVEKINGEWHTIILASDKR_.4|_NFNVEKI…
small / sand	500	P11588	-1.64	1.64	0.32	2.79298	1.53e-09	1.69e-08	P11588	MUP1_MOUSE	Major urinary protein 1	Mup1	P11588	Mus musculus	1	1	uniprot-mus+musculus_0902_2017	>sp|P11588|MUP1_MOUSE Major urinary protein 1 OS=Mus musculus GN=Mup1 PE=1 SV=1	small	sand	426.551	136.97	24	129	_FAQLC[+57]EK_.2|_ENIID[+22]LSNANR_.3|_[+43]ENIIDLSNANR_.2|_ENIID[+38]LSNANR_.3|_ENIIDLSN[+1]ANR_.2|_ENIIDLSNAN[+1]R_.2|_EN[+1]IIDLSNANR_.2|_E[+22]NIIDLSNANR_.2|_[-18]ENIIDLSNANR_.2|_[+42]EN[+1]IIDLSN[+1]ANR_.2|_NFN[+1]VEKINGEWHTIILASDKR_.4|_NFNVEKIN[+1]GEWHTIILASDKR_.5|_NFN[+1]VEKINGEWHTIILASDKR_.5|_N[+1]FNVEKINGEWHTIILASDKR_.5|_NFNVEKIN[+1]GEWHTIILASDKR_.4|_N[+1]FNVEKINGEWHTIILASDKR_.4|_NFNVEKI…
medium / sand	24	P48678	-1.36	1.36	0.39	1.22992	3.92e-06	2.15e-05	P48678	LMNA_MOUSE	Prelamin-A/C	Lmna	P48678	Mus musculus	1	2	uniprot-mus+musculus_0902_2017	>sp|P48678|LMNA_MOUSE Prelamin-A/C OS=Mus musculus GN=Lmna PE=1 SV=2	medium	sand	94.2072	36.6739	5	6	_LQEKEDLQ[+1]ELNDR_.3|_AQNTWGC[+57]GSSLR_.2|_IRIDSLSAQ[+1]LSQLQK_.3|_IRIDSLSAQLSQ[+1]LQK_.3|_GSHC[+57]SGSGDPAEYNLR_.3|_LQTLKEELDFQ[+1]KNIYSEELR_.4
large / sand	184	P11589	0.62	0.62	1.54	3.05085	2.87e-07	2.1e-06	P11589	MUP2_MOUSE	Major urinary protein 2	Mup2	P11589	Mus musculus	1	1	uniprot-mus+musculus_0902_2017	>sp|P11589|MUP2_MOUSE Major urinary protein 2 OS=Mus musculus GN=Mup2 PE=1 SV=1	large	sand	199.952	307.925	6	23	_LC[+57]EEHGILR_.2|_[+43]LC[+57]EEHGILR_.2|_FAKLC[+57]EEHGILRENIIDLSNANR_.5|_[+43]FAK[+32]LC[+57]EEHGILRENIIDLSNANR_.3|_FAKLC[+57]EEHGILRENIIDLSNANR_.4|_FAK[+114]LC[+57]E[+38]EHGILRENIIDLSNANR_.4|_FAK[+114]LC[+57]EE[+38]HGILRENIIDLSNANR_.4|_FAK[-1]LC[+57]EEHGILR_.2|_FAKLC[+57]EEHGILR_.3|_LC[+57]EEHGILRENIIDLSNANR_.4|_LC[+57]EEHGILRENIIDLSNANR_.3|_[+43]LC[+57]EEHGILRENIIDLSNANR_.3|_LC[+57]EEHGILRE…
small / sand	92	P11589	-2.44	2.44	0.18	2.82739	0.0132641	0.0217587	P11589	MUP2_MOUSE	Major urinary protein 2	Mup2	P11589	Mus musculus	1	1	uniprot-mus+musculus_0902_2017	>sp|P11589|MUP2_MOUSE Major urinary protein 2 OS=Mus musculus GN=Mup2 PE=1 SV=1	small	sand	199.952	36.8195	6	23	_LC[+57]EEHGILR_.2|_[+43]LC[+57]EEHGILR_.2|_FAKLC[+57]EEHGILRENIIDLSNANR_.5|_[+43]FAK[+32]LC[+57]EEHGILRENIIDLSNANR_.3|_FAKLC[+57]EEHGILRENIIDLSNANR_.4|_FAK[+114]LC[+57]E[+38]EHGILRENIIDLSNANR_.4|_FAK[+114]LC[+57]EE[+38]HGILRENIIDLSNANR_.4|_FAK[-1]LC[+57]EEHGILR_.2|_FAKLC[+57]EEHGILR_.3|_LC[+57]EEHGILRENIIDLSNANR_.4|_LC[+57]EEHGILRENIIDLSNANR_.3|_[+43]LC[+57]EEHGILRENIIDLSNANR_.3|_LC[+57]EEHGILRE…
large / sand	600	P11679	-1.07	1.07	0.48	2.20943	3.37e-08	3.03e-07	P11679	K2C8_MOUSE	Keratin, type II cytoskeletal 8	Krt8	P11679	Mus musculus	1	4	uniprot-mus+musculus_0902_2017	>sp|P11679|K2C8_MOUSE Keratin, type II cytoskeletal 8 OS=Mus musculus GN=Krt8 PE=1 SV=4	large	sand	1123.2	536.426	36	81	_LQ[+1]AEIEALKGQR_.3|_[-17]QIHEEEIR_.2|_LEGLTDEIN[+1]FLR_.2|_AQYED[+14]IANR_.2|_ASLEAAIADAEQ[+1]R_.2|_SNMDNMFESYIN[+1]NLRR_.3|_SNM[+16]DNMFESYINNLRR_.3|_AEAETMYQ[+1]IKYEELQTLAGK_.3|_[-17]QLEALGQEK_.2|_[+43]QLEALGQEK_.2|_ELQSQISDTSVVLSM[+16]DNSR_.3|_ELQSQ[+1]ISDTSVVLSMDNSR_.3|_E[+22]LQSQISDTSVVLSMDNSR_.3|_ELQSQISDTSVVLSM[+16]DNSR_.2|_SLDM[+16]DGIIAEVR_.2|_SLDMD[+22]GIIAEVR_.3|_SLD[+22]MDGIIAEVR_.3…
small / sand	300	P11679	-0.91	0.91	0.53	1.76569	8.08e-14	1.46e-12	P11679	K2C8_MOUSE	Keratin, type II cytoskeletal 8	Krt8	P11679	Mus musculus	1	4	uniprot-mus+musculus_0902_2017	>sp|P11679|K2C8_MOUSE Keratin, type II cytoskeletal 8 OS=Mus musculus GN=Krt8 PE=1 SV=4	small	sand	1123.2	597.047	36	81	_LQ[+1]AEIEALKGQR_.3|_[-17]QIHEEEIR_.2|_LEGLTDEIN[+1]FLR_.2|_AQYED[+14]IANR_.2|_ASLEAAIADAEQ[+1]R_.2|_SNMDNMFESYIN[+1]NLRR_.3|_SNM[+16]DNMFESYINNLRR_.3|_AEAETMYQ[+1]IKYEELQTLAGK_.3|_[-17]QLEALGQEK_.2|_[+43]QLEALGQEK_.2|_ELQSQISDTSVVLSM[+16]DNSR_.3|_ELQSQ[+1]ISDTSVVLSMDNSR_.3|_E[+22]LQSQISDTSVVLSMDNSR_.3|_ELQSQISDTSVVLSM[+16]DNSR_.2|_SLDM[+16]DGIIAEVR_.2|_SLDMD[+22]GIIAEVR_.3|_SLD[+22]MDGIIAEVR_.3…
medium / sand	20	Q9D312	-1.3	1.3	0.41	1.33989	4.41e-06	2.4e-05	Q9D312	K1C20_MOUSE	Keratin, type I cytoskeletal 20	Krt20	Q9D312	Mus musculus	1	1	uniprot-mus+musculus_0902_2017	>sp|Q9D312|K1C20_MOUSE Keratin, type I cytoskeletal 20 OS=Mus musculus GN=Krt20 PE=1 SV=1	medium	sand	88.377	35.9592	4	5	_DAQVQNAQC[+57]VLR_.2|_ELQNQVKDAQVQNAQC[+57]VLR_.3|_ELQNQVKDAQVQNAQC[+57]VLR_.4|_[-17]QNQEHNILLDIK_.2|_AVMSYGGDLSN[+1]GSDLFGGNGK_.2
small / sand	52	P11680	3.04	3.04	8.2	2.2051	6.48e-07	4.29e-06	P11680	PROP_MOUSE	Properdin	Cfp	P11680	Mus musculus	2	2	uniprot-mus+musculus_0902_2017	>sp|P11680|PROP_MOUSE Properdin OS=Mus musculus GN=Cfp PE=2 SV=2	small	sand	4.95259	40.6217	12	15	_MSINC[+57]EGTPGQQSR_.2|_LC[+57]TPLLPK_.2|_QRLC[+57]TPLLPK_.3|_C[+57]GGHC[+57]PGE[-18]AQ[+1]QSQAC[+57]DTQK_.3|_VEDC[+57]C[+57]LNAAYAFQEHDGGLC[+57]QAC[+57]R_.3|_VEDC[+57]C[+57]LNAAYAFQEHDGGLC[+57]QAC[+57]R_.4|_DIRVEDC[+57]C[+57]LNAAYAFQEHDGGLC[+57]QAC[+57]R_.4|_DIRVEDC[+57]C[+57]LNAAYAFQEHDGGLC[+57]QAC[+57]R_.3|_SC[+57]SAPAPSHQPPGKPC[+57]SGPAYEHK_.4|_[+43]SC[+57]SAPAPSHQPPGKPC[+57]SGPAYEHK_.4|_HC[…
medium / sand	832	P01942	1.87	1.87	3.67	2.44023	4.74e-06	2.54e-05	P01942	HBA_MOUSE	Hemoglobin subunit alpha	Hba	P01942	Mus musculus	1	2	uniprot-mus+musculus_0902_2017	>sp|P01942|HBA_MOUSE Hemoglobin subunit alpha OS=Mus musculus GN=Hba PE=1 SV=2	medium	sand	125.283	459.287	19	217	_M[+16]FASFPTTK_.2|_[+43]MFASFPTTK_.2|_[+43]VLSGEDKSNIK_.2|_[+42]VLSGEDKSNIK_.2|_[+42]VLSGEDKSN[+1]IK_.2|_[+28]VLSGEDKSNIK_.2|_VLSGEDK[+43]SNIK_.2|_VLSGEDK[+28]SNIK_.2|_VADALASAAGH[+28]LDDLPGALSALSDLHAHK_.5|_VAD[+14]ALASAAGHLDDLPGALSALSDLHAHK_.5|_VADALASAAGH[+28]LDDLPGALSALSDLHAHK_.4|_VADALASAAGH[+26]LDDLPGALSALSDLHAHK_.5|_VADALASAAGH[+26]LDDLPGALSALSDLHAHK_.4|_VADALAS[+4]AAGHLDDLPGALSALSDLHAHK_.…
medium / sand	64	Q99KI0	-0.66	0.66	0.63	1.95512	5.74e-06	3e-05	Q99KI0	ACON_MOUSE	Aconitate hydratase, mitochondrial	Aco2	Q99KI0	Mus musculus	1	1	uniprot-mus+musculus_0902_2017	>sp|Q99KI0|ACON_MOUSE Aconitate hydratase, mitochondrial OS=Mus musculus GN=Aco2 PE=1 SV=1	medium	sand	74.7464	47.3422	12	16	_IVYGHLDDPAN[+1]QEIER_.3|_C[+57]KSQFTITPGSEQIR_.3|_VGLIGSC[+57]TNSSYEDMGR_.3|_VGLIGSC[+57]TNSSYEDMGR_.2|_C[+57]TTDHISAAGPWLK_.3|_C[+57]TTDHISAAGPWLK_.2|_AKDIN[+1]QEVYNFLATAGAK_.3|_VAVPSTIHC[+57]DHLIEAQVGGEKDLR_.5|_VAVPSTIHC[+57]DHLIEAQVGGEKDLR_.4|_VAVPSTIHC[+57]DHLIEAQVGGEKDLRR_.5|_VAVPSTIHC[+57]DHLIEAQVGGEK_.4|_VAVPSTIHC[+57]DHLIEAQVGGEK_.3|_DVGGIVLAN[+1]AC[+57]GPC[+57]IGQWDR_.3|_VAM[+16]SHFEPSE…
large / sand	40	P12970	-1.13	1.13	0.46	1.15679	4.59e-08	3.99e-07	P12970	RL7A_MOUSE	60S ribosomal protein L7a	Rpl7a	P12970	Mus musculus	1	2	uniprot-mus+musculus_0902_2017	>sp|P12970|RL7A_MOUSE 60S ribosomal protein L7a OS=Mus musculus GN=Rpl7a PE=1 SV=2	large	sand	95.7499	43.647	5	6	_AGVN[+1]TVTTLVENK_.2|_KMGVPYC[+57]IIK_.3|_MGVPYC[+57]IIK_.2|_KTC[+57]TTVAFTQVNSEDKGALAK_.4|_KTC[+57]TTVAFTQVNSEDKGALAK_.3|_TC[+57]TTVAFTQVNSEDKGALAK_.3
small / sand	20	P12970	-1.49	1.49	0.36	1.52154	0.00709599	0.0129637	P12970	RL7A_MOUSE	60S ribosomal protein L7a	Rpl7a	P12970	Mus musculus	1	2	uniprot-mus+musculus_0902_2017	>sp|P12970|RL7A_MOUSE 60S ribosomal protein L7a OS=Mus musculus GN=Rpl7a PE=1 SV=2	small	sand	95.7499	34.0323	5	6	_AGVN[+1]TVTTLVENK_.2|_KMGVPYC[+57]IIK_.3|_MGVPYC[+57]IIK_.2|_KTC[+57]TTVAFTQVNSEDKGALAK_.4|_KTC[+57]TTVAFTQVNSEDKGALAK_.3|_TC[+57]TTVAFTQVNSEDKGALAK_.3
large / sand	40	P14069	2.3	2.3	4.91	1.86467	0.000113511	0.000416095	P14069	S10A6_MOUSE	Protein S100-A6	S100a6	P14069	Mus musculus	1	3	uniprot-mus+musculus_0902_2017	>sp|P14069|S10A6_MOUSE Protein S100-A6 OS=Mus musculus GN=S100a6 PE=1 SV=3	large	sand	11.5351	56.6369	3	5	_ELTIGSKLQ[+1]DAEIAR_.3|_ELIQ[+1]KELTIGSK_.2|_[+42]AC[+57]PLDQAIGLLVAIFHK_.3|_[+42]AC[+57]PLDQAIGLLVAIFHK_.2|_[+42]AC[+57]PLDQ[+1]AIGLLVAIFHK_.2
large / sand	24	P14115	-1.64	1.64	0.32	1.41608	8.35e-06	4.23e-05	P14115	RL27A_MOUSE	60S ribosomal protein L27a	Rpl27a	P14115	Mus musculus	1	5	uniprot-mus+musculus_0902_2017	>sp|P14115|RL27A_MOUSE 60S ribosomal protein L27a OS=Mus musculus GN=Rpl27a PE=1 SV=5	large	sand	57.5094	18.4889	3	3	_NQSFC[+57]PTVNLDK_.2|_IKGVGGAC[+57]VLVA_.2|_NQSFC[+57]PTVNLDKLWTLVSEQTR_.3
small / sand	12	P14115	-1.97	1.97	0.26	1.18397	0.00425972	0.00857432	P14115	RL27A_MOUSE	60S ribosomal protein L27a	Rpl27a	P14115	Mus musculus	1	5	uniprot-mus+musculus_0902_2017	>sp|P14115|RL27A_MOUSE 60S ribosomal protein L27a OS=Mus musculus GN=Rpl27a PE=1 SV=5	small	sand	57.5094	14.6965	3	3	_NQSFC[+57]PTVNLDK_.2|_IKGVGGAC[+57]VLVA_.2|_NQSFC[+57]PTVNLDKLWTLVSEQTR_.3
large / sand	16	P14148	-1.71	1.71	0.31	1.85267	0.00738725	0.0133633	P14148	RL7_MOUSE	60S ribosomal protein L7	Rpl7	P14148	Mus musculus	1	2	uniprot-mus+musculus_0902_2017	>sp|P14148|RL7_MOUSE 60S ribosomal protein L7 OS=Mus musculus GN=Rpl7 PE=1 SV=2	large	sand	17.014	5.21071	2	2	_[+42]MEAVPEKK_.2|_FGIIC[+57]MEDLIHEIYTVGKR_.4
large / sand	32	P14152	0.82	0.82	1.76	1.19347	0.00286327	0.00623535	P14152	MDHC_MOUSE	Malate dehydrogenase, cytoplasmic	Mdh1	P14152	Mus musculus	1	3	uniprot-mus+musculus_0902_2017	>sp|P14152|MDHC_MOUSE Malate dehydrogenase, cytoplasmic OS=Mus musculus GN=Mdh1 PE=1 SV=3	large	sand	26.084	46.0056	2	4	_SAPSIPKENFSC[+57]LTR_.3|_VIVVGNPANTNC[+57]LTASK_.2|_VIVVGN[-17]P[+16]ANTNC[+57]LTASK_.2|_VIVVGNPANTNC[+57]LTASK_.3
small / sand	16	P14152	-0.92	0.92	0.53	1.03228	0.000317351	0.00103036	P14152	MDHC_MOUSE	Malate dehydrogenase, cytoplasmic	Mdh1	P14152	Mus musculus	1	3	uniprot-mus+musculus_0902_2017	>sp|P14152|MDHC_MOUSE Malate dehydrogenase, cytoplasmic OS=Mus musculus GN=Mdh1 PE=1 SV=3	small	sand	26.084	13.8161	2	4	_SAPSIPKENFSC[+57]LTR_.3|_VIVVGNPANTNC[+57]LTASK_.2|_VIVVGN[-17]P[+16]ANTNC[+57]LTASK_.2|_VIVVGNPANTNC[+57]LTASK_.3
medium / sand	16	P43276	-2.12	2.12	0.23	1.73906	2.23e-05	9.91e-05	P43276	H15_MOUSE	Histone H1.5	Hist1h1b	P43276	Mus musculus	1	2	uniprot-mus+musculus_0902_2017	>sp|P43276|H15_MOUSE Histone H1.5 OS=Mus musculus GN=Hist1h1b PE=1 SV=2	medium	sand	50.0537	11.5405	3	4	_[+42]SETAPAETAAPAPVEK_.2|_[+42]SETAPAETAAPAPVEKSPAK_.3|_[+42]SETAPAETAAPAPVEKSPAK_.2|_[+42]SETAPAETAAPAPVEKSPAKK_.3
large / sand	64	P14206	-0.84	0.84	0.56	1.68056	9.21e-05	0.000351152	P14206	RSSA_MOUSE	40S ribosomal protein SA	Rpsa	P14206	Mus musculus	1	4	uniprot-mus+musculus_0902_2017	>sp|P14206|RSSA_MOUSE 40S ribosomal protein SA OS=Mus musculus GN=Rpsa PE=1 SV=4	large	sand	81.0481	45.402	4	8	_[+42]SGALDVLQMK_.2|_ADHQ[+1]PLTEASYVNLPTIALC[+57]NTDSPLR_.3|_ADHQPLTEASYVN[+1]LPTIALC[+57]NTDSPLR_.3|_ADHQPLTEASYVNLPTIALC[+57]NTDSPLR_.3|_ADHQPLTEASYVNLPTIALC[+57]NTDSPLR_.4|_YVDIAIPC[+57]NNK_.2|_[+42]SGALDVLQMKEEDVLK_.3|_[+42]SGALDVLQMKEEDVLK_.2
small / sand	32	P14206	-1.31	1.31	0.4	1.75624	5.99e-05	0.000235538	P14206	RSSA_MOUSE	40S ribosomal protein SA	Rpsa	P14206	Mus musculus	1	4	uniprot-mus+musculus_0902_2017	>sp|P14206|RSSA_MOUSE 40S ribosomal protein SA OS=Mus musculus GN=Rpsa PE=1 SV=4	small	sand	81.0481	32.6301	4	8	_[+42]SGALDVLQMK_.2|_ADHQ[+1]PLTEASYVNLPTIALC[+57]NTDSPLR_.3|_ADHQPLTEASYVN[+1]LPTIALC[+57]NTDSPLR_.3|_ADHQPLTEASYVNLPTIALC[+57]NTDSPLR_.3|_ADHQPLTEASYVNLPTIALC[+57]NTDSPLR_.4|_YVDIAIPC[+57]NNK_.2|_[+42]SGALDVLQMKEEDVLK_.3|_[+42]SGALDVLQMKEEDVLK_.2
large / sand	56	P14211	-2.26	2.26	0.21	2.1094	3.61e-08	3.22e-07	P14211	CALR_MOUSE	Calreticulin	Calr	P14211	Mus musculus	1	1	uniprot-mus+musculus_0902_2017	>sp|P14211|CALR_MOUSE Calreticulin OS=Mus musculus GN=Calr PE=1 SV=1	large	sand	103.263	21.5524	5	7	_HEQNIDC[+57]GGGYVK_.3|_DMHGDSEYN[+1]IMFGPDIC[+57]GPGTK_.3|_DMHGDSEYNIMFGPDIC[+57]GPGTK_.3|_IDNSQ[+1]VESGSLEDDWDFLPPKK_.3|_C[+57]KDDEFTHLYTLIVRPDNTYEVK_.4|_C[+57]KDDEFTHLYTLIVRPDNTYEVK_.5|_DMHGDSEYNIMFGPDIC[+57]GPGTKK_.4
small / sand	28	P14211	-1.23	1.23	0.43	1.86046	1.72e-05	8.02e-05	P14211	CALR_MOUSE	Calreticulin	Calr	P14211	Mus musculus	1	1	uniprot-mus+musculus_0902_2017	>sp|P14211|CALR_MOUSE Calreticulin OS=Mus musculus GN=Calr PE=1 SV=1	small	sand	103.263	44.1164	5	7	_HEQNIDC[+57]GGGYVK_.3|_DMHGDSEYN[+1]IMFGPDIC[+57]GPGTK_.3|_DMHGDSEYNIMFGPDIC[+57]GPGTK_.3|_IDNSQ[+1]VESGSLEDDWDFLPPKK_.3|_C[+57]KDDEFTHLYTLIVRPDNTYEVK_.4|_C[+57]KDDEFTHLYTLIVRPDNTYEVK_.5|_DMHGDSEYNIMFGPDIC[+57]GPGTKK_.4
medium / sand	16	Q9D6R2	-0.92	0.92	0.53	1.3204	3.73e-05	0.000156806	Q9D6R2	IDH3A_MOUSE	Isocitrate dehydrogenase [NAD] subunit alpha, mitochondrial	Idh3a	Q9D6R2	Mus musculus	1	1	uniprot-mus+musculus_0902_2017	>sp|Q9D6R2|IDH3A_MOUSE Isocitrate dehydrogenase [NAD] subunit alpha, mitochondrial OS=Mus musculus GN=Idh3a PE=1 SV=1	medium	sand	27.2534	14.3683	4	4	_C[+57]SDFTEEIC[+57]RR_.3|_C[+57]SDFTEEIC[+57]R_.2|_IEAAC[+57]FATIKDGK_.3|_IEAAC[+57]FATIK_.2
large / sand	32	P14733	-1.73	1.73	0.3	1.64182	7.48e-06	3.82e-05	P14733	LMNB1_MOUSE	Lamin-B1	Lmnb1	P14733	Mus musculus	1	3	uniprot-mus+musculus_0902_2017	>sp|P14733|LMNB1_MOUSE Lamin-B1 OS=Mus musculus GN=Lmnb1 PE=1 SV=3	large	sand	36.3092	10.9421	4	4	_MRIESLSSQ[+1]LSNLQK_.3|_C[+57]QSLTEDLEFRK_.3|_[+42]ATATPVQQQR_.2|_IQ[+1]ELEDMLAKER_.3
small / sand	16	P14733	0.25	0.25	1.19	2.07054	0.0168412	0.0258936	P14733	LMNB1_MOUSE	Lamin-B1	Lmnb1	P14733	Mus musculus	1	3	uniprot-mus+musculus_0902_2017	>sp|P14733|LMNB1_MOUSE Lamin-B1 OS=Mus musculus GN=Lmnb1 PE=1 SV=3	small	sand	36.3092	43.0788	4	4	_MRIESLSSQ[+1]LSNLQK_.3|_C[+57]QSLTEDLEFRK_.3|_[+42]ATATPVQQQR_.2|_IQ[+1]ELEDMLAKER_.3
medium / sand	16	P14152	-0.7	0.7	0.62	0.685445	4.07e-05	0.000169177	P14152	MDHC_MOUSE	Malate dehydrogenase, cytoplasmic	Mdh1	P14152	Mus musculus	1	3	uniprot-mus+musculus_0902_2017	>sp|P14152|MDHC_MOUSE Malate dehydrogenase, cytoplasmic OS=Mus musculus GN=Mdh1 PE=1 SV=3	medium	sand	26.084	16.0529	2	4	_SAPSIPKENFSC[+57]LTR_.3|_VIVVGNPANTNC[+57]LTASK_.2|_VIVVGN[-17]P[+16]ANTNC[+57]LTASK_.2|_VIVVGNPANTNC[+57]LTASK_.3
large / sand	24	P14869	-1.15	1.15	0.45	1.03086	7.93e-07	5.11e-06	P14869	RLA0_MOUSE	60S acidic ribosomal protein P0	Rplp0	P14869	Mus musculus	1	3	uniprot-mus+musculus_0902_2017	>sp|P14869|RLA0_MOUSE 60S acidic ribosomal protein P0 OS=Mus musculus GN=Rplp0 PE=1 SV=3	large	sand	67.9338	30.5199	2	3	_AGAIAPC[+57]EVTVPAQNTGLGPEK_.3|_C[+57]FIVGADNVGSK_.2|_C[+57]FIVGADN[+1]VGSK_.2
small / sand	12	P14869	-0.85	0.85	0.55	0.920479	0.00264913	0.00583341	P14869	RLA0_MOUSE	60S acidic ribosomal protein P0	Rplp0	P14869	Mus musculus	1	3	uniprot-mus+musculus_0902_2017	>sp|P14869|RLA0_MOUSE 60S acidic ribosomal protein P0 OS=Mus musculus GN=Rplp0 PE=1 SV=3	small	sand	67.9338	37.7022	2	3	_AGAIAPC[+57]EVTVPAQNTGLGPEK_.3|_C[+57]FIVGADNVGSK_.2|_C[+57]FIVGADN[+1]VGSK_.2
large / sand	24	P15105	-1	1	0.5	1.9066	0.00358386	0.00751649	P15105	GLNA_MOUSE	Glutamine synthetase	Glul	P15105	Mus musculus	1	6	uniprot-mus+musculus_0902_2017	>sp|P15105|GLNA_MOUSE Glutamine synthetase OS=Mus musculus GN=Glul PE=1 SV=6	large	sand	23.2116	11.5987	2	3	_LTGFHETSN[+1]INDFSAGVANR_.3|_LTGFHETSNIN[+1]DFSAGVANR_.3|_RPSANC[+57]DPYAVTEAIVR_.3
large / sand	120	P15501	-2.28	2.28	0.21	2.3789	1.79e-13	3.15e-12	P15501	SPBP_MOUSE	Prostatic spermine-binding protein	Sbp	P15501	Mus musculus	2	1	uniprot-mus+musculus_0902_2017	>sp|P15501|SPBP_MOUSE Prostatic spermine-binding protein OS=Mus musculus GN=Sbp PE=2 SV=1	large	sand	69.227	14.2062	3	15	_WGNINAN[+1]GN[+1]DHYNNKEDK_.4|_WGNIN[+1]AN[+1]GN[+1]DHYNNKEDK_.4|_WGNINANGNDHYNN[+1]KEDK_.4|_WGNINANGNDHYN[+1]NKEDK_.4|_WGNINANGN[+1]DHYNNKEDK_.4|_WGNINAN[+1]GNDHYNNKEDK_.3|_WGNINANGN[+1]DHYNNKEDK_.3|_WGNINAN[+1]GNDHYNNKEDK_.4|_WGNINAN[+1]GNDHYN[+1]NKEDK_.3|_WGNINAN[+1]GNDHYNNK_.3|_WGNINANGN[+1]DHYNNK_.3|_WGNINANGNDHYN[+1]NKEDKADNK_.5|_WGNINANGNDHYNN[+1]KEDKADNK_.5|_WGNINAN[+1]GNDHYNNKEDKADNK_.5…
small / sand	60	P15501	-2.5	2.5	0.18	2.18342	0.0306205	0.041604	P15501	SPBP_MOUSE	Prostatic spermine-binding protein	Sbp	P15501	Mus musculus	2	1	uniprot-mus+musculus_0902_2017	>sp|P15501|SPBP_MOUSE Prostatic spermine-binding protein OS=Mus musculus GN=Sbp PE=2 SV=1	small	sand	69.227	12.2356	3	15	_WGNINAN[+1]GN[+1]DHYNNKEDK_.4|_WGNIN[+1]AN[+1]GN[+1]DHYNNKEDK_.4|_WGNINANGNDHYNN[+1]KEDK_.4|_WGNINANGNDHYN[+1]NKEDK_.4|_WGNINANGN[+1]DHYNNKEDK_.4|_WGNINAN[+1]GNDHYNNKEDK_.3|_WGNINANGN[+1]DHYNNKEDK_.3|_WGNINAN[+1]GNDHYNNKEDK_.4|_WGNINAN[+1]GNDHYN[+1]NKEDK_.3|_WGNINAN[+1]GNDHYNNK_.3|_WGNINANGN[+1]DHYNNK_.3|_WGNINANGNDHYN[+1]NKEDKADNK_.5|_WGNINANGNDHYNN[+1]KEDKADNK_.5|_WGNINAN[+1]GNDHYNNKEDKADNK_.5…
large / sand	48	P15864	-2.26	2.26	0.21	2.09505	6.3e-08	5.18e-07	P15864	H12_MOUSE	Histone H1.2	Hist1h1c	P15864	Mus musculus	1	2	uniprot-mus+musculus_0902_2017	>sp|P15864|H12_MOUSE Histone H1.2 OS=Mus musculus GN=Hist1h1c PE=1 SV=2	large	sand	117.284	24.515	3	6	_[+42]SEAAPAAPAAAPPAEK_.2|_[+42]SEAAPAAPAAAPPAEKAPAK_.3|_[+42]SEAAPAAPAAAPPAEKAPAK_.2|_[+42]SEAAPAAPAAAPPAEKAPAK_.4|_[+42]SEAAPAAPAAAPPAEKAPAKK_.3|_[+42]SEAAPAAPAAAPPAEKAPAKK_.4
small / sand	24	P15864	-1.39	1.39	0.38	2.39591	6.44e-05	0.000251411	P15864	H12_MOUSE	Histone H1.2	Hist1h1c	P15864	Mus musculus	1	2	uniprot-mus+musculus_0902_2017	>sp|P15864|H12_MOUSE Histone H1.2 OS=Mus musculus GN=Hist1h1c PE=1 SV=2	small	sand	117.284	44.7967	3	6	_[+42]SEAAPAAPAAAPPAEK_.2|_[+42]SEAAPAAPAAAPPAEKAPAK_.3|_[+42]SEAAPAAPAAAPPAEKAPAK_.2|_[+42]SEAAPAAPAAAPPAEKAPAK_.4|_[+42]SEAAPAAPAAAPPAEKAPAKK_.3|_[+42]SEAAPAAPAAAPPAEKAPAKK_.4
medium / sand	56	Q8K2B3	-0.1	0.1	0.93	1.14944	4.62e-05	0.000188812	Q8K2B3	SDHA_MOUSE	Succinate dehydrogenase [ubiquinone] flavoprotein subunit, mitochondrial	Sdha	Q8K2B3	Mus musculus	1	1	uniprot-mus+musculus_0902_2017	>sp|Q8K2B3|SDHA_MOUSE Succinate dehydrogenase [ubiquinone] flavoprotein subunit, mitochondrial OS=Mus musculus GN=Sdha PE=1 SV=1	medium	sand	80.8916	75.607	10	15	_AC[+57]ALSIAESC[+57]RPGDKVPSIK_.4|_AC[+57]ALSIAESC[+57]RPGDKVPSIK_.3|_VTLEYRPVIDKTLNEADC[+57]ATVPPAIR_.4|_TYFSC[+57]TSAHTSTGDGTAMVTR_.3|_AAFGLSEAGFNTAC[+57]LTK_.2|_AAFGLSEAGFNTAC[+57]LTK_.3|_ANAGEESVMN[+1]LDKLR_.3|_AGLPC[+57]QDLEFVQFHPTGIYGAGC[+57]LITEGC[+57]R_.4|_GVIALC[+57]IEDGSIHR_.3|_GVIALC[+57]IEDGSIHR_.2|_HVNGQDQIVPGLYAC[+57]GEAAC[+57]ASVHGANR_.4|_HVN[+1]GQDQIVPGLYAC[+57]GEAAC[+57]ASVHGANR…
large / sand	168	P16858	0.75	0.75	1.69	1.65215	3.15e-10	3.75e-09	P16858	G3P_MOUSE	Glyceraldehyde-3-phosphate dehydrogenase	Gapdh	P16858	Mus musculus	1	2	uniprot-mus+musculus_0902_2017	>sp|P16858|G3P_MOUSE Glyceraldehyde-3-phosphate dehydrogenase OS=Mus musculus GN=Gapdh PE=1 SV=2	large	sand	265.506	447.527	12	22	_GAAQ[+1]NIIPASTGAAK_.2|_GAAQN[+1]IIPASTGAAK_.2|_IVSNASC[+57]TTNC[+57]LAPLAK_.2|_IVSNASC[+57]TTNC[+57]LAPLAK_.3|_IVSNASC[+57]TTN[+1]C[+57]LAPLAK_.3|_VPTPNVSVVDLTC[+57]R_.3|_VPTPNVSVVDLTC[+57]R_.2|_LVIN[+1]GKPITIFQERDPTNIK_.4|_LTGMAFRVPTPNVSVVDLTC[+57]R_.3|_LTGMAFR[+1]VP[+14]TPNVSVVDLTC[+57]R_.3|_LTGM[+16]AFRVPTPNVSVVDLTC[+57]R_.3|_VIPELN[+1]GKLTGMAFRVPTPNVSVVDLTC[+57]R_.4|_VIPELNGKLTGMAFRVPTPN[+1…
large / sand	128	P17742	1.47	1.47	2.76	2.22405	8.22e-07	5.27e-06	P17742	PPIA_MOUSE	Peptidyl-prolyl cis-trans isomerase A	Ppia	P17742	Mus musculus	1	2	uniprot-mus+musculus_0902_2017	>sp|P17742|PPIA_MOUSE Peptidyl-prolyl cis-trans isomerase A OS=Mus musculus GN=Ppia PE=1 SV=2	large	sand	89.089	246.121	6	16	_KITISDC[+57]GQL_.2|_VKEGMN[+1]IVEAMER_.3|_EGMN[+1]IVEAMER_.2|_IIPGFMC[+57]QGGDFTR_.2|_IIPGFMC[+57]QGGDFTR_.3|_IIPGFM[+16]C[+57]QGGDFTR_.2|_HTGPGILSMANAGPNTNGSQFFIC[+57]TAK_.3|_HTGPGILSMANAGPN[+1]TNGSQFFIC[+57]TAK_.3|_HTGPGILSMANAGPNTN[+1]GSQFFIC[+57]TAK_.3|_HTGPGILSMANAGPNTNGSQFFIC[+57]TAK_.4|_HTGPGILSMANAGPNT[+57]N[+1]GSQFFIC[+57]TAK_.4|_HTGPGILS[+57]MANAGPNTN[+1]GSQFFIC[+57]TAK_.4|_HTGPGILSM[+…
large / sand	64	P18242	-1.45	1.45	0.37	1.83712	4.92e-05	0.000199093	P18242	CATD_MOUSE	Cathepsin D	Ctsd	P18242	Mus musculus	1	1	uniprot-mus+musculus_0902_2017	>sp|P18242|CATD_MOUSE Cathepsin D OS=Mus musculus GN=Ctsd PE=1 SV=1	large	sand	51.4814	18.8556	3	8	_AIGAVPLIQGEYMIPC[+57]EK_.3|_AIGAVPLIQ[+1]GEYMIPC[+57]EK_.3|_AIGAVPLIQGEYM[+16]IPC[+57]EK_.2|_AIGAVPLIQGEYMIPC[+57]EK_.2|_ILDIAC[+57]WVHHK_.3|_ILDIAC[+57]WVHHK_.2|_GGC[+57]EAIVDTGTSLLVGPVEEVKELQK_.4|_GGC[+57]EAIVDTGTSLLVGPVEEVKELQK_.3
small / sand	32	P18242	-1.64	1.64	0.32	1.90807	1.15e-05	5.64e-05	P18242	CATD_MOUSE	Cathepsin D	Ctsd	P18242	Mus musculus	1	1	uniprot-mus+musculus_0902_2017	>sp|P18242|CATD_MOUSE Cathepsin D OS=Mus musculus GN=Ctsd PE=1 SV=1	small	sand	51.4814	16.4807	3	8	_AIGAVPLIQGEYMIPC[+57]EK_.3|_AIGAVPLIQ[+1]GEYMIPC[+57]EK_.3|_AIGAVPLIQGEYM[+16]IPC[+57]EK_.2|_AIGAVPLIQGEYMIPC[+57]EK_.2|_ILDIAC[+57]WVHHK_.3|_ILDIAC[+57]WVHHK_.2|_GGC[+57]EAIVDTGTSLLVGPVEEVKELQK_.4|_GGC[+57]EAIVDTGTSLLVGPVEEVKELQK_.3
large / sand	704	P18419	-5.97	5.97	0.02	3.72189	5.25e-87	1.31e-84	P18419	SVS4_MOUSE	Seminal vesicle secretory protein 4	Svs4	P18419	Mus musculus	1	2	uniprot-mus+musculus_0902_2017	>sp|P18419|SVS4_MOUSE Seminal vesicle secretory protein 4 OS=Mus musculus GN=Svs4 PE=1 SV=2	large	sand	2136.85	34.1012	9	98	_FLQ[+1]SEETVR_.2|_SSEPEVFVRPQDSIGD[+16]EASEEMSSSSSSR_.4|_SSEPEVFVRPQ[+1]DSIGDEASEEMSSSSSSR_.3|_S[-18]SEPEVFVRPQDSIGDEASEEMSSSSSSR_.3|_SS[-18]EPEVFVRPQDSIGDEASEEMSSSSSSR_.3|_SSEPEVFVRPQDSIGD[+16]EASEEMSSSSSSR_.3|_SSEPEVFVRPQ[+1]DSIGDEASEEMSSSSSSR_.4|_SSEPEVFVRPQDSIGD[+22]EASEEMSSSSSSR_.3|_SSEPEVFVRPQDSIGD[+38]EASEEMSSSSSSR_.4|_SSEPEVFVRPQD[+22]SIGDEASEEMSSSSSSR_.4|_SSEPEVFVRPQDSIGD[+22]EASEEMSSSS…
small / sand	352	P18419	-7.52	7.52	0.01	3.40683	4.13e-10	4.82e-09	P18419	SVS4_MOUSE	Seminal vesicle secretory protein 4	Svs4	P18419	Mus musculus	1	2	uniprot-mus+musculus_0902_2017	>sp|P18419|SVS4_MOUSE Seminal vesicle secretory protein 4 OS=Mus musculus GN=Svs4 PE=1 SV=2	small	sand	2136.85	11.6156	9	98	_FLQ[+1]SEETVR_.2|_SSEPEVFVRPQDSIGD[+16]EASEEMSSSSSSR_.4|_SSEPEVFVRPQ[+1]DSIGDEASEEMSSSSSSR_.3|_S[-18]SEPEVFVRPQDSIGDEASEEMSSSSSSR_.3|_SS[-18]EPEVFVRPQDSIGDEASEEMSSSSSSR_.3|_SSEPEVFVRPQDSIGD[+16]EASEEMSSSSSSR_.3|_SSEPEVFVRPQ[+1]DSIGDEASEEMSSSSSSR_.4|_SSEPEVFVRPQDSIGD[+22]EASEEMSSSSSSR_.3|_SSEPEVFVRPQDSIGD[+38]EASEEMSSSSSSR_.4|_SSEPEVFVRPQD[+22]SIGDEASEEMSSSSSSR_.4|_SSEPEVFVRPQDSIGD[+22]EASEEMSSSS…
medium / sand	16	Q91W90	-1.28	1.28	0.41	1.17088	4.92e-05	0.000199093	Q91W90	TXND5_MOUSE	Thioredoxin domain-containing protein 5	Txndc5	Q91W90	Mus musculus	1	2	uniprot-mus+musculus_0902_2017	>sp|Q91W90|TXND5_MOUSE Thioredoxin domain-containing protein 5 OS=Mus musculus GN=Txndc5 PE=1 SV=2	medium	sand	12.1555	5.0183	3	6	_VDC[+57]TADSDVC[+57]SAQGVR_.3|_VDC[+57]TADSDVC[+57]SAQGVR_.2|_VDC[+57]TQHYAVC[+57]SEHQVR_.4|_IGKVDC[+57]TQHYAVC[+57]SEHQVR_.5|_IGKVDC[+57]TQHYAVC[+57]SEHQVR_.4|_IGKVDC[+57]TQ[+1]HYAVC[+57]SEHQVR_.4
medium / sand	104	P81117	-3.71	3.71	0.08	3.57708	5.03e-05	0.00020092	P81117	NUCB2_MOUSE	Nucleobindin-2	Nucb2	P81117	Mus musculus	1	2	uniprot-mus+musculus_0902_2017	>sp|P81117|NUCB2_MOUSE Nucleobindin-2 OS=Mus musculus GN=Nucb2 PE=1 SV=2	medium	sand	323.369	24.6617	10	27	_AATAD[+16]LEQYDR_.2|_DLDM[+16]LIK_.2|_[-17]QFEHLNHQN[+1]P[+16]NTFESR_.4|_[-17]QFEHLNHQNP[+16]N[+1]TFESR_.4|_Q[+1]FEHLNHQNPNTFESR_.4|_QFEHLN[+1]HQNPNTFESR_.3|_[-17]QFEHLNHQNPNTFESR_.3|_[-17]QFEHLNHQNPNTFESR_.2|_MREHVMSEIDN[+1]NKDR_.4|_[-17]QVIEVLETDPHFR_.2|_LHDVNN[+1]DGFLDEQ[+1]ELEALFTR_.3|_LHDVN[+1]NDGFLDEQ[+1]ELEALFTR_.3|_LHDVNN[+1]DGFLDEQELEALFTR_.3|_VYNPQ[+1]N[+1]AEDDMIEMEEER_.2|_VYNPQNAEDDMI…
large / sand	96	P19221	1.35	1.35	2.55	2.03688	0.000145293	0.000513039	P19221	THRB_MOUSE	Prothrombin	F2	P19221	Mus musculus	1	1	uniprot-mus+musculus_0902_2017	>sp|P19221|THRB_MOUSE Prothrombin OS=Mus musculus GN=F2 PE=1 SV=1	large	sand	46.7708	119.391	12	13	_SGGSKDNLSPPLGQC[+57]LTER_.3|_REEC[+57]SVPVC[+57]GQEGR_.3|_ETFMDC[+57]LEGR_.2|_YTVC[+57]DSVR_.2|_EEC[+57]SVPVC[+57]GQEGR_.3|_EEC[+57]SVPVC[+57]GQEGR_.2|_LYQGNLAVTTLGSPC[+57]LPWNSLPAK_.3|_KSPQELLC[+57]GASLISDR_.3|_TFGLGEADC[+57]GLRPLFEKK_.4|_SPQELLC[+57]GASLISDR_.2|_GIAPWQ[+1]VMLFR_.2|_GDAC[+57]EGDSGGPFVMK_.2|_DNLSPPLGQC[+57]LTER_.2
small / sand	48	P19221	0.93	0.93	1.91	1.90024	0.000468548	0.00143052	P19221	THRB_MOUSE	Prothrombin	F2	P19221	Mus musculus	1	1	uniprot-mus+musculus_0902_2017	>sp|P19221|THRB_MOUSE Prothrombin OS=Mus musculus GN=F2 PE=1 SV=1	small	sand	46.7708	89.3949	12	13	_SGGSKDNLSPPLGQC[+57]LTER_.3|_REEC[+57]SVPVC[+57]GQEGR_.3|_ETFMDC[+57]LEGR_.2|_YTVC[+57]DSVR_.2|_EEC[+57]SVPVC[+57]GQEGR_.3|_EEC[+57]SVPVC[+57]GQEGR_.2|_LYQGNLAVTTLGSPC[+57]LPWNSLPAK_.3|_KSPQELLC[+57]GASLISDR_.3|_TFGLGEADC[+57]GLRPLFEKK_.4|_SPQELLC[+57]GASLISDR_.2|_GIAPWQ[+1]VMLFR_.2|_GDAC[+57]EGDSGGPFVMK_.2|_DNLSPPLGQC[+57]LTER_.2
medium / sand	108	P11276	1.37	1.37	2.59	1.84676	5.17e-05	0.000205326	P11276	FINC_MOUSE	Fibronectin	Fn1	P11276	Mus musculus	1	4	uniprot-mus+musculus_0902_2017	>sp|P11276|FINC_MOUSE Fibronectin OS=Mus musculus GN=Fn1 PE=1 SV=4	medium	sand	8.62697	22.3319	25	30	_TFYSC[+57]TTEGR_.2|_LTC[+57]QC[+57]LGFGSGHFR_.3|_YSFC[+57]TDHAVLVQTR_.3|_TYLGNALVC[+57]TC[+57]YGGSR_.2|_WKC[+57]DPIDQ[+1]C[+57]Q[+1]DSETR_.3|_WKC[+57]DPIDQC[+57]QDSETR_.3|_LSDAGFKLTC[+57]QC[+57]LGFGSGHFR_.4|_SYTITGLQ[+1]PGTDYK_.2|_YQC[+57]YC[+57]YGR_.2|_RPHETGGYMLEC[+57]LC[+57]LGNGK_.4|_TAIYQPQTHPQPAPYGHC[+57]VTDSGVVYSVGMQWLK_.4|_GNLLQC[+57]VC[+57]TGNGR_.2|_GNLLQC[+57]VC[+57]TGNGR_.3|_C[+57]TC[+…
large / sand	16	P19253	-0.86	0.86	0.55	1.39482	0.00628344	0.011811	P19253	RL13A_MOUSE	60S ribosomal protein L13a	Rpl13a	P19253	Mus musculus	1	4	uniprot-mus+musculus_0902_2017	>sp|P19253|RL13A_MOUSE 60S ribosomal protein L13a OS=Mus musculus GN=Rpl13a PE=1 SV=4	large	sand	66.7031	36.6387	2	2	_[+42]AEGQVLVLDGR_.2|_C[+57]EGINISGNFYR_.2
small / sand	8	P19253	-1.4	1.4	0.38	0.909541	0.00174195	0.00420355	P19253	RL13A_MOUSE	60S ribosomal protein L13a	Rpl13a	P19253	Mus musculus	1	4	uniprot-mus+musculus_0902_2017	>sp|P19253|RL13A_MOUSE 60S ribosomal protein L13a OS=Mus musculus GN=Rpl13a PE=1 SV=4	small	sand	66.7031	25.3219	2	2	_[+42]AEGQVLVLDGR_.2|_C[+57]EGINISGNFYR_.2
large / sand	72	P20029	-2.02	2.02	0.25	1.60768	7.88e-09	7.7e-08	P20029	GRP78_MOUSE	78 kDa glucose-regulated protein	Hspa5	P20029	Mus musculus	1	3	uniprot-mus+musculus_0902_2017	>sp|P20029|GRP78_MOUSE 78 kDa glucose-regulated protein OS=Mus musculus GN=Hspa5 PE=1 SV=3	large	sand	148.334	36.6854	9	9	_NQLTSNPENTVFDAKR_[-156].2|_DAGTIAGLN[+1]VMR_.2|_N[+1]GRVEIIANDQGNR_.3|_NQLTSN[+1]PENTVFDAK_.3|_AKFEELN[+1]MDLFR_.2|_TFAPEEISAM[+16]VLTK_.2|_KKELEEIVQ[+1]PIISK_.2|_[+43]VTHAVVTVPAYFNDAQR_.3|_LGGK[+42]LSSEDKETMEK_.3
small / sand	36	P20029	-1.64	1.64	0.32	2.16699	5.17e-05	0.000205326	P20029	GRP78_MOUSE	78 kDa glucose-regulated protein	Hspa5	P20029	Mus musculus	1	3	uniprot-mus+musculus_0902_2017	>sp|P20029|GRP78_MOUSE 78 kDa glucose-regulated protein OS=Mus musculus GN=Hspa5 PE=1 SV=3	small	sand	148.334	47.4503	9	9	_NQLTSNPENTVFDAKR_[-156].2|_DAGTIAGLN[+1]VMR_.2|_N[+1]GRVEIIANDQGNR_.3|_NQLTSN[+1]PENTVFDAK_.3|_AKFEELN[+1]MDLFR_.2|_TFAPEEISAM[+16]VLTK_.2|_KKELEEIVQ[+1]PIISK_.2|_[+43]VTHAVVTVPAYFNDAQR_.3|_LGGK[+42]LSSEDKETMEK_.3
medium / sand	16	P43274	-1.35	1.35	0.39	1.48328	6.15e-05	0.000240943	P43274	H14_MOUSE	Histone H1.4	Hist1h1e	P43274	Mus musculus	1	2	uniprot-mus+musculus_0902_2017	>sp|P43274|H14_MOUSE Histone H1.4 OS=Mus musculus GN=Hist1h1e PE=1 SV=2	medium	sand	186.18	72.9036	3	4	_[+42]SETAPAAPAAPAPAEK_.2|_[+42]SETAPAAPAAPAPAEKTPVKK_.3|_[+42]SETAPAAPAAPAPAEKTPVK_.2|_[+42]SETAPAAPAAPAPAEKTPVK_.3
large / sand	712	P20918	1.66	1.66	3.17	2.12335	1.33e-12	2.14e-11	P20918	PLMN_MOUSE	Plasminogen	Plg	P20918	Mus musculus	1	3	uniprot-mus+musculus_0902_2017	>sp|P20918|PLMN_MOUSE Plasminogen OS=Mus musculus GN=Plg PE=1 SV=3	large	sand	18.6699	59.1589	48	92	_WEYC[+57]DIPR_.2|_VC[+57]NRVEYLNNR_.3|_Q[+1]LAAGGVSDC[+57]LAK_.2|_QLAAGGVSDC[+57]LAK_.2|_[-17]QLAAGGVSDC[+57]LAK_.2|_TAVTAAGTPC[+57]QGWAAQEPHR_.3|_TAVTAAGTPC[+57]QGWAAQEPHR_.4|_TAVTAAGTPC[+57]QGWAAQEPHR_.2|_NPDGDKGPWC[+57]YTTDPSVR_.3|_EQQC[+57]VIMAENSK_.2|_EQQC[+57]VIMAENSK_.3|_TMSGLDC[+57]QAWDSQSPHAHGYIPAKFPSK_.5|_TMSGLDC[+57]QAWDSQSPHAHGYIPAKFPSK_.4|_C[+57]TTPPPPPSPTYQC[+57]LK_.2|_C[+57]TTPPPP…
small / sand	356	P20918	2.78	2.78	6.89	2.06004	2.74e-47	2.45e-45	P20918	PLMN_MOUSE	Plasminogen	Plg	P20918	Mus musculus	1	3	uniprot-mus+musculus_0902_2017	>sp|P20918|PLMN_MOUSE Plasminogen OS=Mus musculus GN=Plg PE=1 SV=3	small	sand	18.6699	128.625	48	92	_WEYC[+57]DIPR_.2|_VC[+57]NRVEYLNNR_.3|_Q[+1]LAAGGVSDC[+57]LAK_.2|_QLAAGGVSDC[+57]LAK_.2|_[-17]QLAAGGVSDC[+57]LAK_.2|_TAVTAAGTPC[+57]QGWAAQEPHR_.3|_TAVTAAGTPC[+57]QGWAAQEPHR_.4|_TAVTAAGTPC[+57]QGWAAQEPHR_.2|_NPDGDKGPWC[+57]YTTDPSVR_.3|_EQQC[+57]VIMAENSK_.2|_EQQC[+57]VIMAENSK_.3|_TMSGLDC[+57]QAWDSQSPHAHGYIPAKFPSK_.5|_TMSGLDC[+57]QAWDSQSPHAHGYIPAKFPSK_.4|_C[+57]TTPPPPPSPTYQC[+57]LK_.2|_C[+57]TTPPPP…
medium / sand	60	P97429	1.11	1.11	2.15	1.57792	6.53e-05	0.000254228	P97429	ANXA4_MOUSE	Annexin A4	Anxa4	P97429	Mus musculus	1	4	uniprot-mus+musculus_0902_2017	>sp|P97429|ANXA4_MOUSE Annexin A4 OS=Mus musculus GN=Anxa4 PE=1 SV=4	medium	sand	174.44	375.369	10	15	_FLSILC[+57]SR_.2|_AASGFNATEDAQTLRK_[-128].2|_GAGTDEGC[+57]LIEILASR_.2|_GAGTDEGC[+57]LIEILASR_.3|_AMKGAGTDEGC[+57]LIEILASR_.3|_AM[+16]KGAGTDEGC[+57]LIEILASR_.3|_VLL[+14]VLC[+57]GGDD_.2|_VL[+14]LVLC[+57]GGDD_.2|_QDAQELYEAGEKR_[-156].2|_[-17]QDAQELYEAGEKR_.2|_WGTDEVKFLSILC[+57]SR_.3|_GLGTDE[+22]DAIIGILAYR_.3|_SLEEDIC[+57]SDTSFMFQR_.2|_SLEEDIC[+57]SDTSFMFQR_.3|_VLVSLSAAGRDEGN[+1]YLDDALMK_.3
large / sand	64	P21614	0.24	0.24	1.18	1.87158	0.0277686	0.0384393	P21614	VTDB_MOUSE	Vitamin D-binding protein	Gc	P21614	Mus musculus	1	2	uniprot-mus+musculus_0902_2017	>sp|P21614|VTDB_MOUSE Vitamin D-binding protein OS=Mus musculus GN=Gc PE=1 SV=2	large	sand	13.7433	16.2722	8	10	_SC[+57]ESDAPFPVHPGTPEC[+57]C[+57]TK_.3|_TLREC[+57]C[+57]DTQDSVAC[+57]FSTQSPLLKR_.4|_TLREC[+57]C[+57]DTQ[+1]DSVAC[+57]FSTQSPLLKR_.4|_TLREC[+57]C[+57]DTQDSVAC[+57]FSTQSPLLKR_.3|_EVVSLTEEC[+57]C[+57]AEGADPTC[+57]YDTR_.3|_NYLSMVGSC[+57]C[+57]TSANPTVC[+57]FVK_.3|_EC[+57]C[+57]DTQDSVAC[+57]FSTQSPLLKR_.3|_C[+57]C[+57]ESTSEDC[+57]MASELPEHTIK_.3|_KLC[+57]MAALSHQPQEFPTYVEPTNDEIC[+57]EAFRR_.5|_NYLSMVGSC[+5…
small / sand	32	P21614	-0.51	0.51	0.7	2.40312	0.020691	0.030608	P21614	VTDB_MOUSE	Vitamin D-binding protein	Gc	P21614	Mus musculus	1	2	uniprot-mus+musculus_0902_2017	>sp|P21614|VTDB_MOUSE Vitamin D-binding protein OS=Mus musculus GN=Gc PE=1 SV=2	small	sand	13.7433	9.66153	8	10	_SC[+57]ESDAPFPVHPGTPEC[+57]C[+57]TK_.3|_TLREC[+57]C[+57]DTQDSVAC[+57]FSTQSPLLKR_.4|_TLREC[+57]C[+57]DTQ[+1]DSVAC[+57]FSTQSPLLKR_.4|_TLREC[+57]C[+57]DTQDSVAC[+57]FSTQSPLLKR_.3|_EVVSLTEEC[+57]C[+57]AEGADPTC[+57]YDTR_.3|_NYLSMVGSC[+57]C[+57]TSANPTVC[+57]FVK_.3|_EC[+57]C[+57]DTQDSVAC[+57]FSTQSPLLKR_.3|_C[+57]C[+57]ESTSEDC[+57]MASELPEHTIK_.3|_KLC[+57]MAALSHQPQEFPTYVEPTNDEIC[+57]EAFRR_.5|_NYLSMVGSC[+5…
large / sand	16	P21981	-1.74	1.74	0.3	2.01154	0.00635607	0.0118938	P21981	TGM2_MOUSE	Protein-glutamine gamma-glutamyltransferase 2	Tgm2	P21981	Mus musculus	1	4	uniprot-mus+musculus_0902_2017	>sp|P21981|TGM2_MOUSE Protein-glutamine gamma-glutamyltransferase 2 OS=Mus musculus GN=Tgm2 PE=1 SV=4	large	sand	19.1834	5.75509	2	2	_SEGTYC[+57]C[+57]GPVSVR_.2|_YSGC[+57]LTESNLIK_.2
large / sand	24	P24369	-0.5	0.5	0.71	1.84123	0.0307933	0.0417027	P24369	PPIB_MOUSE	Peptidyl-prolyl cis-trans isomerase B	Ppib	P24369	Mus musculus	1	2	uniprot-mus+musculus_0902_2017	>sp|P24369|PPIB_MOUSE Peptidyl-prolyl cis-trans isomerase B OS=Mus musculus GN=Ppib PE=1 SV=2	large	sand	22.9057	16.1497	2	3	_DTN[+1]GSQFFITTVK_.2|_DTNGSQ[+1]FFITTVK_.2|_HYGPGWVSMAN[+1]AGKDTNGSQFFITTVK_.4
small / sand	12	P24369	-0.26	0.26	0.84	1.41748	0.0201255	0.0299486	P24369	PPIB_MOUSE	Peptidyl-prolyl cis-trans isomerase B	Ppib	P24369	Mus musculus	1	2	uniprot-mus+musculus_0902_2017	>sp|P24369|PPIB_MOUSE Peptidyl-prolyl cis-trans isomerase B OS=Mus musculus GN=Ppib PE=1 SV=2	small	sand	22.9057	19.1505	2	3	_DTN[+1]GSQFFITTVK_.2|_DTNGSQ[+1]FFITTVK_.2|_HYGPGWVSMAN[+1]AGKDTNGSQFFITTVK_.4
medium / sand	76	P04939	-2.91	2.91	0.13	2.42949	6.91e-05	0.000267228	P04939	MUP3_MOUSE	Major urinary protein 3	Mup3	P04939	Mus musculus	1	1	uniprot-mus+musculus_0902_2017	>sp|P04939|MUP3_MOUSE Major urinary protein 3 OS=Mus musculus GN=Mup3 PE=1 SV=1	medium	sand	940.993	125.175	6	19	_LC[+57]EEHGIIR_.2|_[+43]LC[+57]EEHGIIR_.2|_EN[+1]IIDLTNVNR_.2|_ENIIDLTN[+1]VNR_.2|_EN[+1]IIDLTNVNR_.3|_ENIID[+22]LTNVNR_.3|_[+43]ENIIDLTNVNR_.2|_LC[+57]EEHGIIRENIIDLTNVNR_.4|_LC[+57]EEHGIIRENIIDLTNVNR_.3|_LC[+57]EEHGIIRENIIDLTNVNR_.5|_[+43]LC[+57]EEHGIIRENIIDLTNVNR_.3|_FAKLC[+57]EEHGIIR_.3|_FHLIVNEEC[+57]TEMTAIGEQTEK_.3|_FHLIVN[+1]EEC[+57]TEMTAIGEQTEK_.3|_FHLIVNEEC[+57]TEMTAIGEQTEK_.4|_FHLIVN[+1…
large / sand	16	P24472	2.65	2.65	6.28	1.88079	0.00223267	0.00507425	P24472	GSTA4_MOUSE	Glutathione S-transferase A4	Gsta4	P24472	Mus musculus	1	3	uniprot-mus+musculus_0902_2017	>sp|P24472|GSTA4_MOUSE Glutathione S-transferase A4 OS=Mus musculus GN=Gsta4 PE=1 SV=3	large	sand	20.253	127.11	3	3	_LYYFN[+1]GR_.2|_DGHLLFGQ[+1]VPLVEIDGMMLTQTR_.3|_MQKDGHLLFGQ[+1]VPLVEIDGMMLTQTR_.4
large / sand	16	P25444	-2.36	2.36	0.2	1.39298	5.56e-06	2.92e-05	P25444	RS2_MOUSE	40S ribosomal protein S2	Rps2	P25444	Mus musculus	1	3	uniprot-mus+musculus_0902_2017	>sp|P25444|RS2_MOUSE 40S ribosomal protein S2 OS=Mus musculus GN=Rps2 PE=1 SV=3	large	sand	134.256	26.195	2	2	_GC[+57]TATLGNFAK_.2|_KLLMMAGIDDC[+57]YTSAR_.3
small / sand	8	P25444	-2.15	2.15	0.23	1.24461	0.00408493	0.00834341	P25444	RS2_MOUSE	40S ribosomal protein S2	Rps2	P25444	Mus musculus	1	3	uniprot-mus+musculus_0902_2017	>sp|P25444|RS2_MOUSE 40S ribosomal protein S2 OS=Mus musculus GN=Rps2 PE=1 SV=3	small	sand	134.256	30.2181	2	2	_GC[+57]TATLGNFAK_.2|_KLLMMAGIDDC[+57]YTSAR_.3
large / sand	40	P27659	-1.92	1.92	0.26	1.66611	3.37e-10	3.97e-09	P27659	RL3_MOUSE	60S ribosomal protein L3	Rpl3	P27659	Mus musculus	1	3	uniprot-mus+musculus_0902_2017	>sp|P27659|RL3_MOUSE 60S ribosomal protein L3 OS=Mus musculus GN=Rpl3 PE=1 SV=3	large	sand	71.8538	18.9415	6	6	_VAC[+57]IGAWHPAR_.3|_LEQQVPVN[+1]QVFGQDEMIDVIGVTK_.3|_KVAC[+57]IGAWHPAR_.3|_TVFAEHISDEC[+57]KR_.3|_TVFAEHISDEC[+57]KRR_.3|_TVFAEHISDEC[+57]K_.2
small / sand	20	P27659	-1.72	1.72	0.3	1.46648	0.000141992	0.000504232	P27659	RL3_MOUSE	60S ribosomal protein L3	Rpl3	P27659	Mus musculus	1	3	uniprot-mus+musculus_0902_2017	>sp|P27659|RL3_MOUSE 60S ribosomal protein L3 OS=Mus musculus GN=Rpl3 PE=1 SV=3	small	sand	71.8538	21.7939	6	6	_VAC[+57]IGAWHPAR_.3|_LEQQVPVN[+1]QVFGQDEMIDVIGVTK_.3|_KVAC[+57]IGAWHPAR_.3|_TVFAEHISDEC[+57]KR_.3|_TVFAEHISDEC[+57]KRR_.3|_TVFAEHISDEC[+57]K_.2
large / sand	96	P27773	-1.31	1.31	0.4	1.57308	1.2e-08	1.14e-07	P27773	PDIA3_MOUSE	Protein disulfide-isomerase A3	Pdia3	P27773	Mus musculus	1	2	uniprot-mus+musculus_0902_2017	>sp|P27773|PDIA3_MOUSE Protein disulfide-isomerase A3 OS=Mus musculus GN=Pdia3 PE=1 SV=2	large	sand	119.385	48.2093	11	12	_LSKDPN[+1]IVIAK_.3|_ELNDFISYLQ[+1]R_.2|_FVM[+16]QEEFSR_.2|_FIQDSIFGLC[+57]PHMTEDNKDLIQGK_.4|_GFPTIYFSPAN[+1]K_.2|_ALEQ[+1]FLQEYFDGNLKR_.3|_ALEQ[+1]FLQEYFDGNLKR_.2|_[-17]QAGPASVPLRTEEEFKK_.3|_VDC[+57]TANTNTC[+57]NKYGVSGYPTLK_.3|_VSDTGSAGLMLVEFFAPW[+32]C[+57]GHC[+57]KR_.4|_EATNPPIIQEEKPKK_[-128].2|_M[+16]DATANDVPSPYEVK_.2
small / sand	48	P27773	-0.9	0.9	0.54	1.82331	4.11e-05	0.000170248	P27773	PDIA3_MOUSE	Protein disulfide-isomerase A3	Pdia3	P27773	Mus musculus	1	2	uniprot-mus+musculus_0902_2017	>sp|P27773|PDIA3_MOUSE Protein disulfide-isomerase A3 OS=Mus musculus GN=Pdia3 PE=1 SV=2	small	sand	119.385	64.109	11	12	_LSKDPN[+1]IVIAK_.3|_ELNDFISYLQ[+1]R_.2|_FVM[+16]QEEFSR_.2|_FIQDSIFGLC[+57]PHMTEDNKDLIQGK_.4|_GFPTIYFSPAN[+1]K_.2|_ALEQ[+1]FLQEYFDGNLKR_.3|_ALEQ[+1]FLQEYFDGNLKR_.2|_[-17]QAGPASVPLRTEEEFKK_.3|_VDC[+57]TANTNTC[+57]NKYGVSGYPTLK_.3|_VSDTGSAGLMLVEFFAPW[+32]C[+57]GHC[+57]KR_.4|_EATNPPIIQEEKPKK_[-128].2|_M[+16]DATANDVPSPYEVK_.2
medium / sand	40	P08113	-1.44	1.44	0.37	1.93952	9.36e-05	0.000355749	P08113	ENPL_MOUSE	Endoplasmin	Hsp90b1	P08113	Mus musculus	1	2	uniprot-mus+musculus_0902_2017	>sp|P08113|ENPL_MOUSE Endoplasmin OS=Mus musculus GN=Hsp90b1 PE=1 SV=2	medium	sand	49.2932	18.1793	8	10	_AQAYQ[+1]TGKDISTNYYASQKK_.4|_GVVDSDDLPLN[+1]VSR_.2|_LTESPC[+57]ALVASQYGWSGNMER_.3|_LTESPC[+57]ALVASQYGWSGNMER_.2|_ELISN[+1]ASDALDK_.2|_KGYEVIYLTEPVDEYC[+57]IQALPEFDGKR_.4|_GYEVIYLTEPVDEYC[+57]IQALPEFDGKR_.3|_GYEVIYLTEPVDEYC[+57]IQALPEFDGKR_.4|_LISLTDEN[+1]ALAGNEELTVK_.2|_NLLHVTDTGVGM[+16]TREELVK_.3
large / sand	16	P28665	2.2	2.2	4.58	1.73751	0.00258882	0.00574783	P28665	MUG1_MOUSE	Murinoglobulin-1	Mug1	P28665	Mus musculus	1	3	uniprot-mus+musculus_0902_2017	>sp|P28665|MUG1_MOUSE Murinoglobulin-1 OS=Mus musculus GN=Mug1 PE=1 SV=3	large	sand	6.34403	29.0529	3	3	_LQVTASPQSLC[+57]GLR_.2|_VLIVEPEGIKQEHTFSSLFC[+57]ASDAEISEK_.4|_AVDQSVLLLKPESELSPSWIYN[+1]LPGMQQNKFVPSSR_.4
large / sand	56	P29699	1.17	1.17	2.25	1.68686	4.66e-07	3.18e-06	P29699	FETUA_MOUSE	Alpha-2-HS-glycoprotein	Ahsg	P29699	Mus musculus	1	1	uniprot-mus+musculus_0902_2017	>sp|P29699|FETUA_MOUSE Alpha-2-HS-glycoprotein OS=Mus musculus GN=Ahsg PE=1 SV=1	large	sand	14.3875	32.3181	4	8	_ANLMHNLGGEEVSVAC[+57]K_.3|_ANLMHNLGGEEVSVAC[+57]K_.2|_VGQPGAAGPVSPMC[+57]PGR_.2|_VGQ[+1]PGAAGPVSPMC[+57]PGR_.2|_VGQPGAAGPVSPMC[+57]PGR_.3|_VGQPGAAGPVSPM[+16]C[+57]PGR_.2|_AQNVPLPVSTLVEFVIAATDC[+57]TAK_.3|_QLTEHAVEGDC[+57]DFHILKQDGQFR_.4
small / sand	100	P29788	1.96	1.96	3.89	1.99634	2.32e-10	2.82e-09	P29788	VTNC_MOUSE	Vitronectin	Vtn	P29788	Mus musculus	1	2	uniprot-mus+musculus_0902_2017	>sp|P29788|VTNC_MOUSE Vitronectin OS=Mus musculus GN=Vtn PE=1 SV=2	small	sand	11.1577	43.3571	7	29	_SIAQYWLGC[+57]PTSEK_.2|_SIAQ[+1]YWLGC[+57]PTSEK_.2|_SIAQYWLGC[+57]PTSEK_.3|_LIQDVWGIE[+22]GPIDAAFTR_.3|_GQYC[+57]YELDETAVRPGYPK_.3|_GQYC[+57]YELDETAVRPGYPK_.4|_GQYC[+57]YELDETAVRPGYPK_.2|_[+43]GQYC[+57]YELDETAVRPGYPK_.3|_NWHGVPGKVDAAM[+16]AGR_.4|_NWHGVPGKVDAAM[+16]AGR_.3|_N[+1]WHGVPGKVDAAMAGR_.2|_KC[+57]QC[+57]DELC[+57]TYYQSC[+57]C[+57]ADYMEQC[+57]KPQVTR_.4|_KC[+57]QC[+57]DELC[+57]T[+57]Y[+126]Y…
medium / sand	172	P19001	-0.61	0.61	0.66	2.0859	0.000117232	0.000425987	P19001	K1C19_MOUSE	Keratin, type I cytoskeletal 19	Krt19	P19001	Mus musculus	1	1	uniprot-mus+musculus_0902_2017	>sp|P19001|K1C19_MOUSE Keratin, type I cytoskeletal 19 OS=Mus musculus GN=Krt19 PE=1 SV=1	medium	sand	573.812	376.989	23	49	_N[+1]HEEEITALR_.3|_SLLEGQEAHYNN[+1]LPTPK_.3|_SLLEGQEAHYN[+1]NLPTPK_.3|_SLLEGQ[+1]EAHYNNLPTPK_.3|_SLLEGQEAHYN[+1]NLPTPK_.2|_[+43]SLLEGQEAHYNNLPTPK_.2|_[+43]LASYLDKVR_.2|_[+43]IVLQIDNAR_.2|_[+43]VLDELTLAR_.2|_IGSGGVFR[+1]APSIHGGSGGR_.3|_[+43]LEQEIATYR_.2|_ALEQAN[+1]GELEVK_.2|_ALEQAN[-17]GELEVK_.2|_ALEQAN[+1]GELEVK_.3|_[+43]ALEQANGELEVK_.2|_SQVGGQ[+1]VSVEVDSTPGVDLAK_.3|_ADIERQNQEYKQ[+1]LMDIK_.4|_[-…
large / sand	72	P30275	-1.35	1.35	0.39	2.12264	0.000596241	0.00173735	P30275	KCRU_MOUSE	Creatine kinase U-type, mitochondrial	Ckmt1	P30275	Mus musculus	1	1	uniprot-mus+musculus_0902_2017	>sp|P30275|KCRU_MOUSE Creatine kinase U-type, mitochondrial OS=Mus musculus GN=Ckmt1 PE=1 SV=1	large	sand	58.6925	23.0331	7	10	_HNNC[+57]MASHLTPAVYAR_.4|_HNNC[+57]MASHLTPAVYAR_.3|_LGYILTC[+57]PSNLGTGLR_.2|_GLSLPPAC[+57]TR_.2|_LC[+57]DKTTPTGWTLDQ[+1]C[+57]IQTGVDNPGHPFIK_.4|_LC[+57]DKTTPTGWTLDQC[+57]IQTGVDNPGHPFIK_.4|_KHNNC[+57]MASHLTPAVYAR_.4|_KHNNC[+57]MASHLTPAVYAR_.3|_TTPTGWTLDQC[+57]IQTGVDNPGHPFIK_.3|_RGTGGVDTAATGSVFDISN[+1]LDR_.3
large / sand	40	P30681	-0.53	0.53	0.69	1.82605	0.0151406	0.0239886	P30681	HMGB2_MOUSE	High mobility group protein B2	Hmgb2	P30681	Mus musculus	1	3	uniprot-mus+musculus_0902_2017	>sp|P30681|HMGB2_MOUSE High mobility group protein B2 OS=Mus musculus GN=Hmgb2 PE=1 SV=3	large	sand	43.9606	30.4829	4	5	_MSSYAFFVQTC[+57]R_.2|_RPPSAFFLFC[+57]SENRPK_.4|_RPPSAFFLFC[+57]SENRPK_.3|_MSSYAFFVQTC[+57]REEHKK_.4|_GKMSSYAFFVQTC[+57]R_.3
small / sand	20	P30681	-0.71	0.71	0.61	1.647	0.0379751	0.0488363	P30681	HMGB2_MOUSE	High mobility group protein B2	Hmgb2	P30681	Mus musculus	1	3	uniprot-mus+musculus_0902_2017	>sp|P30681|HMGB2_MOUSE High mobility group protein B2 OS=Mus musculus GN=Hmgb2 PE=1 SV=3	small	sand	43.9606	26.9672	4	5	_MSSYAFFVQTC[+57]R_.2|_RPPSAFFLFC[+57]SENRPK_.4|_RPPSAFFLFC[+57]SENRPK_.3|_MSSYAFFVQTC[+57]REEHKK_.4|_GKMSSYAFFVQTC[+57]R_.3
large / sand	552	P30933	-4.31	4.31	0.05	3.34883	3.92e-54	4.45e-52	P30933	SVS5_MOUSE	Seminal vesicle secretory protein 5	Svs5	P30933	Mus musculus	2	1	uniprot-mus+musculus_0902_2017	>sp|P30933|SVS5_MOUSE Seminal vesicle secretory protein 5 OS=Mus musculus GN=Svs5 PE=2 SV=1	large	sand	1030.04	52.0844	11	77	_[+43]GSQAGGGMSSFK_.2|_SKHPSSISSESFHEESSSSS[+4]EMSSSGGHFGLK_.5|_SKHPSSISSESFHE[+38]ESSSSSEMSSSGGHFGLK_.5|_SKHPSSISSESFHEE[+38]SSSSSEMSSSGGHFGLK_.5|_SKHPSSISSESFHEESSSSSE[+38]MSSSGGHFGLK_.5|_SKHPSSISSESFHEESSSSSEM[+16]SSSGGHFGLK_.5|_SKHPSSISSESF[+16]HEES[+154]SSSSEMSSSGGHFGLK_.5|_SKHPSSISSESF[+16]HEESS[+154]SSSEMSSSGGHFGLK_.5|_SKHPSSISSESF[+16]HEESSS[+154]SSEMSSSGGHFGLK_.5|_SKHPSSISSESFHEESSSSSEM[…
small / sand	276	P30933	-4.68	4.68	0.04	3.30128	4.68e-11	6.04e-10	P30933	SVS5_MOUSE	Seminal vesicle secretory protein 5	Svs5	P30933	Mus musculus	2	1	uniprot-mus+musculus_0902_2017	>sp|P30933|SVS5_MOUSE Seminal vesicle secretory protein 5 OS=Mus musculus GN=Svs5 PE=2 SV=1	small	sand	1030.04	40.1133	11	77	_[+43]GSQAGGGMSSFK_.2|_SKHPSSISSESFHEESSSSS[+4]EMSSSGGHFGLK_.5|_SKHPSSISSESFHE[+38]ESSSSSEMSSSGGHFGLK_.5|_SKHPSSISSESFHEE[+38]SSSSSEMSSSGGHFGLK_.5|_SKHPSSISSESFHEESSSSSE[+38]MSSSGGHFGLK_.5|_SKHPSSISSESFHEESSSSSEM[+16]SSSGGHFGLK_.5|_SKHPSSISSESF[+16]HEES[+154]SSSSEMSSSGGHFGLK_.5|_SKHPSSISSESF[+16]HEESS[+154]SSSEMSSSGGHFGLK_.5|_SKHPSSISSESF[+16]HEESSS[+154]SSEMSSSGGHFGLK_.5|_SKHPSSISSESFHEESSSSSEM[…
medium / sand	12	P50544	-1.56	1.56	0.34	1.26119	0.000126318	0.000455036	P50544	ACADV_MOUSE	Very long-chain specific acyl-CoA dehydrogenase, mitochondrial	Acadvl	P50544	Mus musculus	1	3	uniprot-mus+musculus_0902_2017	>sp|P50544|ACADV_MOUSE Very long-chain specific acyl-CoA dehydrogenase, mitochondrial OS=Mus musculus GN=Acadvl PE=1 SV=3	medium	sand	71.1375	24.1084	3	3	_GIVN[+1]EQFLLQR_.2|_VASGQALAAFC[+57]LTEPSSGSDVASIR_.3|_SGELAVQALDQ[+1]FATVVEAK_.2
small / sand	116	P31725	1.72	1.72	3.3	2.72814	0.00401718	0.00824544	P31725	S10A9_MOUSE	Protein S100-A9	S100a9	P31725	Mus musculus	1	3	uniprot-mus+musculus_0902_2017	>sp|P31725|S10A9_MOUSE Protein S100-A9 OS=Mus musculus GN=S100a9 PE=1 SV=3	small	sand	69.5529	229.653	8	31	_[+42]ANKAPSQMER_.2|_[+43]LIFAC[+57]HEK_.2|_LIFAC[+57]HEK_.2|_LIFAC[+57]HEKLHENNPR_.4|_LIFAC[+57]HEKLHENNPR_.3|_QMVEAQLATFMKK_[-128].2|_QMVEAQLATFM[+16]KK_.3|_QM[+16]VEAQLATFMKK_.3|_[-17]QMVEAQ[+1]LATFMKK_.2|_[-17]QMVEAQLATFMKK_.2|_QM[+16]VEAQLATFM[+16]KK_.3|_[-17]QMVEAQLATFM[+16]KK_.2|_[-17]QMVEAQLATFMKK_.3|_QMVEAQLATFM[+16]KK_.2|_QMVE[-18]AQLATFMKK_.3|_APSQM[-48]ERSITTIIDTFHQYSR_.4|_QMVEAQ[+1]L…
small / sand	36	P32020	1.56	1.56	2.94	2.27051	0.00840985	0.014954	P32020	NLTP_MOUSE	Non-specific lipid-transfer protein	Scp2	P32020	Mus musculus	1	3	uniprot-mus+musculus_0902_2017	>sp|P32020|NLTP_MOUSE Non-specific lipid-transfer protein OS=Mus musculus GN=Scp2 PE=1 SV=3	small	sand	23.8616	70.2555	8	9	_LQNLQLQ[+1]PGK_.2|_LQ[+1]NLQLQPGK_.2|_LEEEGEQFVKK_[-128].2|_ALEDAQIPYSAVEQAC[+57]VGYVYGDSTSGQR_.3|_IAGN[+1]MGLAMK_.2|_M[+16]NPQSAFFQGK_.2|_GSVLPNSDKKADC[+57]TITMADSDLLALMTGK_.4|_KADC[+57]TITMADSDLLALMTGK_.3|_ADC[+57]TITMADSDLLALMTGK_.3
large / sand	24	P32261	1.26	1.26	2.4	1.43655	0.00113535	0.00296281	P32261	ANT3_MOUSE	Antithrombin-III	Serpinc1	P32261	Mus musculus	1	1	uniprot-mus+musculus_0902_2017	>sp|P32261|ANT3_MOUSE Antithrombin-III OS=Mus musculus GN=Serpinc1 PE=1 SV=1	large	sand	13.5167	32.3736	2	3	_DIPVNPLC[+57]IYR_.2|_DIPVNPLC[+57]IYR_.3|_VDGQSC[+57]PVPMMYQEGK_.2
small / sand	12	P32261	0.91	0.91	1.87	1.35055	0.00483318	0.00954149	P32261	ANT3_MOUSE	Antithrombin-III	Serpinc1	P32261	Mus musculus	1	1	uniprot-mus+musculus_0902_2017	>sp|P32261|ANT3_MOUSE Antithrombin-III OS=Mus musculus GN=Serpinc1 PE=1 SV=1	small	sand	13.5167	25.3231	2	3	_DIPVNPLC[+57]IYR_.2|_DIPVNPLC[+57]IYR_.3|_VDGQSC[+57]PVPMMYQEGK_.2
medium / sand	24	Q9D1Q6	-0.51	0.51	0.7	1.44404	0.000180614	0.000623668	Q9D1Q6	ERP44_MOUSE	Endoplasmic reticulum resident protein 44	Erp44	Q9D1Q6	Mus musculus	1	1	uniprot-mus+musculus_0902_2017	>sp|Q9D1Q6|ERP44_MOUSE Endoplasmic reticulum resident protein 44 OS=Mus musculus GN=Erp44 PE=1 SV=1	medium	sand	50.3468	35.242	3	6	_TPADC[+57]PVIAIDSFR_.2|_TPADC[+57]PVIAIDSFR_.3|_SNPVHEIQ[+1]SLDEVTNLDR_.3|_SNPVHEIQSLDEVTN[+1]LDR_.3|_VASILHDDC[+57]AFLSAFGDLSKPER_.4|_VASILHDDC[+57]AFLSAFGDLSKPER_.3
large / sand	96	P35459	-0.1	0.1	0.93	1.94632	0.0353279	0.0463377	P35459	LY6D_MOUSE	Lymphocyte antigen 6D	Ly6d	P35459	Mus musculus	1	1	uniprot-mus+musculus_0902_2017	>sp|P35459|LY6D_MOUSE Lymphocyte antigen 6D OS=Mus musculus GN=Ly6d PE=1 SV=1	large	sand	64.3079	60.0763	6	12	_TVTSVEPLN[+1]GNLVRK_.3|_TVTSVEPLN[+1]GNLVR_.2|_TVTSVEPLNGN[+1]LVR_.2|_TVTSVEPLN[+1]GNLVR_.3|_NPQVC[+57]PSNFYFC[+57]K_.2|_C[+57]HVC[+57]TNSANC[+57]KNPQVC[+57]PSNFYFC[+57]K_.4|_C[+57]HVC[+57]TN[-17]SANC[+57]KNPQVC[+57]PSNFYFC[+57]K_.3|_EC[+57]ANSC[+57]TSDYSQQGHVSSGSEVTQC[+57]C[+57]QTDLC[+57]NER_.4|_KEC[+57]ANSC[+57]TSDYSQQGHVSSGSEVTQC[+57]C[+57]QTDLC[+57]NER_.4|_KEC[+57]ANSC[+57]TSDYSQ[+1]QGHVSSGS…
large / sand	32	P35486	0.2	0.2	1.15	2.67138	0.00601232	0.011387	P35486	ODPA_MOUSE	Pyruvate dehydrogenase E1 component subunit alpha, somatic form, mitochondrial	Pdha1	P35486	Mus musculus	1	1	uniprot-mus+musculus_0902_2017	>sp|P35486|ODPA_MOUSE Pyruvate dehydrogenase E1 component subunit alpha, somatic form, mitochondrial OS=Mus musculus GN=Pdha1 PE=1 SV=1	large	sand	49.8956	57.2844	4	4	_VDGMDILC[+57]VR_.2|_LPC[+57]IFIC[+57]ENNR_.2|_GFC[+57]HLC[+57]DGQEAC[+57]C[+57]VGLEAGINPTDHLITAYR_.4|_RGDFIPGLRVDGMDILC[+57]VR_.4
small / sand	16	P35486	-1.37	1.37	0.39	1.16053	1.38e-06	8.23e-06	P35486	ODPA_MOUSE	Pyruvate dehydrogenase E1 component subunit alpha, somatic form, mitochondrial	Pdha1	P35486	Mus musculus	1	1	uniprot-mus+musculus_0902_2017	>sp|P35486|ODPA_MOUSE Pyruvate dehydrogenase E1 component subunit alpha, somatic form, mitochondrial OS=Mus musculus GN=Pdha1 PE=1 SV=1	small	sand	49.8956	19.3446	4	4	_VDGMDILC[+57]VR_.2|_LPC[+57]IFIC[+57]ENNR_.2|_GFC[+57]HLC[+57]DGQEAC[+57]C[+57]VGLEAGINPTDHLITAYR_.4|_RGDFIPGLRVDGMDILC[+57]VR_.4
large / sand	32	P35700	-1.22	1.22	0.43	2.02795	0.00932748	0.0163755	P35700	PRDX1_MOUSE	Peroxiredoxin-1	Prdx1	P35700	Mus musculus	1	1	uniprot-mus+musculus_0902_2017	>sp|P35700|PRDX1_MOUSE Peroxiredoxin-1 OS=Mus musculus GN=Prdx1 PE=1 SV=1	large	sand	47.0462	20.2268	5	5	_HGEVC[+57]PAGWKPGSDTIKPDVNK_.5|_[-17]QITINDLPVGR_.2|_ATAVMPDGQ[+1]FKDISLSEYKGK_.4|_LNC[+57]QVIGASVDSHFC[+57]HLAWINTPK_.4|_LNC[+57]QVIGASVDSHFC[+57]HLAWINTPKK_.5
small / sand	16	P35700	-0.93	0.93	0.52	0.862272	3.76e-05	0.000157751	P35700	PRDX1_MOUSE	Peroxiredoxin-1	Prdx1	P35700	Mus musculus	1	1	uniprot-mus+musculus_0902_2017	>sp|P35700|PRDX1_MOUSE Peroxiredoxin-1 OS=Mus musculus GN=Prdx1 PE=1 SV=1	small	sand	47.0462	24.6704	5	5	_HGEVC[+57]PAGWKPGSDTIKPDVNK_.5|_[-17]QITINDLPVGR_.2|_ATAVMPDGQ[+1]FKDISLSEYKGK_.4|_LNC[+57]QVIGASVDSHFC[+57]HLAWINTPK_.4|_LNC[+57]QVIGASVDSHFC[+57]HLAWINTPKK_.5
large / sand	40	P35979	-1.63	1.63	0.32	1.65238	0.000461196	0.00141298	P35979	RL12_MOUSE	60S ribosomal protein L12	Rpl12	P35979	Mus musculus	1	2	uniprot-mus+musculus_0902_2017	>sp|P35979|RL12_MOUSE 60S ribosomal protein L12 OS=Mus musculus GN=Rpl12 PE=1 SV=2	large	sand	53.1776	17.122	4	5	_C[+57]TGGEVGATSALAPK_.2|_C[+57]TGGEVGATSALAPK_.3|_EILGTAQSVGC[+57]NVDGR_.3|_ELSGTIKEILGTAQSVGC[+57]NVDGR_.3|_HPHDIIDDINSGAVEC[+57]PAS_.3
small / sand	20	P35979	-1.91	1.91	0.27	1.36453	7.48e-05	0.000287654	P35979	RL12_MOUSE	60S ribosomal protein L12	Rpl12	P35979	Mus musculus	1	2	uniprot-mus+musculus_0902_2017	>sp|P35979|RL12_MOUSE 60S ribosomal protein L12 OS=Mus musculus GN=Rpl12 PE=1 SV=2	small	sand	53.1776	14.1744	4	5	_C[+57]TGGEVGATSALAPK_.2|_C[+57]TGGEVGATSALAPK_.3|_EILGTAQSVGC[+57]NVDGR_.3|_ELSGTIKEILGTAQSVGC[+57]NVDGR_.3|_HPHDIIDDINSGAVEC[+57]PAS_.3
large / sand	40	P38060	-1.12	1.12	0.46	1.48316	0.0228151	0.0330845	P38060	HMGCL_MOUSE	Hydroxymethylglutaryl-CoA lyase, mitochondrial	Hmgcl	P38060	Mus musculus	1	2	uniprot-mus+musculus_0902_2017	>sp|P38060|HMGCL_MOUSE Hydroxymethylglutaryl-CoA lyase, mitochondrial OS=Mus musculus GN=Hmgcl PE=1 SV=2	large	sand	24.2173	11.1074	5	5	_LLEAGDFIC[+57]QALNRK_.3|_GYVSC[+57]ALGC[+57]PYEGK_.2|_KNANC[+57]SIEESFQR_.3|_NANC[+57]SIEESFQR_.2|_LLEAGDFIC[+57]QALNR_.3
large / sand	64	P38575	0.61	0.61	1.53	2.05798	0.000554167	0.00164931	P38575	UPK2_MOUSE	Uroplakin-2	Upk2	P38575	Mus musculus	2	1	uniprot-mus+musculus_0902_2017	>sp|P38575|UPK2_MOUSE Uroplakin-2 OS=Mus musculus GN=Upk2 PE=2 SV=1	large	sand	1635.89	2504.23	7	8	_SDFVVPPC[+57]R_.2|_LSAYQ[+1]VTNLTPGTK_.2|_VVKSDFVVPPC[+57]R_.3|_SDFVVPPC[+57]RGR_[-156].2|_SDFVVPPC[+57]RGR_.3|_VQKGTSTESSPETPM[+16]STLPR_.3|_NMESIGLGM[+16]AR_.2|_GTSTESSPETPM[+16]STLPR_.2
medium / sand	20	P97315	-2.08	2.08	0.24	1.6964	0.00019483	0.000669061	P97315	CSRP1_MOUSE	Cysteine and glycine-rich protein 1	Csrp1	P97315	Mus musculus	1	3	uniprot-mus+musculus_0902_2017	>sp|P97315|CSRP1_MOUSE Cysteine and glycine-rich protein 1 OS=Mus musculus GN=Csrp1 PE=1 SV=3	medium	sand	23.3439	5.51729	4	5	_GLESTTLADKDGEIYC[+57]K_.3|_NLDSTTVAVHGEEIYC[+57]K_.3|_NLDSTTVAVHGEEIYC[+57]K_.2|_SC[+57]FLC[+57]MVC[+57]K_.2|_TVYFAEEVQC[+57]EGNSFHK_.3
large / sand	32	P38647	-1.47	1.47	0.36	1.80401	0.000110959	0.000409141	P38647	GRP75_MOUSE	Stress-70 protein, mitochondrial	Hspa9	P38647	Mus musculus	1	3	uniprot-mus+musculus_0902_2017	>sp|P38647|GRP75_MOUSE Stress-70 protein, mitochondrial OS=Mus musculus GN=Hspa9 PE=1 SV=3	large	sand	33.2584	11.9749	3	4	_ETGVDLTKDN[+1]MALQR_.3|_STN[+1]GDTFLGGEDFDQALLR_.3|_STN[+1]GDTFLGGEDFDQALLR_.2|_LYSPSQ[+1]IGAFVLMK_.2
small / sand	16	P38647	-0.71	0.71	0.61	0.805613	0.000351514	0.00112665	P38647	GRP75_MOUSE	Stress-70 protein, mitochondrial	Hspa9	P38647	Mus musculus	1	3	uniprot-mus+musculus_0902_2017	>sp|P38647|GRP75_MOUSE Stress-70 protein, mitochondrial OS=Mus musculus GN=Hspa9 PE=1 SV=3	small	sand	33.2584	20.2655	3	4	_ETGVDLTKDN[+1]MALQR_.3|_STN[+1]GDTFLGGEDFDQALLR_.3|_STN[+1]GDTFLGGEDFDQALLR_.2|_LYSPSQ[+1]IGAFVLMK_.2
large / sand	32	P43274	-2.3	2.3	0.2	1.61576	4.14e-12	6.25e-11	P43274	H14_MOUSE	Histone H1.4	Hist1h1e	P43274	Mus musculus	1	2	uniprot-mus+musculus_0902_2017	>sp|P43274|H14_MOUSE Histone H1.4 OS=Mus musculus GN=Hist1h1e PE=1 SV=2	large	sand	186.18	37.7908	3	4	_[+42]SETAPAAPAAPAPAEK_.2|_[+42]SETAPAAPAAPAPAEKTPVKK_.3|_[+42]SETAPAAPAAPAPAEKTPVK_.2|_[+42]SETAPAAPAAPAPAEKTPVK_.3
small / sand	16	P43274	-2.17	2.17	0.22	1.53527	4.52e-07	3.11e-06	P43274	H14_MOUSE	Histone H1.4	Hist1h1e	P43274	Mus musculus	1	2	uniprot-mus+musculus_0902_2017	>sp|P43274|H14_MOUSE Histone H1.4 OS=Mus musculus GN=Hist1h1e PE=1 SV=2	small	sand	186.18	41.4985	3	4	_[+42]SETAPAAPAAPAPAEK_.2|_[+42]SETAPAAPAAPAPAEKTPVKK_.3|_[+42]SETAPAAPAAPAPAEKTPVK_.2|_[+42]SETAPAAPAAPAPAEKTPVK_.3
medium / sand	500	P11588	-0.93	0.93	0.53	3.10904	0.000201477	0.00068999	P11588	MUP1_MOUSE	Major urinary protein 1	Mup1	P11588	Mus musculus	1	1	uniprot-mus+musculus_0902_2017	>sp|P11588|MUP1_MOUSE Major urinary protein 1 OS=Mus musculus GN=Mup1 PE=1 SV=1	medium	sand	426.551	224.331	24	129	_FAQLC[+57]EK_.2|_ENIID[+22]LSNANR_.3|_[+43]ENIIDLSNANR_.2|_ENIID[+38]LSNANR_.3|_ENIIDLSN[+1]ANR_.2|_ENIIDLSNAN[+1]R_.2|_EN[+1]IIDLSNANR_.2|_E[+22]NIIDLSNANR_.2|_[-18]ENIIDLSNANR_.2|_[+42]EN[+1]IIDLSN[+1]ANR_.2|_NFN[+1]VEKINGEWHTIILASDKR_.4|_NFNVEKIN[+1]GEWHTIILASDKR_.5|_NFN[+1]VEKINGEWHTIILASDKR_.5|_N[+1]FNVEKINGEWHTIILASDKR_.5|_NFNVEKIN[+1]GEWHTIILASDKR_.4|_N[+1]FNVEKINGEWHTIILASDKR_.4|_NFNVEKI…
large / sand	8	P43275	-1.54	1.54	0.34	1.12915	0.00320298	0.00682065	P43275	H11_MOUSE	Histone H1.1	Hist1h1a	P43275	Mus musculus	1	2	uniprot-mus+musculus_0902_2017	>sp|P43275|H11_MOUSE Histone H1.1 OS=Mus musculus GN=Hist1h1a PE=1 SV=2	large	sand	66.151	22.8109	2	2	_[+42]SETAPVAQAASTATEKPAAAKK_.3|_K[+97]SLAAAGYDVEKNNSR_.3
medium / sand	32	Q9D132	0.66	0.66	1.58	0.947686	0.000270561	0.000894711	Q9D132	UPK1A_MOUSE	Uroplakin-1a	Upk1a	Q9D132	Mus musculus	1	1	uniprot-mus+musculus_0902_2017	>sp|Q9D132|UPK1A_MOUSE Uroplakin-1a OS=Mus musculus GN=Upk1a PE=1 SV=1	medium	sand	212.756	337.171	6	9	_RTGNFIPINEDGC[+57]R_.3|_AATPEVVFPWPPLC[+57]C[+57]R_.3|_AATPEVVFPWPPLC[+57]C[+57]R_.2|_TGNFIPINEDGC[+57]R_.2|_TGNFIPINEDGC[+57]R_.3|_AATPEVVFPWPPLC[+57]C[+57]RR_.3|_QM[+16]LTYYSADTDQGQELTR_.2|_QM[+16]LTYYSADTDQGQELTR_.3|_VGHM[+16]DYLFTK_.3
large / sand	32	P43276	-2.18	2.18	0.22	1.64068	1.11e-08	1.07e-07	P43276	H15_MOUSE	Histone H1.5	Hist1h1b	P43276	Mus musculus	1	2	uniprot-mus+musculus_0902_2017	>sp|P43276|H15_MOUSE Histone H1.5 OS=Mus musculus GN=Hist1h1b PE=1 SV=2	large	sand	50.0537	11.0491	3	4	_[+42]SETAPAETAAPAPVEK_.2|_[+42]SETAPAETAAPAPVEKSPAK_.3|_[+42]SETAPAETAAPAPVEKSPAK_.2|_[+42]SETAPAETAAPAPVEKSPAKK_.3
small / sand	16	P43276	-0.99	0.99	0.5	1.70538	0.00246686	0.00551623	P43276	H15_MOUSE	Histone H1.5	Hist1h1b	P43276	Mus musculus	1	2	uniprot-mus+musculus_0902_2017	>sp|P43276|H15_MOUSE Histone H1.5 OS=Mus musculus GN=Hist1h1b PE=1 SV=2	small	sand	50.0537	25.1621	3	4	_[+42]SETAPAETAAPAPVEK_.2|_[+42]SETAPAETAAPAPVEKSPAK_.3|_[+42]SETAPAETAAPAPVEKSPAK_.2|_[+42]SETAPAETAAPAPVEKSPAKK_.3
medium / sand	12	Q9DCJ5	-0.55	0.55	0.68	0.870847	0.000407787	0.00126172	Q9DCJ5	NDUA8_MOUSE	NADH dehydrogenase [ubiquinone] 1 alpha subcomplex subunit 8	Ndufa8	Q9DCJ5	Mus musculus	1	3	uniprot-mus+musculus_0902_2017	>sp|Q9DCJ5|NDUA8_MOUSE NADH dehydrogenase [ubiquinone] 1 alpha subcomplex subunit 8 OS=Mus musculus GN=Ndufa8 PE=1 SV=3	medium	sand	45.2724	30.8895	2	3	_LVNGC[+57]ALNFFR_.2|_AAAHHYGAQC[+57]DKTN[+1]KEFMLC[+57]R_.5|_AAAHHYGAQC[+57]DKTNKEFMLC[+57]R_.4
large / sand	112	P43277	2.17	2.17	4.49	2.12137	4.47e-12	6.66e-11	P43277	H13_MOUSE	Histone H1.3	Hist1h1d	P43277	Mus musculus	1	2	uniprot-mus+musculus_0902_2017	>sp|P43277|H13_MOUSE Histone H1.3 OS=Mus musculus GN=Hist1h1d PE=1 SV=2	large	sand	202.591	908.714	7	15	_[+42]SETAPAAPAAPAPVEKTPVK_.3|_[+42]SETAPAAPAAPAPVEKTPVK_.2|_[+42]SETAPAAPAAPAPVEK_.2|_[+42]SETAPAAPAAPAPVE[+22]K_.2|_[+42]SETAPAAPAAPAPVEKTPVKK_.3|_SGVSLAALKK_[-128].2|_[+43]SGVSLAALKK_.2|_ALAAAGYDVEKN[+1]NSR_.3|_ALAAAGYDVEKNN[+1]SR_.3|_[+43]ALAAAGYDVEKNNSR_.2|_[+43]ALAAAGYDVEKN[+1]NSR_.2|_[+43]ALAAAGYDVEKNN[+1]SR_.2|_ALAAAGYD[+22]VEKNNSR_.3|_[+43]GTGASGSFKLNK_.2|_K[+113]ALAAAGYDVEKNNSR_.3
small / sand	56	P43277	-1.13	1.13	0.46	2.00243	7.33e-09	7.22e-08	P43277	H13_MOUSE	Histone H1.3	Hist1h1d	P43277	Mus musculus	1	2	uniprot-mus+musculus_0902_2017	>sp|P43277|H13_MOUSE Histone H1.3 OS=Mus musculus GN=Hist1h1d PE=1 SV=2	small	sand	202.591	92.4854	7	15	_[+42]SETAPAAPAAPAPVEKTPVK_.3|_[+42]SETAPAAPAAPAPVEKTPVK_.2|_[+42]SETAPAAPAAPAPVEK_.2|_[+42]SETAPAAPAAPAPVE[+22]K_.2|_[+42]SETAPAAPAAPAPVEKTPVKK_.3|_SGVSLAALKK_[-128].2|_[+43]SGVSLAALKK_.2|_ALAAAGYDVEKN[+1]NSR_.3|_ALAAAGYDVEKNN[+1]SR_.3|_[+43]ALAAAGYDVEKNNSR_.2|_[+43]ALAAAGYDVEKN[+1]NSR_.2|_[+43]ALAAAGYDVEKNN[+1]SR_.2|_ALAAAGYD[+22]VEKNNSR_.3|_[+43]GTGASGSFKLNK_.2|_K[+113]ALAAAGYDVEKNNSR_.3
medium / sand	40	O08749	0.22	0.22	1.17	1.11752	0.000515281	0.0015558	O08749	DLDH_MOUSE	Dihydrolipoyl dehydrogenase, mitochondrial	Dld	O08749	Mus musculus	1	2	uniprot-mus+musculus_0902_2017	>sp|O08749|DLDH_MOUSE Dihydrolipoyl dehydrogenase, mitochondrial OS=Mus musculus GN=Dld PE=1 SV=2	medium	sand	42.879	50.1145	7	10	_VC[+57]HAHPTLSEAFR_.3|_TVC[+57]IEKNETLGGTC[+57]LNVGC[+57]IPSK_.3|_NETLGGTC[+57]LNVGC[+57]IPSK_.2|_N[+1]ETLGGTC[+57]LNVGC[+57]IPSK_.2|_NETLGGTC[+57]LNVGC[+57]IPSK_.3|_STDRVLGAHILGPGAGEMVNEAALALEYGASC[+57]EDIAR_.4|_STDRVLGAHILGPGAGEMVN[+1]EAALALEYGASC[+57]EDIAR_.4|_RPFTQN[+1]LGLEELGIELDPK_.3|_VLGAHILGPGAGEMVNEAALALEYGASC[+57]EDIAR_.4|_IPNIYAIGDVVAGPM[+16]LAHK_.3
large / sand	136	P45376	1.86	1.86	3.62	1.7252	7.33e-26	3.05e-24	P45376	ALDR_MOUSE	Aldose reductase	Akr1b1	P45376	Mus musculus	1	3	uniprot-mus+musculus_0902_2017	>sp|P45376|ALDR_MOUSE Aldose reductase OS=Mus musculus GN=Akr1b1 PE=1 SV=3	large	sand	101.195	366.6	8	18	_TIGVSN[+1]FNPLQIER_.2|_TIGVSNFN[+1]PLQIER_.2|_[+42]ASHLELNNGTK_.2|_[+42]ASHLELN[+1]NGTK_.2|_[+42]ASHLELNN[+1]GTK_.2|_HIDC[+57]AQVYQN[+1]EKEVGVALQEK_.4|_HIDC[+57]AQVYQNEKEVGVALQEK_.4|_HIDC[+57]AQVYQNEKEVGVALQEK_.3|_HIDC[+57]AQ[+1]VYQNEK_.3|_HIDC[+57]AQVYQNEK_.3|_VC[+57]ALMSC[+57]AK_.2|_YKPAVNQIEC[+57]HPYLTQEK_.4|_YKPAVNQIEC[+57]HPYLTQEK_.3|_[+43]YKPAVNQIEC[+57]HPYLTQEK_.3|_[+42]ASHLELNNGTKMPTLGLG…
large / sand	40	P45377	2.53	2.53	5.77	2.16762	9.11e-09	8.83e-08	P45377	ALD2_MOUSE	Aldose reductase-related protein 2	Akr1b8	P45377	Mus musculus	1	2	uniprot-mus+musculus_0902_2017	>sp|P45377|ALD2_MOUSE Aldose reductase-related protein 2 OS=Mus musculus GN=Akr1b8 PE=1 SV=2	large	sand	9.79463	56.4924	2	5	_HIDC[+57]AYAYC[+57]N[+1]ENEVGEAIQEK_.3|_HIDC[+57]AYAYC[+57]NEN[+1]EVGEAIQEK_.3|_HIDC[+57]AYAYC[+57]NENEVGEAIQEK_.3|_HKPVTNQVEC[+57]HPYLTQEK_.4|_HKPVTNQVEC[+57]HPYLTQEK_.3
small / sand	20	P45377	1.67	1.67	3.19	2.30858	0.00096	0.0025641	P45377	ALD2_MOUSE	Aldose reductase-related protein 2	Akr1b8	P45377	Mus musculus	1	2	uniprot-mus+musculus_0902_2017	>sp|P45377|ALD2_MOUSE Aldose reductase-related protein 2 OS=Mus musculus GN=Akr1b8 PE=1 SV=2	small	sand	9.79463	31.2309	2	5	_HIDC[+57]AYAYC[+57]N[+1]ENEVGEAIQEK_.3|_HIDC[+57]AYAYC[+57]NEN[+1]EVGEAIQEK_.3|_HIDC[+57]AYAYC[+57]NENEVGEAIQEK_.3|_HKPVTNQVEC[+57]HPYLTQEK_.4|_HKPVTNQVEC[+57]HPYLTQEK_.3
large / sand	32	P47955	-1.89	1.89	0.27	1.44584	2.2e-10	2.72e-09	P47955	RLA1_MOUSE	60S acidic ribosomal protein P1	Rplp1	P47955	Mus musculus	1	1	uniprot-mus+musculus_0902_2017	>sp|P47955|RLA1_MOUSE 60S acidic ribosomal protein P1 OS=Mus musculus GN=Rplp1 PE=1 SV=1	large	sand	92.1563	24.8707	2	4	_ALANVNIGSLIC[+57]NVGAGGPAPAAGAAPAGGAAPSTAAAPAEEK_.4|_ALANVNIGSLIC[+57]N[+1]VGAGGPAPAAGAAPAGGAAPSTAAAPAEEK_.4|_ALANVNIGSLIC[+57]NVGAGGPAPAAGAAPAGGAAPSTAAAPAEEK_.5|_ALANVNIGSLIC[+57]NVGAGGPAPAAGAAPAGGAAPSTAAAPAEEKKVEAK_.5
small / sand	16	P47955	-2.2	2.2	0.22	1.04234	5.19e-07	3.51e-06	P47955	RLA1_MOUSE	60S acidic ribosomal protein P1	Rplp1	P47955	Mus musculus	1	1	uniprot-mus+musculus_0902_2017	>sp|P47955|RLA1_MOUSE 60S acidic ribosomal protein P1 OS=Mus musculus GN=Rplp1 PE=1 SV=1	small	sand	92.1563	20.1197	2	4	_ALANVNIGSLIC[+57]NVGAGGPAPAAGAAPAGGAAPSTAAAPAEEK_.4|_ALANVNIGSLIC[+57]N[+1]VGAGGPAPAAGAAPAGGAAPSTAAAPAEEK_.4|_ALANVNIGSLIC[+57]NVGAGGPAPAAGAAPAGGAAPSTAAAPAEEK_.5|_ALANVNIGSLIC[+57]NVGAGGPAPAAGAAPAGGAAPSTAAAPAEEKKVEAK_.5
medium / sand	8	Q922Q8	-1.02	1.02	0.49	0.846763	0.00056097	0.00166164	Q922Q8	LRC59_MOUSE	Leucine-rich repeat-containing protein 59	Lrrc59	Q922Q8	Mus musculus	1	1	uniprot-mus+musculus_0902_2017	>sp|Q922Q8|LRC59_MOUSE Leucine-rich repeat-containing protein 59 OS=Mus musculus GN=Lrrc59 PE=1 SV=1	medium	sand	36.6325	18.0916	2	2	_ATVLDLSC[+57]NK_.2|_LSTLPSDFC[+57]GLTHLVK_.3
large / sand	24	P47962	-0.12	0.12	0.92	1.09468	0.0040687	0.00832386	P47962	RL5_MOUSE	60S ribosomal protein L5	Rpl5	P47962	Mus musculus	1	3	uniprot-mus+musculus_0902_2017	>sp|P47962|RL5_MOUSE 60S ribosomal protein L5 OS=Mus musculus GN=Rpl5 PE=1 SV=3	large	sand	56.4837	51.9511	3	3	_VTNRDIIC[+57]QIAYAR_.3|_VGLTNYAAAYC[+57]TGLLLAR_.3|_IEGDMIVC[+57]AAYAHELPK_.3
small / sand	12	P47962	-0.83	0.83	0.56	0.94635	0.000402604	0.00125479	P47962	RL5_MOUSE	60S ribosomal protein L5	Rpl5	P47962	Mus musculus	1	3	uniprot-mus+musculus_0902_2017	>sp|P47962|RL5_MOUSE 60S ribosomal protein L5 OS=Mus musculus GN=Rpl5 PE=1 SV=3	small	sand	56.4837	31.8461	3	3	_VTNRDIIC[+57]QIAYAR_.3|_VGLTNYAAAYC[+57]TGLLLAR_.3|_IEGDMIVC[+57]AAYAHELPK_.3
large / sand	16	P47963	-1	1	0.5	1.67294	0.0152152	0.0240747	P47963	RL13_MOUSE	60S ribosomal protein L13	Rpl13	P47963	Mus musculus	1	3	uniprot-mus+musculus_0902_2017	>sp|P47963|RL13_MOUSE 60S ribosomal protein L13 OS=Mus musculus GN=Rpl13 PE=1 SV=3	large	sand	116.083	58.1665	2	2	_VDTWFN[+1]QPAR_.2|_TIGISVDPR[+1]_.2
large / sand	16	P47964	-1.9	1.9	0.27	1.19798	7.03e-06	3.63e-05	P47964	RL36_MOUSE	60S ribosomal protein L36	Rpl36	P47964	Mus musculus	3	2	uniprot-mus+musculus_0902_2017	>sp|P47964|RL36_MOUSE 60S ribosomal protein L36 OS=Mus musculus GN=Rpl36 PE=3 SV=2	large	sand	135.192	36.1845	2	2	_EVC[+57]GFAPYER_.2|_DMIREVC[+57]GFAPYER_.3
small / sand	8	P47964	-2.22	2.22	0.22	1.47262	0.0238912	0.0340913	P47964	RL36_MOUSE	60S ribosomal protein L36	Rpl36	P47964	Mus musculus	3	2	uniprot-mus+musculus_0902_2017	>sp|P47964|RL36_MOUSE 60S ribosomal protein L36 OS=Mus musculus GN=Rpl36 PE=3 SV=2	small	sand	135.192	29.1068	2	2	_EVC[+57]GFAPYER_.2|_DMIREVC[+57]GFAPYER_.3
large / sand	48	P48678	-1.75	1.75	0.3	1.74289	1.44e-07	1.12e-06	P48678	LMNA_MOUSE	Prelamin-A/C	Lmna	P48678	Mus musculus	1	2	uniprot-mus+musculus_0902_2017	>sp|P48678|LMNA_MOUSE Prelamin-A/C OS=Mus musculus GN=Lmna PE=1 SV=2	large	sand	94.2072	28.0964	5	6	_LQEKEDLQ[+1]ELNDR_.3|_AQNTWGC[+57]GSSLR_.2|_IRIDSLSAQ[+1]LSQLQK_.3|_IRIDSLSAQLSQ[+1]LQK_.3|_GSHC[+57]SGSGDPAEYNLR_.3|_LQTLKEELDFQ[+1]KNIYSEELR_.4
small / sand	24	P48678	-1.71	1.71	0.31	1.21235	5.83e-08	4.89e-07	P48678	LMNA_MOUSE	Prelamin-A/C	Lmna	P48678	Mus musculus	1	2	uniprot-mus+musculus_0902_2017	>sp|P48678|LMNA_MOUSE Prelamin-A/C OS=Mus musculus GN=Lmna PE=1 SV=2	small	sand	94.2072	28.7949	5	6	_LQEKEDLQ[+1]ELNDR_.3|_AQNTWGC[+57]GSSLR_.2|_IRIDSLSAQ[+1]LSQLQK_.3|_IRIDSLSAQLSQ[+1]LQK_.3|_GSHC[+57]SGSGDPAEYNLR_.3|_LQTLKEELDFQ[+1]KNIYSEELR_.4
medium / sand	76	Q64356	-3.06	3.06	0.12	2.97726	0.000804497	0.00221016	Q64356	SVS6_MOUSE	Seminal vesicle secretory protein 6	Svs6	Q64356	Mus musculus	2	1	uniprot-mus+musculus_0902_2017	>sp|Q64356|SVS6_MOUSE Seminal vesicle secretory protein 6 OS=Mus musculus GN=Svs6 PE=2 SV=1	medium	sand	111.386	13.3121	3	23	_ERFSQ[+1]AIEEFSSESSEANSPK_.3|_ER[+1]FSQAIEEFSSESSEANSPK_.3|_ERFSQ[+1]AIEEFSSESSEANSPK_.4|_[+128]ERFSQ[+1]AIEEFSSESSEANSPK_.4|_[+128]ER[+1]FSQAIEEFSSESSEANSPK_.4|_[+128]ERFSQ[+1]AIEEFSSESSEANSPK_.3|_NMVN[+1]GEDGEDSKRASAGEIER_.4|_NMVN[+1]GEDGEDSKRASAGEIER_.3|_NMVN[-17]GEDGEDSKRASAGEIER_.4|_NMVN[+1]GE[-18]DGEDSKRASAGEIER_.4|_N[+1]MVNGEDGEDSKRASAGEIER_.4|_N[+1]MVNGEDGEDSKRASAGEIER_.3|_NM[+16]VN[+1]G…
large / sand	152	P48997	0.68	0.68	1.6	2.49447	5.23e-08	4.48e-07	P48997	INVO_MOUSE	Involucrin	Ivl	P48997	Mus musculus	1	1	uniprot-mus+musculus_0902_2017	>sp|P48997|INVO_MOUSE Involucrin OS=Mus musculus GN=Ivl PE=1 SV=1	large	sand	94.9467	151.743	9	20	_QPTPHPTQC[+57]QVFTEIQEK_.3|_QPTPHPTQC[+57]Q[+1]VFTEIQEK_.3|_QQQ[+1]QESPEPELQLGK_.3|_Q[+1]QQQESPEPELQLGK_.3|_QQ[+1]QQESPEPELQLGK_.3|_QQQQ[+1]ESPEPELQLGK_.3|_[+42]SHQHTLPVTVPAVVQGPLK_.3|_[+42]SHQHTLPVTVPAVVQGPLK_.2|_[+42]SHQHTLPVTVPAVVQGPLK_.4|_[-17]QQQQQQ[+1]DM[+16]LVPQELHLR_.3|_QQQQQQDM[+16]LVPQELHLR_.3|_TVC[+57]SPDHIQQEQAKQPTPHPTQC[+57]QVFTEIQEK_.5|_TVC[+57]SPDHIQQEQAKQPTPHPTQC[+57]QVFTEIQEK_.4…
small / sand	76	P48997	-1.93	1.93	0.26	2.3899	0.0315886	0.0425502	P48997	INVO_MOUSE	Involucrin	Ivl	P48997	Mus musculus	1	1	uniprot-mus+musculus_0902_2017	>sp|P48997|INVO_MOUSE Involucrin OS=Mus musculus GN=Ivl PE=1 SV=1	small	sand	94.9467	24.8855	9	20	_QPTPHPTQC[+57]QVFTEIQEK_.3|_QPTPHPTQC[+57]Q[+1]VFTEIQEK_.3|_QQQ[+1]QESPEPELQLGK_.3|_Q[+1]QQQESPEPELQLGK_.3|_QQ[+1]QQESPEPELQLGK_.3|_QQQQ[+1]ESPEPELQLGK_.3|_[+42]SHQHTLPVTVPAVVQGPLK_.3|_[+42]SHQHTLPVTVPAVVQGPLK_.2|_[+42]SHQHTLPVTVPAVVQGPLK_.4|_[-17]QQQQQQ[+1]DM[+16]LVPQELHLR_.3|_QQQQQQDM[+16]LVPQELHLR_.3|_TVC[+57]SPDHIQQEQAKQPTPHPTQC[+57]QVFTEIQEK_.5|_TVC[+57]SPDHIQQEQAKQPTPHPTQC[+57]QVFTEIQEK_.4…
large / sand	48	P49290	-2.73	2.73	0.15	2.03157	4.62e-05	0.000188812	P49290	PERE_MOUSE	Eosinophil peroxidase	Epx	P49290	Mus musculus	1	2	uniprot-mus+musculus_0902_2017	>sp|P49290|PERE_MOUSE Eosinophil peroxidase OS=Mus musculus GN=Epx PE=1 SV=2	large	sand	86.0904	12.9625	6	6	_DC[+57]IPFFR_.2|_IPC[+57]FLAGDTR_.2|_N[+1]GFLLPLVR_.2|_IVC[+57]DNTGITTVSR_.2|_FC[+57]GLSQPR_.2|_ANIYPQGFVSC[+57]SR_.2
large / sand	184	P50446	-0.11	0.11	0.93	2.55067	0.000295587	0.000972325	P50446	K2C6A_MOUSE	Keratin, type II cytoskeletal 6A	Krt6a	P50446	Mus musculus	1	3	uniprot-mus+musculus_0902_2017	>sp|P50446|K2C6A_MOUSE Keratin, type II cytoskeletal 6A OS=Mus musculus GN=Krt6a PE=1 SV=3	large	sand	172.236	159.4	16	26	_YEELQVTAGR[+28]_.2|_AQYED[+14]IAQR_.2|_[+43]FASFIDKVR_.2|_SGFSSVSVC[+57]R_.2|_ISIGGGSC[+57]GIGGGYGSR_.2|_ISIGGGSC[+57]GIGGGYGSR_.3|_SRGSGGSSAMC[+57]GGAGFGSR_.3|_[-17]QLDSIIGER_.2|_GSGGSSAMC[+57]GGAGFGSR_.2|_SLDLD[+38]SIIAEVK_.3|_SLD[+22]LDSIIAEVK_.2|_SLDLD[+22]SIIAEVK_.2|_[+43]SLDLDSIIAEVK_.2|_RISIGGGSC[+57]GIGGGYGSR_.3|_TLNN[+1]KFASFIDKVR_.3|_TLN[+1]NKFASFIDKVR_.3|_TLN[+1]NKFASFIDKVR_.4|_TLNN[+…
small / sand	92	P50446	-0.83	0.83	0.56	2.51237	4.87e-06	2.59e-05	P50446	K2C6A_MOUSE	Keratin, type II cytoskeletal 6A	Krt6a	P50446	Mus musculus	1	3	uniprot-mus+musculus_0902_2017	>sp|P50446|K2C6A_MOUSE Keratin, type II cytoskeletal 6A OS=Mus musculus GN=Krt6a PE=1 SV=3	small	sand	172.236	96.7554	16	26	_YEELQVTAGR[+28]_.2|_AQYED[+14]IAQR_.2|_[+43]FASFIDKVR_.2|_SGFSSVSVC[+57]R_.2|_ISIGGGSC[+57]GIGGGYGSR_.2|_ISIGGGSC[+57]GIGGGYGSR_.3|_SRGSGGSSAMC[+57]GGAGFGSR_.3|_[-17]QLDSIIGER_.2|_GSGGSSAMC[+57]GGAGFGSR_.2|_SLDLD[+38]SIIAEVK_.3|_SLD[+22]LDSIIAEVK_.2|_SLDLD[+22]SIIAEVK_.2|_[+43]SLDLDSIIAEVK_.2|_RISIGGGSC[+57]GIGGGYGSR_.3|_TLNN[+1]KFASFIDKVR_.3|_TLN[+1]NKFASFIDKVR_.3|_TLN[+1]NKFASFIDKVR_.4|_TLNN[+…
medium / sand	12	Q91YQ5	-0.31	0.31	0.81	1.05189	0.000803591	0.00221016	Q91YQ5	RPN1_MOUSE	Dolichyl-diphosphooligosaccharide--protein glycosyltransferase subunit 1	Rpn1	Q91YQ5	Mus musculus	1	1	uniprot-mus+musculus_0902_2017	>sp|Q91YQ5|RPN1_MOUSE Dolichyl-diphosphooligosaccharide--protein glycosyltransferase subunit 1 OS=Mus musculus GN=Rpn1 PE=1 SV=1	medium	sand	15.7253	12.703	3	3	_VAC[+57]ITEQVLTLVNKR_.3|_FVDHVFDEQ[+1]VIDSLTVK_.3|_MKVAC[+57]ITEQVLTLVNKR_.4
small / sand	12	P50544	-0.41	0.41	0.76	1.16361	0.000984094	0.00261727	P50544	ACADV_MOUSE	Very long-chain specific acyl-CoA dehydrogenase, mitochondrial	Acadvl	P50544	Mus musculus	1	3	uniprot-mus+musculus_0902_2017	>sp|P50544|ACADV_MOUSE Very long-chain specific acyl-CoA dehydrogenase, mitochondrial OS=Mus musculus GN=Acadvl PE=1 SV=3	small	sand	71.1375	53.7108	3	3	_GIVN[+1]EQFLLQR_.2|_VASGQALAAFC[+57]LTEPSSGSDVASIR_.3|_SGELAVQALDQ[+1]FATVVEAK_.2
medium / sand	16	P14733	-1.69	1.69	0.31	1.97387	0.000846927	0.0023027	P14733	LMNB1_MOUSE	Lamin-B1	Lmnb1	P14733	Mus musculus	1	3	uniprot-mus+musculus_0902_2017	>sp|P14733|LMNB1_MOUSE Lamin-B1 OS=Mus musculus GN=Lmnb1 PE=1 SV=3	medium	sand	36.3092	11.2369	4	4	_MRIESLSSQ[+1]LSNLQK_.3|_C[+57]QSLTEDLEFRK_.3|_[+42]ATATPVQQQR_.2|_IQ[+1]ELEDMLAKER_.3
large / sand	88	P51174	-1.67	1.67	0.31	1.80174	2.01e-05	9e-05	P51174	ACADL_MOUSE	Long-chain specific acyl-CoA dehydrogenase, mitochondrial	Acadl	P51174	Mus musculus	1	2	uniprot-mus+musculus_0902_2017	>sp|P51174|ACADL_MOUSE Long-chain specific acyl-CoA dehydrogenase, mitochondrial OS=Mus musculus GN=Acadl PE=1 SV=2	large	sand	93.2241	29.3266	5	11	_QGLLGIN[+1]IAEK_.2|_C[+57]IGAIAMTEPGAGSDLQGVR_.3|_C[+57]IGAIAMTEPGAGSDLQGVR_.2|_C[+57]IGAIAM[+16]TEPGAGSDLQGVR_.3|_C[+57]IGAIAMTE[+57]PGAGSDLQGVR_.3|_C[+57]IGAIAM[+16]TEPGAGSDLQGVR_.2|_VQ[+1]PIYGGTNEIMKELIAR_.3|_VQPIYGGTN[+1]EIMKELIAR_.3|_AFVDSC[+57]LQLHETK_.3|_AFVDSC[+57]LQLHETK_.2|_AFVDSC[+57]LQLHETKR_.4
small / sand	44	P51174	-1.32	1.32	0.4	1.8828	1.81e-05	8.31e-05	P51174	ACADL_MOUSE	Long-chain specific acyl-CoA dehydrogenase, mitochondrial	Acadl	P51174	Mus musculus	1	2	uniprot-mus+musculus_0902_2017	>sp|P51174|ACADL_MOUSE Long-chain specific acyl-CoA dehydrogenase, mitochondrial OS=Mus musculus GN=Acadl PE=1 SV=2	small	sand	93.2241	37.3618	5	11	_QGLLGIN[+1]IAEK_.2|_C[+57]IGAIAMTEPGAGSDLQGVR_.3|_C[+57]IGAIAMTEPGAGSDLQGVR_.2|_C[+57]IGAIAM[+16]TEPGAGSDLQGVR_.3|_C[+57]IGAIAMTE[+57]PGAGSDLQGVR_.3|_C[+57]IGAIAM[+16]TEPGAGSDLQGVR_.2|_VQ[+1]PIYGGTNEIMKELIAR_.3|_VQPIYGGTN[+1]EIMKELIAR_.3|_AFVDSC[+57]LQLHETK_.3|_AFVDSC[+57]LQLHETK_.2|_AFVDSC[+57]LQLHETKR_.4
large / sand	56	P52503	-1.07	1.07	0.48	1.1661	1.82e-05	8.32e-05	P52503	NDUS6_MOUSE	NADH dehydrogenase [ubiquinone] iron-sulfur protein 6, mitochondrial	Ndufs6	P52503	Mus musculus	1	2	uniprot-mus+musculus_0902_2017	>sp|P52503|NDUS6_MOUSE NADH dehydrogenase [ubiquinone] iron-sulfur protein 6, mitochondrial OS=Mus musculus GN=Ndufs6 PE=1 SV=2	large	sand	26.019	12.4168	3	7	_TGTC[+57]GYC[+57]GLQFK_.2|_Q[+1]KEVNENFAIDLIAQQPVNEVEHR_.4|_QKEVN[+1]ENFAIDLIAQQPVNEVEHR_.4|_QKEVNEN[+1]FAIDLIAQQPVNEVEHR_.4|_QKEVNENFAIDLIAQ[+1]QPVNEVEHR_.4|_IIAC[+57]DGGGGALGHPK_.3|_IIAC[+57]DGGGGALGHPK_.2
small / sand	28	P52503	-1.11	1.11	0.46	1.442	2.33e-05	0.000102388	P52503	NDUS6_MOUSE	NADH dehydrogenase [ubiquinone] iron-sulfur protein 6, mitochondrial	Ndufs6	P52503	Mus musculus	1	2	uniprot-mus+musculus_0902_2017	>sp|P52503|NDUS6_MOUSE NADH dehydrogenase [ubiquinone] iron-sulfur protein 6, mitochondrial OS=Mus musculus GN=Ndufs6 PE=1 SV=2	small	sand	26.019	12.0299	3	7	_TGTC[+57]GYC[+57]GLQFK_.2|_Q[+1]KEVNENFAIDLIAQQPVNEVEHR_.4|_QKEVN[+1]ENFAIDLIAQQPVNEVEHR_.4|_QKEVNEN[+1]FAIDLIAQQPVNEVEHR_.4|_QKEVNENFAIDLIAQ[+1]QPVNEVEHR_.4|_IIAC[+57]DGGGGALGHPK_.3|_IIAC[+57]DGGGGALGHPK_.2
medium / sand	12	O88569	-1.19	1.19	0.44	1.10958	0.000918948	0.00247448	O88569	ROA2_MOUSE	Heterogeneous nuclear ribonucleoproteins A2/B1	Hnrnpa2b1	O88569	Mus musculus	1	2	uniprot-mus+musculus_0902_2017	>sp|O88569|ROA2_MOUSE Heterogeneous nuclear ribonucleoproteins A2/B1 OS=Mus musculus GN=Hnrnpa2b1 PE=1 SV=2	medium	sand	80.4257	35.3585	2	3	_GGGGN[+1]FGPGPGSNFR_.2|_LTDC[+57]VVMRDPASKR_.4|_LTDC[+57]VVMRDPASKR_.3
large / sand	24	P54071	-0.8	0.8	0.57	1.55708	0.0133337	0.0218164	P54071	IDHP_MOUSE	Isocitrate dehydrogenase [NADP], mitochondrial	Idh2	P54071	Mus musculus	1	3	uniprot-mus+musculus_0902_2017	>sp|P54071|IDHP_MOUSE Isocitrate dehydrogenase [NADP], mitochondrial OS=Mus musculus GN=Idh2 PE=1 SV=3	large	sand	29.5145	16.9477	3	3	_VC[+57]VQTVESGAMTK_.2|_DLAGC[+57]IHGLSNVK_.3|_SSGGFVWAC[+57]K_.2
medium / sand	40	Q99JY9	0.65	0.65	1.57	0.995754	0.00101952	0.0027	Q99JY9	ARP3_MOUSE	Actin-related protein 3	Actr3	Q99JY9	Mus musculus	1	3	uniprot-mus+musculus_0902_2017	>sp|Q99JY9|ARP3_MOUSE Actin-related protein 3 OS=Mus musculus GN=Actr3 PE=1 SV=3	medium	sand	40.4711	63.4204	8	10	_[+42]AGRLPAC[+57]VVDC[+57]GTGYTK_.3|_[+43]AGRLPAC[+57]VVDC[+57]GTGYTK_.3|_[+42]AGRLPAC[+57]VVDC[+57]GTGYTK_.2|_KDYEEIGPSIC[+57]R_.3|_LGYAGNTEPQFIIPSC[+57]IAIK_.3|_LKPKPIDVQ[+1]VITHHMQR_.5|_YSYVC[+57]PDLVK_.2|_DYEEIGPSIC[+57]R_.2|_TLTGTVIDSGDGVTHVIPVAEGYVIGSC[+57]IK_.3|_LGYAGNTEPQFIIPSC[+57]IAIKESAK_.3
large / sand	48	P56391	-1.7	1.7	0.31	1.74618	1.01e-05	5.03e-05	P56391	CX6B1_MOUSE	Cytochrome c oxidase subunit 6B1	Cox6b1	P56391	Mus musculus	1	2	uniprot-mus+musculus_0902_2017	>sp|P56391|CX6B1_MOUSE Cytochrome c oxidase subunit 6B1 OS=Mus musculus GN=Cox6b1 PE=1 SV=2	large	sand	98.4534	30.3079	5	6	_GGDVSVC[+57]EWYR_.2|_SLC[+57]PVSWVSAWDDR_.2|_NC[+57]WQNYLDFHR_.3|_NC[+57]WQNYLDFHR_.2|_GGDVSVC[+57]EWYRR_.3|_SLC[+57]PVSWVSAWDDRIAEGTFPGKI_.3
small / sand	24	P56391	-1.94	1.94	0.26	1.84776	3.32e-05	0.000142565	P56391	CX6B1_MOUSE	Cytochrome c oxidase subunit 6B1	Cox6b1	P56391	Mus musculus	1	2	uniprot-mus+musculus_0902_2017	>sp|P56391|CX6B1_MOUSE Cytochrome c oxidase subunit 6B1 OS=Mus musculus GN=Cox6b1 PE=1 SV=2	small	sand	98.4534	25.7168	5	6	_GGDVSVC[+57]EWYR_.2|_SLC[+57]PVSWVSAWDDR_.2|_NC[+57]WQNYLDFHR_.3|_NC[+57]WQNYLDFHR_.2|_GGDVSVC[+57]EWYRR_.3|_SLC[+57]PVSWVSAWDDRIAEGTFPGKI_.3
large / sand	360	P56480	0.54	0.54	1.45	1.80812	3.66e-05	0.000155163	P56480	ATPB_MOUSE	ATP synthase subunit beta, mitochondrial	Atp5b	P56480	Mus musculus	1	2	uniprot-mus+musculus_0902_2017	>sp|P56480|ATPB_MOUSE ATP synthase subunit beta, mitochondrial OS=Mus musculus GN=Atp5b PE=1 SV=2	large	sand	126.906	184.266	20	48	_IM[+16]NVIGEPIDER_.2|_TIAM[+16]DGTEGLVR_.2|_[+43]TIAMDGTEGLVR_.2|_VALVYGQ[+1]MNEPPGAR_.2|_VALVYGQMN[+1]EPPGAR_.2|_VALVYGQ[+1]MNEPPGAR_.3|_VALVYGQMN[+1]EPPGAR_.3|_VALVYGQM[+16]NEPPGAR_.2|_VALVYGQM[+16]N[+1]EPPGAR_.2|_IMDPN[+1]IVGNEHYDVAR_.3|_IM[+16]DPNIVGNEHYDVAR_.3|_IMDPNIVGN[+1]EHYDVAR_.3|_IM[+16]DPNIVGNEHYDVAR_.2|_AIAE[+22]LGIYPAVDPLDSTSR_.3|_[+43]AIAELGIYPAVDPLDSTSR_.3|_IM[+16]NVIGEPIDERGPIKT…
small / sand	180	P56480	0.9	0.9	1.86	2.09934	0.000706839	0.00200351	P56480	ATPB_MOUSE	ATP synthase subunit beta, mitochondrial	Atp5b	P56480	Mus musculus	1	2	uniprot-mus+musculus_0902_2017	>sp|P56480|ATPB_MOUSE ATP synthase subunit beta, mitochondrial OS=Mus musculus GN=Atp5b PE=1 SV=2	small	sand	126.906	236.002	20	48	_IM[+16]NVIGEPIDER_.2|_TIAM[+16]DGTEGLVR_.2|_[+43]TIAMDGTEGLVR_.2|_VALVYGQ[+1]MNEPPGAR_.2|_VALVYGQMN[+1]EPPGAR_.2|_VALVYGQ[+1]MNEPPGAR_.3|_VALVYGQMN[+1]EPPGAR_.3|_VALVYGQM[+16]NEPPGAR_.2|_VALVYGQM[+16]N[+1]EPPGAR_.2|_IMDPN[+1]IVGNEHYDVAR_.3|_IM[+16]DPNIVGNEHYDVAR_.3|_IMDPNIVGN[+1]EHYDVAR_.3|_IM[+16]DPNIVGNEHYDVAR_.2|_AIAE[+22]LGIYPAVDPLDSTSR_.3|_[+43]AIAELGIYPAVDPLDSTSR_.3|_IM[+16]NVIGEPIDERGPIKT…
large / sand	112	P58252	-0.5	0.5	0.7	2.04336	0.0339096	0.0449491	P58252	EF2_MOUSE	Elongation factor 2	Eef2	P58252	Mus musculus	1	2	uniprot-mus+musculus_0902_2017	>sp|P58252|EF2_MOUSE Elongation factor 2 OS=Mus musculus GN=Eef2 PE=1 SV=2	large	sand	81.2417	57.2625	10	14	_STLTDSLVC[+57]K_.2|_EGALC[+57]EENMR_.2|_RC[+57]LYASVLTAQPR_.3|_C[+57]LYASVLTAQPR_.2|_C[+57]LYASVLTAQPR_.3|_C[+57]LYASVLTAQ[+1]PR_.2|_ETVSEESNVLC[+57]LSK_.2|_ETVSEESNVLC[+57]LSK_.3|_KIWC[+57]FGPDGTGPNILTDITK_.3|_AR[+1]PFPDGLAEDIDKGEVSAR_.4|_GHVFEES[-2]Q[+1]VAGTPMFVVK_.3|_YVEPIEDVPC[+57]GN[+1]IVGLVGVDQFLVK_.3|_YVEPIEDVPC[+57]GNIVGLVGVDQFLVK_.3|_C[+57]ELLYEGPPDDEAAMGIK_.2
small / sand	56	P58252	-1.06	1.06	0.48	2.08274	4.01e-06	2.19e-05	P58252	EF2_MOUSE	Elongation factor 2	Eef2	P58252	Mus musculus	1	2	uniprot-mus+musculus_0902_2017	>sp|P58252|EF2_MOUSE Elongation factor 2 OS=Mus musculus GN=Eef2 PE=1 SV=2	small	sand	81.2417	38.8863	10	14	_STLTDSLVC[+57]K_.2|_EGALC[+57]EENMR_.2|_RC[+57]LYASVLTAQPR_.3|_C[+57]LYASVLTAQPR_.2|_C[+57]LYASVLTAQPR_.3|_C[+57]LYASVLTAQ[+1]PR_.2|_ETVSEESNVLC[+57]LSK_.2|_ETVSEESNVLC[+57]LSK_.3|_KIWC[+57]FGPDGTGPNILTDITK_.3|_AR[+1]PFPDGLAEDIDKGEVSAR_.4|_GHVFEES[-2]Q[+1]VAGTPMFVVK_.3|_YVEPIEDVPC[+57]GN[+1]IVGLVGVDQFLVK_.3|_YVEPIEDVPC[+57]GNIVGLVGVDQFLVK_.3|_C[+57]ELLYEGPPDDEAAMGIK_.2
large / sand	56	P60710	-0.73	0.73	0.6	1.84927	0.000519243	0.00156341	P60710	ACTB_MOUSE	Actin, cytoplasmic 1	Actb	P60710	Mus musculus	1	1	uniprot-mus+musculus_0902_2017	>sp|P60710|ACTB_MOUSE Actin, cytoplasmic 1 OS=Mus musculus GN=Actb PE=1 SV=1	large	sand	320.217	192.489	2	8	_[+42]DDDIAALVVDNGSGMC[+57]K_.2|_[+42]DDDIAALVVDN[+1]GSGMC[+57]K_.2|_[+43]DDDIAALVVDNGSGMC[+57]K_.2|_[+42]DDDIAALVVDNGSGM[+16]C[+57]K_.2|_[+42]DDDIAALVVD[+22]NGSGMC[+57]K_.2|_[+42]DDDIAALVVDNGSGM[+16]C[+57]K_.3|_[+28]DDDIAALVVDNGSGMC[+57]K_.2|_M[+16]DDDIAALVVDNGSGM[-48]C[+57]K_.2
small / sand	28	P60710	-1.9	1.9	0.27	1.96146	0.00262624	0.00581027	P60710	ACTB_MOUSE	Actin, cytoplasmic 1	Actb	P60710	Mus musculus	1	1	uniprot-mus+musculus_0902_2017	>sp|P60710|ACTB_MOUSE Actin, cytoplasmic 1 OS=Mus musculus GN=Actb PE=1 SV=1	small	sand	320.217	85.9358	2	8	_[+42]DDDIAALVVDNGSGMC[+57]K_.2|_[+42]DDDIAALVVDN[+1]GSGMC[+57]K_.2|_[+43]DDDIAALVVDNGSGMC[+57]K_.2|_[+42]DDDIAALVVDNGSGM[+16]C[+57]K_.2|_[+42]DDDIAALVVD[+22]NGSGMC[+57]K_.2|_[+42]DDDIAALVVDNGSGM[+16]C[+57]K_.3|_[+28]DDDIAALVVDNGSGMC[+57]K_.2|_M[+16]DDDIAALVVDNGSGM[-48]C[+57]K_.2
large / sand	24	P60867	-1.63	1.63	0.32	1.02899	5.13e-06	2.72e-05	P60867	RS20_MOUSE	40S ribosomal protein S20	Rps20	P60867	Mus musculus	1	1	uniprot-mus+musculus_0902_2017	>sp|P60867|RS20_MOUSE 40S ribosomal protein S20 OS=Mus musculus GN=Rps20 PE=1 SV=1	large	sand	69.4341	22.427	2	3	_[+42]AFKDTGKTPVEPEVAIHR_.4|_[+42]AFKDTGKTPVEPEVAIHR_.3|_SLEKVC[+57]ADLIR_.3
large / sand	32	P61161	0	0	1	1.86962	0.021637	0.03167	P61161	ARP2_MOUSE	Actin-related protein 2	Actr2	P61161	Mus musculus	1	1	uniprot-mus+musculus_0902_2017	>sp|P61161|ARP2_MOUSE Actin-related protein 2 OS=Mus musculus GN=Actr2 PE=1 SV=1	large	sand	21.8815	21.8683	4	4	_VVVC[+57]DNGTGFVK_.2|_KVVVC[+57]DNGTGFVK_.3|_SMLEVN[+1]YPMENGIVR_.2|_LC[+57]YVGYNIEQEQK_.2
large / sand	56	P62242	-1.26	1.26	0.42	1.6426	1.73e-07	1.34e-06	P62242	RS8_MOUSE	40S ribosomal protein S8	Rps8	P62242	Mus musculus	1	2	uniprot-mus+musculus_0902_2017	>sp|P62242|RS8_MOUSE 40S ribosomal protein S8 OS=Mus musculus GN=Rps8 PE=1 SV=2	large	sand	200.81	83.6972	7	8	_LTPEEEEILNKK_[-128].2|_IIDVVYN[+1]ASNNELVR_.2|_LLAC[+57]IASRPGQC[+57]GR_.3|_LLAC[+57]IASRPGQC[+57]GR_.2|_NC[+57]IVLIDSTPYR_.2|_ALRLDVGNFSWGSEC[+57]C[+57]TR_.3|_TRIIDVVYN[+1]ASNNELVR_.3|_LDVGNFSWGSEC[+57]C[+57]TR_.2
small / sand	28	P62242	-2.39	2.39	0.19	1.62234	1.76e-05	8.16e-05	P62242	RS8_MOUSE	40S ribosomal protein S8	Rps8	P62242	Mus musculus	1	2	uniprot-mus+musculus_0902_2017	>sp|P62242|RS8_MOUSE 40S ribosomal protein S8 OS=Mus musculus GN=Rps8 PE=1 SV=2	small	sand	200.81	38.4125	7	8	_LTPEEEEILNKK_[-128].2|_IIDVVYN[+1]ASNNELVR_.2|_LLAC[+57]IASRPGQC[+57]GR_.3|_LLAC[+57]IASRPGQC[+57]GR_.2|_NC[+57]IVLIDSTPYR_.2|_ALRLDVGNFSWGSEC[+57]C[+57]TR_.3|_TRIIDVVYN[+1]ASNNELVR_.3|_LDVGNFSWGSEC[+57]C[+57]TR_.2
large / sand	24	P62264	-1.92	1.92	0.26	1.09407	4.42e-08	3.87e-07	P62264	RS14_MOUSE	40S ribosomal protein S14	Rps14	P62264	Mus musculus	1	3	uniprot-mus+musculus_0902_2017	>sp|P62264|RS14_MOUSE 40S ribosomal protein S14 OS=Mus musculus GN=Rps14 PE=1 SV=3	large	sand	101.764	26.9083	3	3	_IEDVTPIPSDSTRR_[-156].2|_C[+57]KELGITALHIK_.3|_ADRDESSPYAAMLAAQ[+1]DVAQR_.3
large / sand	16	P62270	-1.84	1.84	0.28	1.91778	0.0010652	0.00280316	P62270	RS18_MOUSE	40S ribosomal protein S18	Rps18	P62270	Mus musculus	1	3	uniprot-mus+musculus_0902_2017	>sp|P62270|RS18_MOUSE 40S ribosomal protein S18 OS=Mus musculus GN=Rps18 PE=1 SV=3	large	sand	90.7168	25.3832	2	2	_[+42]SLVIPEKFQHILR_.3|_VLNTNIDGRR_[-156].2
small / sand	8	P62270	-1.5	1.5	0.35	1.07578	0.0123543	0.0206456	P62270	RS18_MOUSE	40S ribosomal protein S18	Rps18	P62270	Mus musculus	1	3	uniprot-mus+musculus_0902_2017	>sp|P62270|RS18_MOUSE 40S ribosomal protein S18 OS=Mus musculus GN=Rps18 PE=1 SV=3	small	sand	90.7168	32.0742	2	2	_[+42]SLVIPEKFQHILR_.3|_VLNTNIDGRR_[-156].2
large / sand	64	P62281	-1.14	1.14	0.46	1.5741	1.46e-07	1.13e-06	P62281	RS11_MOUSE	40S ribosomal protein S11	Rps11	P62281	Mus musculus	1	3	uniprot-mus+musculus_0902_2017	>sp|P62281|RS11_MOUSE 40S ribosomal protein S11 OS=Mus musculus GN=Rps11 PE=1 SV=3	large	sand	91.4094	41.6185	5	8	_C[+57]PFTGNVSIR_.2|_DVQIGDIVTVGEC[+57]RPLSK_.3|_DVQIGDIVTVGEC[+57]RPLSK_.2|_NMSVHLSPC[+57]FR_.3|_NMSVHLSPC[+57]FR_.2|_HKNMSVHLSPC[+57]FR_.4|_AYQ[+1]KQPTIFQNK_.2|_AYQKQ[+1]PTIFQNK_.2
large / sand	16	P62307	-2.41	2.41	0.19	1.63781	0.000353094	0.00112882	P62307	RUXF_MOUSE	Small nuclear ribonucleoprotein F	Snrpf	P62307	Mus musculus	1	1	uniprot-mus+musculus_0902_2017	>sp|P62307|RUXF_MOUSE Small nuclear ribonucleoprotein F OS=Mus musculus GN=Snrpf PE=1 SV=1	large	sand	27.8832	5.24418	2	2	_C[+57]NNVLYIR_.2|_[+42]SLPLNPKPFLNGLTGKPVMVK_.3
medium / sand	28	Q07076	1.13	1.13	2.19	1.90995	0.00109921	0.00288053	Q07076	ANXA7_MOUSE	Annexin A7	Anxa7	Q07076	Mus musculus	1	2	uniprot-mus+musculus_0902_2017	>sp|Q07076|ANXA7_MOUSE Annexin A7 OS=Mus musculus GN=Anxa7 PE=1 SV=2	medium	sand	43.9177	96.0257	6	7	_VLIEILC[+57]TR_.2|_LLVSMC[+57]QGNRDER_.3|_TILQC[+57]ALNRPAFFAER_.3|_AMKGFGTDEQ[+1]AIVDVVSNR_.3|_LGTDESC[+57]FNMILATR_.3|_LGTDESC[+57]FNMILATR_.2|_C[+57]YQLEFGRDLEKDIR_.4
large / sand	16	P62320	-0.82	0.82	0.57	1.66283	0.0303586	0.041383	P62320	SMD3_MOUSE	Small nuclear ribonucleoprotein Sm D3	Snrpd3	P62320	Mus musculus	1	1	uniprot-mus+musculus_0902_2017	>sp|P62320|SMD3_MOUSE Small nuclear ribonucleoprotein Sm D3 OS=Mus musculus GN=Snrpd3 PE=1 SV=1	large	sand	13.6851	7.74923	2	2	_VLHEAEGHIVTC[+57]ETNTGEVYR_.4|_VLHEAEGHIVTC[+57]ETNTGEVYRGK_.4
large / sand	32	P62702	-0.38	0.38	0.77	2.14937	0.00477344	0.00950128	P62702	RS4X_MOUSE	40S ribosomal protein S4, X isoform	Rps4x	P62702	Mus musculus	1	2	uniprot-mus+musculus_0902_2017	>sp|P62702|RS4X_MOUSE 40S ribosomal protein S4, X isoform OS=Mus musculus GN=Rps4x PE=1 SV=2	large	sand	44.6001	34.3227	3	4	_LREC[+57]LPLIIFLR_.3|_FDTGNLC[+57]MVTGGANLGR_.2|_FDTGNLC[+57]MVTGGANLGR_.3|_EC[+57]LPLIIFLR_.2
small / sand	16	P62702	-0.89	0.89	0.54	1.07007	0.000590087	0.00172742	P62702	RS4X_MOUSE	40S ribosomal protein S4, X isoform	Rps4x	P62702	Mus musculus	1	2	uniprot-mus+musculus_0902_2017	>sp|P62702|RS4X_MOUSE 40S ribosomal protein S4, X isoform OS=Mus musculus GN=Rps4x PE=1 SV=2	small	sand	44.6001	24.0148	3	4	_LREC[+57]LPLIIFLR_.3|_FDTGNLC[+57]MVTGGANLGR_.2|_FDTGNLC[+57]MVTGGANLGR_.3|_EC[+57]LPLIIFLR_.2
large / sand	40	P62717	-0.98	0.98	0.51	1.69911	0.000742539	0.00207761	P62717	RL18A_MOUSE	60S ribosomal protein L18a	Rpl18a	P62717	Mus musculus	1	1	uniprot-mus+musculus_0902_2017	>sp|P62717|RL18A_MOUSE 60S ribosomal protein L18a OS=Mus musculus GN=Rpl18a PE=1 SV=1	large	sand	39.8326	20.1598	3	5	_SSGEIVYC[+57]GQVFEK_.2|_EYRDLTTAGAVTQC[+57]YR_.3|_DLTTAGAVTQC[+57]YR_.2|_DLTTAGAVTQC[+57]YR_.3|_DLTTAGAVTQ[+1]C[+57]YR_.2
large / sand	24	P62754	-1.58	1.58	0.34	1.05767	1.36e-07	1.07e-06	P62754	RS6_MOUSE	40S ribosomal protein S6	Rps6	P62754	Mus musculus	1	1	uniprot-mus+musculus_0902_2017	>sp|P62754|RS6_MOUSE 40S ribosomal protein S6 OS=Mus musculus GN=Rps6 PE=1 SV=1	large	sand	111.352	37.3113	2	4	_LNISFPATGC[+57]QK_.2|_MKLNISFPATGC[+57]QK_.3|_MKLNISFPATGC[+57]QK_.2|_M[+16]KLNISFPATGC[+57]QK_.3
small / sand	12	P62754	-1.71	1.71	0.31	1.22504	0.000559117	0.00166009	P62754	RS6_MOUSE	40S ribosomal protein S6	Rps6	P62754	Mus musculus	1	1	uniprot-mus+musculus_0902_2017	>sp|P62754|RS6_MOUSE 40S ribosomal protein S6 OS=Mus musculus GN=Rps6 PE=1 SV=1	small	sand	111.352	34.1379	2	4	_LNISFPATGC[+57]QK_.2|_MKLNISFPATGC[+57]QK_.3|_MKLNISFPATGC[+57]QK_.2|_M[+16]KLNISFPATGC[+57]QK_.3
large / sand	112	P62806	-0.81	0.81	0.57	1.7711	0.000571941	0.00168226	P62806	H4_MOUSE	Histone H4	Hist1h4a	P62806	Mus musculus	1	2	uniprot-mus+musculus_0902_2017	>sp|P62806|H4_MOUSE Histone H4 OS=Mus musculus GN=Hist1h4a PE=1 SV=2	large	sand	297.165	169.186	7	14	_DNIQ[+1]GITKPAIR_.3|_[+42]DN[+1]IQGITKPAIR_.2|_[+43]DNIQGITKPAIR_.2|_TVTAM[+16]DVVYALKR_.3|_TVTAMDVVYALKR_[-156].2|_[+43]TVTAMDVVYALKR_.2|_[+43]VFLENVIR_.2|_K[+44]TVTAMDVVYALKR_.3|_[+42]KTVTAMDVVYALKR_.3|_KTVTAM[+16]DVVYALKR_.4|_KTVTAM[+16]DVVYALKR_.3|_[+43]ISGLIYEETR_.2|_TVTAM[+16]DVVYALK_.2|_VLRDNIQ[+1]GITKPAIR_.4
small / sand	56	P62806	-0.69	0.69	0.62	1.88025	0.00714724	0.0130234	P62806	H4_MOUSE	Histone H4	Hist1h4a	P62806	Mus musculus	1	2	uniprot-mus+musculus_0902_2017	>sp|P62806|H4_MOUSE Histone H4 OS=Mus musculus GN=Hist1h4a PE=1 SV=2	small	sand	297.165	184.008	7	14	_DNIQ[+1]GITKPAIR_.3|_[+42]DN[+1]IQGITKPAIR_.2|_[+43]DNIQGITKPAIR_.2|_TVTAM[+16]DVVYALKR_.3|_TVTAMDVVYALKR_[-156].2|_[+43]TVTAMDVVYALKR_.2|_[+43]VFLENVIR_.2|_K[+44]TVTAMDVVYALKR_.3|_[+42]KTVTAMDVVYALKR_.3|_KTVTAM[+16]DVVYALKR_.4|_KTVTAM[+16]DVVYALKR_.3|_[+43]ISGLIYEETR_.2|_TVTAM[+16]DVVYALK_.2|_VLRDNIQ[+1]GITKPAIR_.4
medium / sand	36	P07356	0.23	0.23	1.17	1.13125	0.00121458	0.00313684	P07356	ANXA2_MOUSE	Annexin A2	Anxa2	P07356	Mus musculus	1	2	uniprot-mus+musculus_0902_2017	>sp|P07356|ANXA2_MOUSE Annexin A2 OS=Mus musculus GN=Anxa2 PE=1 SV=2	medium	sand	230.686	270.032	7	9	_[+42]STVHEILC[+57]K_.2|_QDIAFAYQRR_[-156].2|_TNQ[+1]ELQEINR_.2|_ALLYLC[+57]GGDD_.2|_SN[+1]VQRQDIAFAYQR_.3|_GLGTDEDSLIEIIC[+57]SR_.3|_GLGTDEDSLIEIIC[+57]SR_.2|_GLGTDE[+22]DSLIEIIC[+57]SR_.3|_GVDE[+22]VTIVNILTNR_.3
large / sand	32	P62830	-1.56	1.56	0.34	1.76373	0.000406947	0.00126172	P62830	RL23_MOUSE	60S ribosomal protein L23	Rpl23	P62830	Mus musculus	1	1	uniprot-mus+musculus_0902_2017	>sp|P62830|RL23_MOUSE 60S ribosomal protein L23 OS=Mus musculus GN=Rpl23 PE=1 SV=1	large	sand	114.866	39.0457	3	4	_EC[+57]ADLWPR_.2|_ISLGLPVGAVINC[+57]ADNTGAK_.3|_ISLGLPVGAVINC[+57]ADNTGAK_.2|_FRISLGLPVGAVINC[+57]ADNTGAK_.3
small / sand	16	P62830	-1.83	1.83	0.28	1.56286	0.0055912	0.0107358	P62830	RL23_MOUSE	60S ribosomal protein L23	Rpl23	P62830	Mus musculus	1	1	uniprot-mus+musculus_0902_2017	>sp|P62830|RL23_MOUSE 60S ribosomal protein L23 OS=Mus musculus GN=Rpl23 PE=1 SV=1	small	sand	114.866	32.2359	3	4	_EC[+57]ADLWPR_.2|_ISLGLPVGAVINC[+57]ADNTGAK_.3|_ISLGLPVGAVINC[+57]ADNTGAK_.2|_FRISLGLPVGAVINC[+57]ADNTGAK_.3
large / sand	16	P62849	-1.84	1.84	0.28	1.2375	3.87e-05	0.000161499	P62849	RS24_MOUSE	40S ribosomal protein S24	Rps24	P62849	Mus musculus	1	1	uniprot-mus+musculus_0902_2017	>sp|P62849|RS24_MOUSE 40S ribosomal protein S24 OS=Mus musculus GN=Rps24 PE=1 SV=1	large	sand	91.6002	25.5999	2	2	_[+42]MNDTVTIR_.2|_[-17]QMVIDVLHPGK_.2
small / sand	8	P62849	-2.02	2.02	0.25	1.1664	0.00505881	0.00989596	P62849	RS24_MOUSE	40S ribosomal protein S24	Rps24	P62849	Mus musculus	1	1	uniprot-mus+musculus_0902_2017	>sp|P62849|RS24_MOUSE 40S ribosomal protein S24 OS=Mus musculus GN=Rps24 PE=1 SV=1	small	sand	91.6002	22.5399	2	2	_[+42]MNDTVTIR_.2|_[-17]QMVIDVLHPGK_.2
large / sand	40	P62874	-0.91	0.91	0.53	2.28055	0.000469211	0.00143052	P62874	GBB1_MOUSE	Guanine nucleotide-binding protein G(I)/G(S)/G(T) subunit beta-1	Gnb1	P62874	Mus musculus	1	3	uniprot-mus+musculus_0902_2017	>sp|P62874|GBB1_MOUSE Guanine nucleotide-binding protein G(I)/G(S)/G(T) subunit beta-1 OS=Mus musculus GN=Gnb1 PE=1 SV=3	large	sand	59.6511	31.785	4	5	_ELAGHTGYLSC[+57]C[+57]R_.3|_LFVSGAC[+57]DASAK_.2|_KAC[+57]ADATLSQITNNIDPVGR_.3|_KAC[+57]ADATLSQITNN[+1]IDPVGR_.3|_[+42]SELDQLRQEAEQLKNQIR_.3
small / sand	20	P62874	-1.23	1.23	0.43	1.92217	0.0117223	0.0197744	P62874	GBB1_MOUSE	Guanine nucleotide-binding protein G(I)/G(S)/G(T) subunit beta-1	Gnb1	P62874	Mus musculus	1	3	uniprot-mus+musculus_0902_2017	>sp|P62874|GBB1_MOUSE Guanine nucleotide-binding protein G(I)/G(S)/G(T) subunit beta-1 OS=Mus musculus GN=Gnb1 PE=1 SV=3	small	sand	59.6511	25.4262	4	5	_ELAGHTGYLSC[+57]C[+57]R_.3|_LFVSGAC[+57]DASAK_.2|_KAC[+57]ADATLSQITNNIDPVGR_.3|_KAC[+57]ADATLSQITNN[+1]IDPVGR_.3|_[+42]SELDQLRQEAEQLKNQIR_.3
large / sand	72	P62889	-2.08	2.08	0.24	1.5134	3.08e-19	7.39e-18	P62889	RL30_MOUSE	60S ribosomal protein L30	Rpl30	P62889	Mus musculus	1	2	uniprot-mus+musculus_0902_2017	>sp|P62889|RL30_MOUSE 60S ribosomal protein L30 OS=Mus musculus GN=Rpl30 PE=1 SV=2	large	sand	104.821	24.8112	5	9	_VC[+57]TLAIIDPGDSDIIR_.2|_VC[+57]TLAIIDPGDSDIIR_.3|_TGVHHYSGNNIELGTAC[+57]GK_.4|_TGVHHYSGNNIELGTAC[+57]GK_.3|_LVILANNC[+57]PALR_.2|_LVILANN[+1]C[+57]PALR_.2|_LVILANNC[+57]PALR_.3|_AKLVILANNC[+57]PALR_.3|_LVILANNC[+57]PALRK_.3
small / sand	36	P62889	-2.06	2.06	0.24	2.1508	1.01e-05	5.03e-05	P62889	RL30_MOUSE	60S ribosomal protein L30	Rpl30	P62889	Mus musculus	1	2	uniprot-mus+musculus_0902_2017	>sp|P62889|RL30_MOUSE 60S ribosomal protein L30 OS=Mus musculus GN=Rpl30 PE=1 SV=2	small	sand	104.821	25.1211	5	9	_VC[+57]TLAIIDPGDSDIIR_.2|_VC[+57]TLAIIDPGDSDIIR_.3|_TGVHHYSGNNIELGTAC[+57]GK_.4|_TGVHHYSGNNIELGTAC[+57]GK_.3|_LVILANNC[+57]PALR_.2|_LVILANN[+1]C[+57]PALR_.2|_LVILANNC[+57]PALR_.3|_AKLVILANNC[+57]PALR_.3|_LVILANNC[+57]PALRK_.3
large / sand	24	P62908	-0.8	0.8	0.57	1.05436	0.000619774	0.00179641	P62908	RS3_MOUSE	40S ribosomal protein S3	Rps3	P62908	Mus musculus	1	1	uniprot-mus+musculus_0902_2017	>sp|P62908|RS3_MOUSE 40S ribosomal protein S3 OS=Mus musculus GN=Rps3 PE=1 SV=1	large	sand	35.3243	20.2434	2	3	_GLC[+57]AIAQAESLR_.2|_GLC[+57]AIAQAESLR_.3|_FVDGLMIHSGDPVN[+1]YYVDTAVR_.3
small / sand	12	P62908	-1.11	1.11	0.46	1.27877	0.0106713	0.0184242	P62908	RS3_MOUSE	40S ribosomal protein S3	Rps3	P62908	Mus musculus	1	1	uniprot-mus+musculus_0902_2017	>sp|P62908|RS3_MOUSE 40S ribosomal protein S3 OS=Mus musculus GN=Rps3 PE=1 SV=1	small	sand	35.3243	16.3614	2	3	_GLC[+57]AIAQAESLR_.2|_GLC[+57]AIAQAESLR_.3|_FVDGLMIHSGDPVN[+1]YYVDTAVR_.3
large / sand	32	P62911	-0.84	0.84	0.56	1.50036	0.0156858	0.0246426	P62911	RL32_MOUSE	60S ribosomal protein L32	Rpl32	P62911	Mus musculus	1	2	uniprot-mus+musculus_0902_2017	>sp|P62911|RL32_MOUSE 60S ribosomal protein L32 OS=Mus musculus GN=Rpl32 PE=1 SV=2	large	sand	42.9784	23.9384	3	4	_ELEVLLMC[+57]NK_.2|_SYC[+57]AEIAHNVSSK_.3|_SYC[+57]AEIAHNVSSK_.2|_FLVHNVKELEVLLMC[+57]NK_.3
medium / sand	20	P63158	-0.8	0.8	0.57	1.07207	0.00124615	0.00320513	P63158	HMGB1_MOUSE	High mobility group protein B1	Hmgb1	P63158	Mus musculus	1	2	uniprot-mus+musculus_0902_2017	>sp|P63158|HMGB1_MOUSE High mobility group protein B1 OS=Mus musculus GN=Hmgb1 PE=1 SV=2	medium	sand	66.8041	38.3557	3	6	_KHPDASVN[+1]FSEFSK_.3|_RPPSAFFLFC[+57]SEYRPK_.4|_RPPSAFFLFC[+57]SEYRPK_.3|_KLGEMWNN[+1]TAADDKQPYEK_.4|_KLGEMWN[+1]NTAADDKQPYEK_.4|_KLGEM[+16]WNNTAADDKQPYEK_.4
large / sand	40	P62962	0.43	0.43	1.35	1.56517	0.0147345	0.0236038	P62962	PROF1_MOUSE	Profilin-1	Pfn1	P62962	Mus musculus	1	2	uniprot-mus+musculus_0902_2017	>sp|P62962|PROF1_MOUSE Profilin-1 OS=Mus musculus GN=Pfn1 PE=1 SV=2	large	sand	17.4949	23.5762	2	5	_SSFFVN[+1]GLTLGGQK_.2|_SSFFVN[+1]GLTLGGQK_.3|_SSFF[+16]VNGLTLGGQK_.2|_C[+57]SVIRDSLLQ[+1]DGEFTMDLR_.3|_C[+57]SVIRDSLLQDGEFTMDLR_.3
small / sand	20	P62962	1	1	2	1.59288	0.00203166	0.0047204	P62962	PROF1_MOUSE	Profilin-1	Pfn1	P62962	Mus musculus	1	2	uniprot-mus+musculus_0902_2017	>sp|P62962|PROF1_MOUSE Profilin-1 OS=Mus musculus GN=Pfn1 PE=1 SV=2	small	sand	17.4949	34.9584	2	5	_SSFFVN[+1]GLTLGGQK_.2|_SSFFVN[+1]GLTLGGQK_.3|_SSFF[+16]VNGLTLGGQK_.2|_C[+57]SVIRDSLLQ[+1]DGEFTMDLR_.3|_C[+57]SVIRDSLLQDGEFTMDLR_.3
large / sand	24	P62983	-2.27	2.27	0.21	1.49784	2.58e-06	1.46e-05	P62983	RS27A_MOUSE	Ubiquitin-40S ribosomal protein S27a	Rps27a	P62983	Mus musculus	1	2	uniprot-mus+musculus_0902_2017	>sp|P62983|RS27A_MOUSE Ubiquitin-40S ribosomal protein S27a OS=Mus musculus GN=Rps27a PE=1 SV=2	large	sand	84.6019	17.5217	2	3	_EC[+57]PSDEC[+57]GAGVFMGSHFDR_.3|_C[+57]C[+57]LTYC[+57]FNKPEDK_.3|_C[+57]C[+57]LTYC[+57]FNKPEDK_.2
large / sand	56	P63017	-1.07	1.07	0.48	1.49588	0.00557757	0.0107261	P63017	HSP7C_MOUSE	Heat shock cognate 71 kDa protein	Hspa8	P63017	Mus musculus	1	1	uniprot-mus+musculus_0902_2017	>sp|P63017|HSP7C_MOUSE Heat shock cognate 71 kDa protein OS=Mus musculus GN=Hspa8 PE=1 SV=1	large	sand	110.762	52.69	8	8	_NQVAMN[+1]PTNTVFDAK_.2|_NQVAMN[+1]PTNTVFDAKR_.3|_ARFEELN[+1]ADLFR_.3|_VC[+57]NPIITK_.2|_[+42]SKGPAVGIDLGTTYSC[+57]VGVFQHGK_.3|_LDKSQ[+1]IHDIVLVGGSTR_.3|_NSLESYAFNM[+16]K_.2|_M[+16]KEIAEAYLGK_.3
small / sand	28	P63017	-1.89	1.89	0.27	1.5175	0.00220213	0.00501395	P63017	HSP7C_MOUSE	Heat shock cognate 71 kDa protein	Hspa8	P63017	Mus musculus	1	1	uniprot-mus+musculus_0902_2017	>sp|P63017|HSP7C_MOUSE Heat shock cognate 71 kDa protein OS=Mus musculus GN=Hspa8 PE=1 SV=1	small	sand	110.762	29.8124	8	8	_NQVAMN[+1]PTNTVFDAK_.2|_NQVAMN[+1]PTNTVFDAKR_.3|_ARFEELN[+1]ADLFR_.3|_VC[+57]NPIITK_.2|_[+42]SKGPAVGIDLGTTYSC[+57]VGVFQHGK_.3|_LDKSQ[+1]IHDIVLVGGSTR_.3|_NSLESYAFNM[+16]K_.2|_M[+16]KEIAEAYLGK_.3
large / sand	16	P63037	-2.1	2.1	0.23	1.86068	0.00727062	0.0131905	P63037	DNJA1_MOUSE	DnaJ homolog subfamily A member 1	Dnaja1	P63037	Mus musculus	1	1	uniprot-mus+musculus_0902_2017	>sp|P63037|DNJA1_MOUSE DnaJ homolog subfamily A member 1 OS=Mus musculus GN=Dnaja1 PE=1 SV=1	large	sand	47.2286	11.0036	2	2	_C[+57]VLNEGMPIYR_.2|_IHQIGPGMVQQIQSVC[+57]MEC[+57]QGHGER_.4
large / sand	144	P63038	-0.4	0.4	0.76	1.63851	0.00487793	0.00957966	P63038	CH60_MOUSE	60 kDa heat shock protein, mitochondrial	Hspd1	P63038	Mus musculus	1	1	uniprot-mus+musculus_0902_2017	>sp|P63038|CH60_MOUSE 60 kDa heat shock protein, mitochondrial OS=Mus musculus GN=Hspd1 PE=1 SV=1	large	sand	80.1604	60.854	13	19	_LVQDVAN[+1]NTNEEAGDGTTTATVLAR_.3|_LVQDVANNT[-2]N[+1]EEAGDGTTTATVLAR_.3|_LVQDVANNTNE[+22]EAGDGTTTATVLAR_.3|_LVQDVANNTNEE[+22]AGDGTTTATVLAR_.3|_TVIIEQ[+1]SWGSPK_.2|_AAVEEGIVLGGGC[+57]ALLR_.2|_AAVEEGIVLGGGC[+57]ALLR_.3|_C[+57]EFQDAYVLLSEKK_.3|_VGLQ[+1]VVAVK_.2|_GYISPYFIN[+1]TSK_.2|_C[+57]EFQDAYVLLSEK_.2|_C[+57]EFQDAYVLLSEK_.3|_ISSVQ[+1]SIVPALEIANAHR_.3|_TLN[+1]DELEIIEGMK_.2|_IQEITEQ[+1]LDITTSEYEKEK…
large / sand	56	P63101	-1.59	1.59	0.33	2.10748	0.000115878	0.000422296	P63101	1433Z_MOUSE	14-3-3 protein zeta/delta	Ywhaz	P63101	Mus musculus	1	1	uniprot-mus+musculus_0902_2017	>sp|P63101|1433Z_MOUSE 14-3-3 protein zeta/delta OS=Mus musculus GN=Ywhaz PE=1 SV=1	large	sand	68.5312	22.8211	7	9	_YDDMAAC[+57]MK_.2|_FLIPNASQ[+1]PESK_.2|_[+42]MDKNELVQK_.2|_LAEQ[+1]AERYDDMAAC[+57]MK_.3|_LAEQAERYDDMAAC[+57]MK_.3|_LAEQAERYDDMAAC[+57]MK_.2|_DIC[+57]NDVLSLLEK_.2|_SVTE[+38]QGAELSNEER_.3|_IETELRDIC[+57]NDVLSLLEK_.3
large / sand	40	P63158	-0.54	0.54	0.69	1.17245	0.00125468	0.00322044	P63158	HMGB1_MOUSE	High mobility group protein B1	Hmgb1	P63158	Mus musculus	1	2	uniprot-mus+musculus_0902_2017	>sp|P63158|HMGB1_MOUSE High mobility group protein B1 OS=Mus musculus GN=Hmgb1 PE=1 SV=2	large	sand	66.8041	46.0025	3	6	_KHPDASVN[+1]FSEFSK_.3|_RPPSAFFLFC[+57]SEYRPK_.4|_RPPSAFFLFC[+57]SEYRPK_.3|_KLGEMWNN[+1]TAADDKQPYEK_.4|_KLGEMWN[+1]NTAADDKQPYEK_.4|_KLGEM[+16]WNNTAADDKQPYEK_.4
small / sand	20	P63158	-1.16	1.16	0.45	1.55837	0.000174279	0.00060346	P63158	HMGB1_MOUSE	High mobility group protein B1	Hmgb1	P63158	Mus musculus	1	2	uniprot-mus+musculus_0902_2017	>sp|P63158|HMGB1_MOUSE High mobility group protein B1 OS=Mus musculus GN=Hmgb1 PE=1 SV=2	small	sand	66.8041	29.9969	3	6	_KHPDASVN[+1]FSEFSK_.3|_RPPSAFFLFC[+57]SEYRPK_.4|_RPPSAFFLFC[+57]SEYRPK_.3|_KLGEMWNN[+1]TAADDKQPYEK_.4|_KLGEMWN[+1]NTAADDKQPYEK_.4|_KLGEM[+16]WNNTAADDKQPYEK_.4
medium / sand	4	P43275	-1.45	1.45	0.37	0.31872	0.00128943	0.00329608	P43275	H11_MOUSE	Histone H1.1	Hist1h1a	P43275	Mus musculus	1	2	uniprot-mus+musculus_0902_2017	>sp|P43275|H11_MOUSE Histone H1.1 OS=Mus musculus GN=Hist1h1a PE=1 SV=2	medium	sand	66.151	24.2555	2	2	_[+42]SETAPVAQAASTATEKPAAAKK_.3|_K[+97]SLAAAGYDVEKNNSR_.3
large / sand	40	P63242	-1.81	1.81	0.29	1.09145	1.96e-14	3.83e-13	P63242	IF5A1_MOUSE	Eukaryotic translation initiation factor 5A-1	Eif5a	P63242	Mus musculus	1	2	uniprot-mus+musculus_0902_2017	>sp|P63242|IF5A1_MOUSE Eukaryotic translation initiation factor 5A-1 OS=Mus musculus GN=Eif5a PE=1 SV=2	large	sand	52.7412	15.0923	4	5	_[+42]ADDLDFETGDAGASATFPMQC[+57]SALRK_.3|_KYEDIC[+57]PSTHNMDVPNIKR_.5|_KYEDIC[+57]PSTHNMDVPNIKR_.4|_YEDIC[+57]PSTHNMDVPNIKR_.4|_KYEDIC[+57]PSTHNMDVPNIK_.4
small / sand	20	P63242	-2.03	2.03	0.25	1.07282	5.64e-07	3.77e-06	P63242	IF5A1_MOUSE	Eukaryotic translation initiation factor 5A-1	Eif5a	P63242	Mus musculus	1	2	uniprot-mus+musculus_0902_2017	>sp|P63242|IF5A1_MOUSE Eukaryotic translation initiation factor 5A-1 OS=Mus musculus GN=Eif5a PE=1 SV=2	small	sand	52.7412	12.9391	4	5	_[+42]ADDLDFETGDAGASATFPMQC[+57]SALRK_.3|_KYEDIC[+57]PSTHNMDVPNIKR_.5|_KYEDIC[+57]PSTHNMDVPNIKR_.4|_YEDIC[+57]PSTHNMDVPNIKR_.4|_KYEDIC[+57]PSTHNMDVPNIK_.4
large / sand	432	P63260	-0.51	0.51	0.7	1.84862	3.11e-05	0.000134549	P63260	ACTG_MOUSE	Actin, cytoplasmic 2	Actg1	P63260	Mus musculus	1	1	uniprot-mus+musculus_0902_2017	>sp|P63260|ACTG_MOUSE Actin, cytoplasmic 2 OS=Mus musculus GN=Actg1 PE=1 SV=1	large	sand	292.928	205.78	22	58	_EITALAPSTM[+16]K_.2|_SYELPDGQ[+1]VITIGNER_.2|_SYELPD[+22]GQVITIGNER_.3|_Q[+1]EYDESGPSIVHR_.3|_[-17]QEYDESGPSIVHR_.2|_C[+57]DVDIRKDLYANTVLSGGTTMYPGIADR_.4|_C[+57]DVDIRKDLYANTVLSGGTTM[+16]YPGIADR_.4|_C[+57]DVDIRKDLYANTVLSGGTTMYPGIADR_.3|_DLTDYLM[+16]K_.2|_M[+16]QKEITALAPSTMK_.3|_MQKEITALAPSTM[+16]K_.3|_M[+16]QKEITALAPSTM[+16]K_.3|_[-17]QEYDESGPSIVHRK_[-128].2|_[-17]QEYDESGPSIVHRK_.3|_QEYDESGPSIVHR…
medium / sand	72	Q8BZH1	-2.03	2.03	0.25	4.37786	0.00135622	0.00343121	Q8BZH1	TGM4_MOUSE	Protein-glutamine gamma-glutamyltransferase 4	Tgm4	Q8BZH1	Mus musculus	1	2	uniprot-mus+musculus_0902_2017	>sp|Q8BZH1|TGM4_MOUSE Protein-glutamine gamma-glutamyltransferase 4 OS=Mus musculus GN=Tgm4 PE=1 SV=2	medium	sand	390.911	96.0162	13	21	_REDITLQY[+16]R[-43]FPEGSPEER_.4|_REDITLQYR[-43]F[+16]PEGSPEER_.4|_[+128]EDITLQYRFPEGSPEER_.4|_[+128]EDITLQYRFPEGSPEER_.3|_TITFQMEC[+57]TPVK_.2|_TITFQMEC[+57]TPVK_.3|_TITFQM[+16]EC[+57]TPVK_.2|_TATPQNVNISC[+57]SLNLQTYTGNKK_.3|_FSVESLGLAN[+1]MK_.2|_FSVESLGLANM[+16]K_.2|_YGQC[+57]WVFSGILTTALR_.3|_TATPQNVNISC[+57]SLNLQTYTGNK_.3|_VATDTTLC[+57]FLYSAFSVEMPSTGK_.3|_[-17]QDLPHGYDGWQVLDSTPQEISDGGFR_.3|_TI…
large / sand	16	P63276	-1.36	1.36	0.39	1.47207	0.000113943	0.000416458	P63276	RS17_MOUSE	40S ribosomal protein S17	Rps17	P63276	Mus musculus	1	2	uniprot-mus+musculus_0902_2017	>sp|P63276|RS17_MOUSE 40S ribosomal protein S17 OS=Mus musculus GN=Rps17 PE=1 SV=2	large	sand	117.227	45.72	2	2	_VC[+57]EEIAIIPSKK_.3|_VC[+57]EEIAIIPSK_.2
small / sand	8	P63276	-2.96	2.96	0.13	1.03727	9.72e-05	0.000364752	P63276	RS17_MOUSE	40S ribosomal protein S17	Rps17	P63276	Mus musculus	1	2	uniprot-mus+musculus_0902_2017	>sp|P63276|RS17_MOUSE 40S ribosomal protein S17 OS=Mus musculus GN=Rps17 PE=1 SV=2	small	sand	117.227	15.0865	2	2	_VC[+57]EEIAIIPSKK_.3|_VC[+57]EEIAIIPSK_.2
large / sand	32	P63323	-1.32	1.32	0.4	1.17302	1.76e-05	8.16e-05	P63323	RS12_MOUSE	40S ribosomal protein S12	Rps12	P63323	Mus musculus	1	2	uniprot-mus+musculus_0902_2017	>sp|P63323|RS12_MOUSE 40S ribosomal protein S12 OS=Mus musculus GN=Rps12 PE=1 SV=2	large	sand	105.03	41.9442	3	4	_LGEWVGLC[+57]K_.2|_QAHLC[+57]VLASN[+1]C[+57]DEPMYVK_.3|_QAHLC[+57]VLASNC[+57]DEPMYVK_.3|_KVVGC[+57]SC[+57]VVVKDYGK_.3
small / sand	16	P63323	-1.9	1.9	0.27	0.534797	5.02e-09	5.23e-08	P63323	RS12_MOUSE	40S ribosomal protein S12	Rps12	P63323	Mus musculus	1	2	uniprot-mus+musculus_0902_2017	>sp|P63323|RS12_MOUSE 40S ribosomal protein S12 OS=Mus musculus GN=Rps12 PE=1 SV=2	small	sand	105.03	28.055	3	4	_LGEWVGLC[+57]K_.2|_QAHLC[+57]VLASN[+1]C[+57]DEPMYVK_.3|_QAHLC[+57]VLASNC[+57]DEPMYVK_.3|_KVVGC[+57]SC[+57]VVVKDYGK_.3
small / sand	16	P67778	1.93	1.93	3.82	1.80004	0.037927	0.0488246	P67778	PHB_MOUSE	Prohibitin	Phb	P67778	Mus musculus	1	1	uniprot-mus+musculus_0902_2017	>sp|P67778|PHB_MOUSE Prohibitin OS=Mus musculus GN=Phb PE=1 SV=1	small	sand	19.4371	74.2167	4	4	_AAELIAN[+1]SLATAGDGLIELR_.3|_GVQDIVVGEGTHFLIPWVQKPIIFDC[+57]R_.4|_FRGVQDIVVGEGTHFLIPWVQKPIIFDC[+57]R_.5|_NITYLPAGQSVLLQ[+1]LPQ_.2
large / sand	112	P68040	-0.74	0.74	0.6	1.76901	0.00147462	0.00365146	P68040	RACK1_MOUSE	Receptor of activated protein C kinase 1	Rack1	P68040	Mus musculus	1	3	uniprot-mus+musculus_0902_2017	>sp|P68040|RACK1_MOUSE Receptor of activated protein C kinase 1 OS=Mus musculus GN=Rack1 PE=1 SV=3	large	sand	106.459	63.6755	12	14	_VWNLANC[+57]K_.2|_[+42]TEQMTLR_.2|_LWNTLGVC[+57]K_.2|_YWLC[+57]AATGPSIK_.2|_FSPNSSNPIIVSC[+57]GWDK_.2|_FSPN[+1]SSNPIIVSC[+57]GWDK_.2|_YTVQDESHSEWVSC[+57]VR_.3|_GHNGWVTQIATTPQ[+1]FPDMILSASR_.3|_IIVDELK[-1]QEVISTSSK_.2|_AEPPQC[+57]TSLAWSADGQTLFAGYTDNLVR_.3|_AEPPQC[+57]TSLAWSADGQ[+1]TLFAGYTDNLVR_.3|_TNHIGHTGYLNTVTVSPDGSLC[+57]ASGGK_.4|_FSPNSSNPIIVSC[+57]GWDKLVK_.3|_HLYTLDGGDIINALC[+57]FSPNR_.3
large / sand	112	P68369	-0.29	0.29	0.82	1.60746	0.001587	0.00387452	P68369	TBA1A_MOUSE	Tubulin alpha-1A chain	Tuba1a	P68369	Mus musculus	1	1	uniprot-mus+musculus_0902_2017	>sp|P68369|TBA1A_MOUSE Tubulin alpha-1A chain OS=Mus musculus GN=Tuba1a PE=1 SV=1	large	sand	117.464	95.8538	8	14	_YMAC[+57]C[+57]LLYR_.2|_AVC[+57]MLSNTTAIAEAWAR_.3|_AVC[+57]MLSN[+1]TTAIAEAWAR_.3|_AVC[+57]MLSNTTAIAEAWAR_.2|_AVC[+57]M[+16]LSNTTAIAEAWAR_.2|_TIQFVDWC[+57]PTGFK_.2|_TIQFVDWC[+57]PTGFK_.3|_AYHEQLSVAEITNAC[+57]FEPANQMVK_.3|_AYHEQLSVAEITN[+1]AC[+57]FEPANQMVK_.3|_[-17]QLFHPEQLITGKEDAANNYAR_.3|_YMAC[+57]C[+57]LLYRGDVVPK_.3|_AVFVD[+22]LEPTVIDEVR_.3|_AVFVDLE[+22]PTVIDEVR_.3|_TIGGGDDSFN[+1]TFFSETGAGK_.3
large / sand	240	P68372	-0.79	0.79	0.58	1.81251	7.14e-10	8.04e-09	P68372	TBB4B_MOUSE	Tubulin beta-4B chain	Tubb4b	P68372	Mus musculus	1	1	uniprot-mus+musculus_0902_2017	>sp|P68372|TBB4B_MOUSE Tubulin beta-4B chain OS=Mus musculus GN=Tubb4b PE=1 SV=1	large	sand	131.073	75.8036	17	30	_NMMAAC[+57]DPR_.2|_EVDEQMLN[+1]VQNK_.2|_LAVN[+1]MVPFPR_.2|_LAVNM[+16]VPFPR_.2|_MREIVHLQAGQC[+57]GNQIGAK_.4|_MREIVHLQAGQ[+1]C[+57]GNQIGAK_.4|_MREIVHLQ[+1]AGQC[+57]GNQIGAK_.3|_MREIVHLQAGQC[+57]GNQIGAK_.3|_M[+16]REIVHLQAGQC[+57]GNQIGAK_.4|_M[+16]REIVHLQAGQC[+57]GNQIGAK_.3|_LHFFM[+16]PGFAPLTSR_.3|_IMN[+1]TFSVVPSPK_.2|_IM[+16]NTFSVVPSPK_.2|_EIVHLQAGQ[+1]C[+57]GNQIGAK_.3|_EIVHLQ[+1]AGQC[+57]GNQIGAK_.3…
large / sand	208	P81117	-2.91	2.91	0.13	2.65654	3.66e-18	8.33e-17	P81117	NUCB2_MOUSE	Nucleobindin-2	Nucb2	P81117	Mus musculus	1	2	uniprot-mus+musculus_0902_2017	>sp|P81117|NUCB2_MOUSE Nucleobindin-2 OS=Mus musculus GN=Nucb2 PE=1 SV=2	large	sand	323.369	42.9773	10	27	_AATAD[+16]LEQYDR_.2|_DLDM[+16]LIK_.2|_[-17]QFEHLNHQN[+1]P[+16]NTFESR_.4|_[-17]QFEHLNHQNP[+16]N[+1]TFESR_.4|_Q[+1]FEHLNHQNPNTFESR_.4|_QFEHLN[+1]HQNPNTFESR_.3|_[-17]QFEHLNHQNPNTFESR_.3|_[-17]QFEHLNHQNPNTFESR_.2|_MREHVMSEIDN[+1]NKDR_.4|_[-17]QVIEVLETDPHFR_.2|_LHDVNN[+1]DGFLDEQ[+1]ELEALFTR_.3|_LHDVN[+1]NDGFLDEQ[+1]ELEALFTR_.3|_LHDVNN[+1]DGFLDEQELEALFTR_.3|_VYNPQ[+1]N[+1]AEDDMIEMEEER_.2|_VYNPQNAEDDMI…
[truncated: 204 more rows]

## Sheet: S2D small_sand_signif._cutoff
Supplemental Table S2D: Significantly changing proteins found when comparing small stones vs sand
Significantly changed proteins when comparing small to sand (q-value < 0.05 and absolute fold change of >0.58)
Comparison		Adjusted AVG	Adjusted AVG	Absolute AVG					Protein										Condition	Condition	AVG.Group.Quantity	AVG.Group.Quantity	Unique Total	Unique Total
[truncated: 505 more rows]

## Sheet: S2E all significant
Supplemental Table S2E: Significantly changing proteins found across all comparisons
Significantly changed proteins when comparing all groups to sand (q<0.05)
[truncated: 506 more rows]
