# Supplementary material for: Comprehensive proteomic quantification of bladder stone progression in a cystinuric mouse model using data-independent acquisitions
Source: PLoS One. 2022 Jun 30;17(6):e0250137. doi: 10.1371/journal.pone.0250137 (PMC9246204; doi:10.1371/journal.pone.0250137)
Supplement: S3 Table — (XLSX) [file pone.0250137.s003.xlsx]

## Sheet: S3_HKUPP Comparison
Supplemental Table S3: Human Kidney Urine Proteome Project- Shared proteins between mouse cystinuric stones and the HKUPP database
Urine proteins contained in both the Urine HKUPP and identified in mouse stones
Name	Protein Names	Gene Names	Species	UniProt ID	Subcellular Location	Function	Tissue Specificity
Cornifin-A	SPR1A	Sprr1a	MOUSE	P35321	Cytoplasm.	Cross-linked envelope protein of keratinocytes. It is a keratinocyte protein that first appears in the cell cytosol, but ultimately becomes cross-linked to membrane proteins by transglutaminase. All that results in the formation of an insoluble envelope beneath the plasma membrane. May participate widely in the construction of cell envelopes in cornifying epithelia characterized by either increas…	Expressed in fetal periderm, hair follicles and in the thickened epidermis of the lip and footpad. Also present in the epithelia of various tissues such as the penis, vagina, forestomach, tongue and esophagus.
Keratin, type II cytoskeletal 8	K2C8	Krt85	MOUSE	P05787
Keratin, type I cytoskeletal 19	K1C19	Krt19	MOUSE	P08727		Involved in the organization of myofibers. Together with KRT8, helps to link the contractile apparatus to dystrophin at the costameres of striated muscle (By similarity).
ATP synthase subunit d, mitochondrial	ATP5H	Atp5h	MOUSE	O75947	Mitochondrion.; Mitochondrion inner membrane.	Mitochondrial membrane ATP synthase (F(1)F(0) ATP synthase or Complex V) produces ATP from ADP in the presence of a proton gradient across the membrane which is generated by electron transport complexes of the respiratory chain. F-type ATPases consist of two structural domains, F(1) - containing the extramembraneous catalytic core, and F(0) - containing the membrane proton channel, linked togethe…
Superoxide dismutase [Cu-Zn]	SODC	Sod1	MOUSE	P00441	Cytoplasm.; Nucleus.	Destroys radicals which are normally produced within the cells and which are toxic to biological systems.
Keratin, type I cytoskeletal 18	K1C18	Krt18	MOUSE	P05783	Nucleus matrix.; Nucleus > Nucleolus. Cytoplasm.	When phosphorylated, plays a role in filament reorganization. Involved in the delivery of mutated CFTR to the plasma membrane. Involved in the uptake of thrombin-antithrombin complexes by hepatic cells (By similarity). Together with KRT8, is involved in interleukin-6 (IL-6)-mediated barrier protection.	Expressed in endoderm, intestinal epithelial cells and in most extraembryonic tissues.
Keratin, type II cytoskeletal 7	K2C7	Krt7	MOUSE	P08729		Blocks interferon-dependent interphase and stimulates DNA synthesis in cells.	Expressed in most simple epithelia tested including liver, lactating mammary gland, lung, kidney, stomach, duodenum, colon, oviduct, uterus, pancreas, epididymis, prostate, preputial gland and mesothelium, and in most stratified epithelia tested including dorsal skin, paw/toe, tail, tongue, cervix, forestomach, and bladder. Also expressed in Henle layer of the inner root sheath of whisker follicl…
Keratin, type I cytoskeletal 15	K1C15	Krt15	MOUSE	P19012		In the absence of KRT14, makes a bona fide, but ultrastructurally distinct keratin filament network with KRT5.	Expressed strongly in the basal cell layer at the tips of rete-like prominences (RLPs) of adult dorsal tongue, outer root sheath (ORS) of hair follicle and skin epidermis (at protein level).
Plasminogen	PLMN	Plg	MOUSE	P00747	Secreted.	Plasmin dissolves the fibrin of blood clots and acts as a proteolytic factor in a variety of other processes including embryonic development, tissue remodeling, tumor invasion, and inflammation. In ovulation, weakens the walls of the Graafian follicle. It activates the urokinase-type plasminogen activator, collagenases and several complement zymogens, such as C1 and C5. Cleavage of fibronectin an…
10 kDa heat shock protein, mitochondrial	CH10	Hspe1	MOUSE	P61604	Mitochondrion matrix.	Eukaryotic CPN10 homolog which is essential for mitochondrial protein biogenesis, together with CPN60. Binds to CPN60 in the presence of Mg-ATP and suppresses the ATPase activity of the latter.
Serum albumin	ALBU	Alb	MOUSE	P02768	Secreted.	Serum albumin, the main protein of plasma, has a good binding capacity for water, Ca(2+), Na(+), K(+), fatty acids, hormones, bilirubin and drugs. Its main function is the regulation of the colloidal osmotic pressure of blood. Major zinc transporter in plasma, typically binds about 80% of all plasma zinc.	Plasma.
Keratin, type II cytoskeletal 5	K2C5	Krt5	MOUSE	P13647			Expressed in epidermis.
Involucrin	INVO	Ivl	MOUSE	P48997	Cytoplasm.	Part of the insoluble cornified cell envelope (CE) of stratified squamous epithelia.	Keratinocytes of epidermis and other stratified squamous epithelia.
Apolipoprotein A-IV	APOA4	Apoa4	MOUSE	P06727	Secreted.	May have a role in chylomicrons and VLDL secretion and catabolism. Required for efficient activation of lipoprotein lipase by ApoC-II; potent activator of LCAT. Apoa-IV is a major component of HDL and chylomicrons.	Secreted in plasma.
Thymosin beta-4	TYB4	Tmsb4x	MOUSE	P62328	Cytoplasm; Cytoskeleton.	Plays an important role in the organization of the cytoskeleton. Binds to and sequesters actin monomers (G actin) and therefore inhibits actin polymerization.; Seraspenide inhibits the entry of hematopoietic pluripotent stem cells into the S-phase.	Originally found in thymus but it is widely distributed in many tissues.
Peptidyl-prolyl cis-trans isomerase A	PPIA	Ppia	MOUSE	P62937	Cytoplasm.; Secreted.	PPIases accelerate the folding of proteins. It catalyzes the cis-trans isomerization of proline imidic peptide bonds in oligopeptides.
60S acidic ribosomal protein P2	RLA2	Rplp2	MOUSE	P05387		Plays an important role in the elongation step of protein synthesis.
3-ketoacyl-CoA thiolase, mitochondrial	THIM	Acaa2	MOUSE	P42765	Mitochondrion.	Abolishes BNIP3-mediated apoptosis and mitochondrial damage.
Fibrinogen beta chain	FIBB	Fgb	MOUSE	P02675	Secreted.	Cleaved by the protease thrombin to yield monomers which, together with fibrinogen alpha (FGA) and fibrinogen gamma (FGG), polymerize to form an insoluble fibrin matrix. Fibrin has a major function in hemostasis as one of the primary components of blood clots. In addition, functions during the early stages of wound repair to stabilize the lesion and guide cell migration during re-epithelializatio…
Actin, cytoplasmic 1	ACTB	Actb	MOUSE	P60709	Cytoplasm; Cytoskeleton.	Actins are highly conserved proteins that are involved in various types of cell motility and are ubiquitously expressed in all eukaryotic cells.
Transthyretin	TTHY	Ttr	MOUSE	P02766	Secreted.	Thyroid hormone-binding protein. Probably transports thyroxine from the bloodstream to the brain.	Detected in plasma (at protein level). Detected in liver.
Actin, cytoplasmic 2	ACTG	Actg1	MOUSE	P63261	Cytoplasm; Cytoskeleton.	Actins are highly conserved proteins that are involved in various types of cell motility and are ubiquitously expressed in all eukaryotic cells.
Prohibitin	PHB	Phb	MOUSE	P35232	Mitochondrion inner membrane.	Prohibitin inhibits DNA synthesis. It has a role in regulating proliferation. As yet it is unclear if the protein or the mRNA exhibits this effect. May play a role in regulating mitochondrial respiration activity and in aging (By similarity).	Widely expressed in different tissues.
Glutathione S-transferase Mu 1	GSTM1	Gstm1	MOUSE	P09488	Cytoplasm.	Conjugation of reduced glutathione to a wide number of exogenous and endogenous hydrophobic electrophiles.
Voltage-dependent anion-selective channel protein 1	VDAC1	Vdac1	MOUSE	P21796	Mitochondrion outer membrane; Multi-pass membrane protein. Cell membrane; Multi-pass membrane protein.	Forms a channel through the mitochondrial outer membrane and also the plasma membrane. The channel at the outer mitochondrial membrane allows diffusion of small hydrophilic molecules; in the plasma membrane it is involved in cell volume regulation and apoptosis. It adopts an open conformation at low or zero membrane potential and a closed conformation at potentials above 30-40 mV. The open state …	High levels of expression detected in heart, kidney, brain, and skeletal muscle. Not expressed in testis.
Calreticulin	CALR	Calr	MOUSE	P27797	Endoplasmic reticulum lumen.; Cytoplasmic granule. Sarcoplasmic reticulum lumen.	Calcium-binding chaperone that promotes folding, oligomeric assembly and quality control in the endoplasmic reticulum (ER) via the calreticulin/calnexin cycle. This lectin interacts transiently with almost all of the monoglucosylated glycoproteins that are synthesized in the ER. Interacts with the DNA-binding domain of NR3C1 and mediates its nuclear export. Involved in maternal gene expression re…
Guanine nucleotide-binding protein subunit beta-2-like 1	GBLP	Gnb2l1	MOUSE	P63244	Cell membrane; Peripheral membrane protein. Cytoplasm. Cytoplasm > Perinuclear region. Cytoplasm > Cytoskeleton. Nucleus. Perikaryon. Cell projection > Dendrite.	Involved in the recruitment, assembly and/or regulation of a variety of signaling molecules. Interacts with a wide variety of proteins and plays a role in many cellular processes. Component of the 40S ribosomal subunit involved in translational repression. Binds to and stabilizes activated protein kinase C (PKC), increasing PKC-mediated phosphorylation. May recruit activated PKC to the ribosome, …	Strongly and ubiquitously expressed in the embryonic and early postnatal brain. At E11.5, expressed in a high-dorsal to low-ventral gradient throughout the brain. At E13.5, most abundant in the telecephalon. At E18.5, expressed most abundantly in layers 1-4 of the cortex, striatum, hippocampus, dentate gyrus, and specific thalamic nuclei. This expression decreases during postnatal development and…
Hydroxyacyl-coenzyme A dehydrogenase, mitochondrial	HCDH	Hadh	MOUSE	Q16836	Mitochondrion matrix.	Plays an essential role in the mitochondrial beta-oxidation of short chain fatty acids. Exerts it highest activity toward 3-hydroxybutyryl-CoA.
60 kDa heat shock protein, mitochondrial	CH60	Hspd1	MOUSE	P10809	Mitochondrion matrix.	Implicated in mitochondrial protein import and macromolecular assembly. May facilitate the correct folding of imported proteins. May also prevent misfolding and promote the refolding and proper assembly of unfolded polypeptides generated under stress conditions in the mitochondrial matrix.
Transketolase	TKT	Tkt	MOUSE	P29401		Catalyzes the transfer of a two-carbon ketol group from a ketose donor to an aldose acceptor, via a covalent intermediate with the cofactor thiamine pyrophosphate.
Destrin	DEST	Dstn	MOUSE	P60981		Actin-depolymerizing protein. Severs actin filaments (F-actin) and binds to actin monomers (G-actin). Acts in a pH-independent manner.
Tubulin beta-4B chain	TBB4B	Tubb4b	MOUSE	P68371	Cytoplasm; Cytoskeleton.	Tubulin is the major constituent of microtubules. It binds two moles of GTP, one at an exchangeable site on the beta chain and one at a non-exchangeable site on the alpha chain.
Keratin, type I cytoskeletal 20	K1C20	Krt20	MOUSE	P35900		Plays a significant role in maintaining keratin filament organization in intestinal epithelia. When phosphorylated, plays a role in the secretion of mucin in the small intestine.	Expressed at low levels in the more differentiated suprabasal regions of the small intestine, and at higher levels in the colon, mainly in the upper region and in scattered cells throughout the remaining epithelium. Also expressed in epithelial cells of bladder, ileum and stomach and at lower levels in pancreas and earskin. The phosphorylated form is nearly exclusively expressed in goblet cells o…
ATP synthase subunit beta, mitochondrial	ATPB	Atp5b	MOUSE	P06576	Mitochondrion.; Mitochondrion inner membrane.	Mitochondrial membrane ATP synthase (F(1)F(0) ATP synthase or Complex V) produces ATP from ADP in the presence of a proton gradient across the membrane which is generated by electron transport complexes of the respiratory chain. F-type ATPases consist of two structural domains, F(1) - containing the extramembraneous catalytic core, and F(0) - containing the membrane proton channel, linked togethe…
Myosin light polypeptide 6	MYL6	Myl6	MOUSE	P60660		Regulatory light chain of myosin. Does not bind calcium.
Cofilin-1	COF1	Cfl1	MOUSE	P23528	Nucleus matrix.; Cytoplasm > Cytoskeleton. Cell projection > Ruffle membrane > Peripheral membrane protein > Cytoplasmic side. Cell projection > Lamellipodium membrane > Peripheral membrane protein > Cytoplasmic side.	Binds to F-actin and exhibits pH-sensitive F-actin depolymerizing activity. Regulates actin cytoskeleton dynamics. Important for normal progress through mitosis and normal cytokinesis. Plays a role in the regulation of cell morphology and cytoskeletal organization. Required for the up-regulation of atypical chemokine receptor ACKR2 from endosomal compartment to cell membrane, increasing its effic…	Widely distributed in various tissues.
Pyruvate kinase PKM	KPYM	Pkm	MOUSE	P14618	Cytoplasm.; Nucleus.	Glycolytic enzyme that catalyzes the transfer of a phosphoryl group from phosphoenolpyruvate (PEP) to ADP, generating ATP. Stimulates POU5F1-mediated transcriptional activation (By similarity).	Embryonic stem cells and embryonal carcinoma cells.
Peroxiredoxin-1	PRDX1	Prdx1	MOUSE	Q06830	Cytoplasm.; Melanosome.	Involved in redox regulation of the cell. Reduces peroxides with reducing equivalents provided through the thioredoxin system but not from glutaredoxin. May play an important role in eliminating peroxides generated during metabolism. Might participate in the signaling cascades of growth factors and tumor necrosis factor-alpha by regulating the intracellular concentrations of H(2)O(2). Regulates G…	Found in various tissues; high concentration in liver.
Actin, alpha cardiac muscle 1	ACTC	Actc1	MOUSE	P68032	Cytoplasm; Cytoskeleton.	Actins are highly conserved proteins that are involved in various types of cell motility and are ubiquitously expressed in all eukaryotic cells.
Cytochrome c oxidase subunit 6B1	CX6B1	Cox6b1	MOUSE	P14854	Mitochondrion intermembrane space.	Connects the two COX monomers into the physiological dimeric form.
Elongation factor 1-alpha 1	EF1A1	Eef1a1	MOUSE	P68104	Cytoplasm.; Nucleus. Nucleus > Nucleolus.	This protein promotes the GTP-dependent binding of aminoacyl-tRNA to the A-site of ribosomes during protein biosynthesis. With PARP1 and TXK, forms a complex that acts as a T helper 1 (Th1) cell-specific transcription factor and binds the promoter of IFN-gamma to directly regulate its transcription, and is thus involved importantly in Th1 cytokine production (By similarity).
Glyceraldehyde-3-phosphate dehydrogenase	G3P	Gapdh	MOUSE	P04406	Cytoplasm; Cytosol. Nucleus. Cytoplasm > Cytoskeleton.	Has both glyceraldehyde-3-phosphate dehydrogenase and nitrosylase activities, thereby playing a role in glycolysis and nuclear functions, respectively. Glyceraldehyde-3-phosphate dehydrogenase is a key enzyme in glycolysis that catalyzes the first step of the pathway by converting D-glyceraldehyde 3-phosphate (G3P) into 3-phospho-D-glyceroyl phosphate. Modulates the organization and assembly of t…
Beta-2-microglobulin	B2MG	B2m	MOUSE	P61769	Secreted.	Component of the class I major histocompatibility complex (MHC). Involved in the presentation of peptide antigens to the immune system.
Nucleobindin-2	NUCB2	Nucb2	MOUSE	P80303	Cytoplasm.; Perikaryon. Endoplasmic reticulum. Golgi apparatus. Nucleus envelope. Membrane > Peripheral membrane protein. Secreted. Secreted.	Calcium-binding protein. May have a role in calcium homeostasis.; Nesfatin-1: Anorexigenic peptide, seems to play an important role in hypothalamic pathways regulating food intake and energy homeostasis, acting in a leptin-independent manner. May also exert hypertensive roles and modulate blood pressure through directly acting on peripheral arterial resistance (By similarity).	Found in liver, heart, thymus, muscle, intestine, kidney, lung, spleen and throughout the brain, in cerebral cortex, hippocampus, hypothalamus and medulla oblongata. Nucb2 and necdin levels were higher in postmitotic neurons.
Annexin A2	ANXA2	Anxa2	MOUSE	P07355	Secreted; Extracellular space > Extracellular matrix > Basement membrane. Melanosome.	Calcium-regulated membrane-binding protein whose affinity for calcium is greatly enhanced by anionic phospholipids. It binds two calcium ions with high affinity.
Annexin A1	ANXA1	Anxa1	MOUSE	P04083	Nucleus.; Cytoplasm. Cell projection > Cilium. Basolateral cell membrane.	Calcium/phospholipid-binding protein which promotes membrane fusion and is involved in exocytosis. This protein regulates phospholipase A2 activity. It seems to bind from two to four calcium ions with high affinity.
Fibrinogen gamma chain	FIBG	Fgg	MOUSE	P02679	Secreted.	Together with fibrinogen alpha (FGA) and fibrinogen beta (FGB), polymerizes to form an insoluble fibrin matrix (By similarity). Fibrin has a major function in hemostasis as one of the primary components of blood clots (By similarity). In addition, functions during the early stages of wound repair to stabilize the lesion and guide cell migration during re-epithelialization (By similarity). Was ori…
Complement C3	CO3	C3	MOUSE	P01024	Secreted.	C3 plays a central role in the activation of the complement system. Its processing by C3 convertase is the central reaction in both classical and alternative complement pathways. After activation C3b can bind covalently, via its reactive thioester, to cell surface carbohydrates or immune aggregates.; Derived from proteolytic degradation of complement C3, C3a anaphylatoxin is a mediator of local i…
Malate dehydrogenase, mitochondrial	MDHM	Mdh2	MOUSE	P40926	Mitochondrion matrix.
Protein disulfide-isomerase A3	PDIA3	Pdia3	MOUSE	P30101	Endoplasmic reticulum.; Endoplasmic reticulum lumen. Melanosome.		In caput and cauda epididymal spermatozoa, detected in the acrosome and principal piece (at protein level).
Peroxiredoxin-2	PRDX2	Prdx2	MOUSE	P32119	Cytoplasm.	Involved in redox regulation of the cell. Reduces peroxides with reducing equivalents provided through the thioredoxin system. It is not able to receive electrons from glutaredoxin. May play an important role in eliminating peroxides generated during metabolism. Might participate in the signaling cascades of growth factors and tumor necrosis factor-alpha by regulating the intracellular concentrat…	Widely expressed with highest levels in bone marrow. High levels also found in heart, brain, kidney and skeletal muscle. Lower levels in liver, lung and thymus.
Annexin A4	ANXA4	Anxa4	MOUSE	P09525		Calcium/phospholipid-binding protein which promotes membrane fusion and is involved in exocytosis.
Beta-2-glycoprotein 1	APOH	Apoh	MOUSE	P02749	Secreted.	Binds to various kinds of negatively charged substances such as heparin, phospholipids, and dextran sulfate. May prevent activation of the intrinsic blood coagulation cascade by binding to phospholipids on the surface of damaged cells.	Expressed by the liver and secreted in plasma.
Protein S100-A6	S10A6	S100a6	MOUSE	P06703	Nucleus envelope.; Cytoplasm. Cell membrane > Peripheral membrane protein > Cytoplasmic side.	May function as calcium sensor and modulator, contributing to cellular calcium signaling. May function by interacting with other proteins, such as TPR-containing proteins, and indirectly play a role in many physiological processes such as the reorganization of the actin cytoskeleton and in cell motility. Binds 2 calcium ions. Calcium binding is cooperative (By similarity).
Serotransferrin	TRFE	Tf	MOUSE	P02787	Secreted.	Transferrins are iron binding transport proteins which can bind two Fe(3+) ions in association with the binding of an anion, usually bicarbonate. It is responsible for the transport of iron from sites of absorption and heme degradation to those of storage and utilization. Serum transferrin may also have a further role in stimulating cell proliferation.	Expressed by the liver and secreted in plasma.
Rho GDP-dissociation inhibitor 2	GDIR2	Arhgdib	MOUSE	P52566	Cytoplasm.	Regulates the GDP/GTP exchange reaction of the Rho proteins by inhibiting the dissociation of GDP from them, and the subsequent binding of GTP to them.	Preferentially expressed in hematopoietic cells.
Keratin, type II cytoskeletal 6A	K2C6A	Krt6a	MOUSE	P02538		Epidermis-specific type I keratin involved in wound healing (PubMed:10866680). Involved in the activation of follicular keratinocytes after wounding, while it does not play a major role in keratinocyte proliferation or migration (PubMed:10866680). Participates in the regulation of epithelial migration by inhibiting the activity of SRC during wound repair (PubMed:22529101).	Predominates in the adult trunk skin, tongue, trachea/esophagus and eye. In adult skin, localization is restricted to hair follicles, where it is localized predominantly in the outer root sheath.
Cytochrome c oxidase subunit 5A, mitochondrial	COX5A	Cox5a	MOUSE	P20674	Mitochondrion inner membrane.	This is the heme A-containing chain of cytochrome c oxidase, the terminal oxidase in mitochondrial electron transport.
Fructose-bisphosphate aldolase A	ALDOA	Aldoa	MOUSE	P04075	Cytoplasm; Myofibril > Sarcomere > I band. Cytoplasm > Myofibril > Sarcomere > M line.	Plays a key role in glycolysis and gluconeogenesis. In addition, may also function as scaffolding protein (By similarity).
Tubulin beta-2A chain	TBB2A	Tubb2a	MOUSE	Q13885	Cytoplasm; Cytoskeleton.	Tubulin is the major constituent of microtubules. It binds two moles of GTP, one at an exchangeable site on the beta chain and one at a non-exchangeable site on the alpha chain (By similarity).
78 kDa glucose-regulated protein	GRP78	Hspa5	MOUSE	P11021	Endoplasmic reticulum lumen.; Melanosome. Cytoplasm.	Probably plays a role in facilitating the assembly of multimeric protein complexes inside the endoplasmic reticulum. Involved in the correct folding of proteins and degradation of misfolded proteins via its interaction with DNAJC10, probably to facilitate the release of DNAJC10 from its substrate (By similarity).
Protein disulfide-isomerase	PDIA1	P4hb	MOUSE	P07237	Endoplasmic reticulum lumen.; Melanosome. Cell membrane > Peripheral membrane protein.	This multifunctional protein catalyzes the formation, breakage and rearrangement of disulfide bonds. At the cell surface, seems to act as a reductase that cleaves disulfide bonds of proteins attached to the cell. May therefore cause structural modifications of exofacial proteins. Inside the cell, seems to form/rearrange disulfide bonds of nascent proteins. At high concentrations, functions as a c…
Uromodulin	UROM	Umod	MOUSE	P07911	Apical cell membrane; Lipid-anchor > GPI-anchor. Basolateral cell membrane > Lipid-anchor > GPI-anchor. Cell projection > Cilium membrane. Secreted.	Uromodulin: Functions in biogenesis and organization of the apical membrane of epithelial cells of the thick ascending limb of Henle's loop (TALH), where it promotes formation of complex filamentous gel-like structure providing the water barrier permeability. May serve as a receptor for binding and endocytosis for cytokines (IL-1, IL-2) and TNF. Facilitates neutrophil migration across renal epith…
60S ribosomal protein L12	RL12	Rpl12	MOUSE	P30050		Binds directly to 26S ribosomal RNA.
NADH dehydrogenase [ubiquinone] 1 beta subcomplex subunit 10	NDUBA	Ndufb10	MOUSE	O96000	Mitochondrion inner membrane; Peripheral membrane protein > Matrix side.	Accessory subunit of the mitochondrial membrane respiratory chain NADH dehydrogenase (Complex I), that is believed not to be involved in catalysis. Complex I functions in the transfer of electrons from NADH to the respiratory chain. The immediate electron acceptor for the enzyme is believed to be ubiquinone (By similarity).
Apolipoprotein A-I	APOA1	Apoa1	MOUSE	P02647	Secreted.	Participates in the reverse transport of cholesterol from tissues to the liver for excretion by promoting cholesterol efflux from tissues and by acting as a cofactor for the lecithin cholesterol acyltransferase (LCAT). As part of the SPAP complex, activates spermatozoa motility.	Major protein of plasma HDL, also found in chylomicrons.
ADP/ATP translocase 2	ADT2	Slc25a5	MOUSE	P05141	Mitochondrion inner membrane; Multi-pass membrane protein.	Catalyzes the exchange of cytoplasmic ADP with mitochondrial ATP across the mitochondrial inner membrane. As part of the mitotic spindle-associated MMXD complex it may play a role in chromosome segregation (By similarity).
ATP synthase subunit O, mitochondrial	ATPO	Atp5o	MOUSE	P48047	Mitochondrion.; Mitochondrion inner membrane.	Mitochondrial membrane ATP synthase (F(1)F(0) ATP synthase or Complex V) produces ATP from ADP in the presence of a proton gradient across the membrane which is generated by electron transport complexes of the respiratory chain. F-type ATPases consist of two structural domains, F(1) - containing the extramembraneous catalytic core and F(0) - containing the membrane proton channel, linked together…
Prohibitin-2	PHB2	Phb2	MOUSE	Q99623	Mitochondrion inner membrane.; Cytoplasm. Nucleus.	Acts as a mediator of transcriptional repression by nuclear hormone receptors via recruitment of histone deacetylases. Functions as an estrogen receptor (ER)-selective coregulator that potentiates the inhibitory activities of antiestrogens and represses the activity of estrogens. Competes with NCOA1 for modulation of ER transcriptional activity. Probably involved in regulating mitochondrial respi…	Widely expressed in different tissues.
NADH dehydrogenase [ubiquinone] 1 beta subcomplex subunit 9	NDUB9	Ndufb9	MOUSE	Q9Y6M9	Mitochondrion inner membrane; Peripheral membrane protein > Matrix side.	Accessory subunit of the mitochondrial membrane respiratory chain NADH dehydrogenase (Complex I), that is believed to be not involved in catalysis. Complex I functions in the transfer of electrons from NADH to the respiratory chain. The immediate electron acceptor for the enzyme is believed to be ubiquinone (By similarity).
Histone H4	H4	Hist1h4a	MOUSE	P62805	Nucleus.; Chromosome.	Core component of nucleosome. Nucleosomes wrap and compact DNA into chromatin, limiting DNA accessibility to the cellular machineries which require DNA as a template. Histones thereby play a central role in transcription regulation, DNA repair, DNA replication and chromosomal stability. DNA accessibility is regulated via a complex set of post-translational modifications of histones, also called h…
Transitional endoplasmic reticulum ATPase	TERA	Vcp	MOUSE	P55072	Cytoplasm; Cytosol. Nucleus. Endoplasmic reticulum.	Necessary for the fragmentation of Golgi stacks during mitosis and for their reassembly after mitosis. Involved in the formation of the transitional endoplasmic reticulum (tER). The transfer of membranes from the endoplasmic reticulum to the Golgi apparatus occurs via 50-70 nm transition vesicles which derive from part-rough, part-smooth transitional elements of the endoplasmic reticulum (tER). V…
ATP synthase subunit alpha, mitochondrial	ATPA	Atp5a1	MOUSE	P25705	Mitochondrion inner membrane.; Cell membrane > Peripheral membrane protein > Extracellular side.	Mitochondrial membrane ATP synthase (F(1)F(0) ATP synthase or Complex V) produces ATP from ADP in the presence of a proton gradient across the membrane which is generated by electron transport complexes of the respiratory chain. F-type ATPases consist of two structural domains, F(1) - containing the extramembraneous catalytic core, and F(0) - containing the membrane proton channel, linked togethe…
Profilin-1	PROF1	Pfn1	MOUSE	P07737	Cytoplasm; Cytoskeleton.	Binds to actin and affects the structure of the cytoskeleton. At high concentrations, profilin prevents the polymerization of actin, whereas it enhances it at low concentrations. By binding to PIP2, it inhibits the formation of IP3 and DG. Inhibits androgen receptor (AR) and HTT aggregation and binding of G-actin is essential for its inhibition of AR (By similarity).
Trifunctional enzyme subunit alpha, mitochondrial	ECHA	Hadha	MOUSE	P40939	Mitochondrion matrix.	Bifunctional subunit.
Tubulin alpha-1C chain	TBA1C	Tuba1c	MOUSE	Q9BQE3	Cytoplasm; Cytoskeleton.	Tubulin is the major constituent of microtubules. It binds two moles of GTP, one at an exchangeable site on the beta chain and one at a non-exchangeable site on the alpha chain.	Minor alpha-tubulin expressed in all tissues.
Tubulin alpha-1B chain	TBA1B	Tuba1b	MOUSE	P68363	Cytoplasm; Cytoskeleton.	Tubulin is the major constituent of microtubules. It binds two moles of GTP, one at an exchangeable site on the beta chain and one at a non-exchangeable site on the alpha chain.	Ubiquitously expressed with highest levels in spleen, thymus and immature brain.
Trifunctional enzyme subunit beta, mitochondrial	ECHB	Hadhb	MOUSE	P55084
Annexin A3	ANXA3	Anxa3	MOUSE	O35639		Inhibitor of phospholipase A2, also possesses anti-coagulant properties.
Keratin, type I cytoskeletal 14	K1C14	Krt14	MOUSE	P02533	Cytoplasm.; Nucleus.	The nonhelical tail domain is involved in promoting KRT5-KRT14 filaments to self-organize into large bundles and enhances the mechanical properties involved in resilience of keratin intermediate filaments in vitro.	Basal cells of epidermis and other stratified epithelia.
Ubiquitin-40S ribosomal protein S27a	RS27A	Rps27a	MOUSE	P62979	Cytoplasm.; Nucleus.	Ubiquitin: Exists either covalently attached to another protein, or free (unanchored). When covalently bound, it is conjugated to target proteins via an isopeptide bond either as a monomer (monoubiquitin), a polymer linked via different Lys residues of the ubiquitin (polyubiquitin chains) or a linear polymer linked via the initiator Met of the ubiquitin (linear polyubiquitin chains). Polyubiquiti…
OCIA domain-containing protein 2	OCAD2	Ociad2	MOUSE	Q56VL3	Endosome.
Cytochrome b-c1 complex subunit 7	QCR7	Uqcrb	MOUSE	P14927	Mitochondrion inner membrane.	This is a component of the ubiquinol-cytochrome c reductase complex (complex III or cytochrome b-c1 complex), which is part of the mitochondrial respiratory chain. This component is involved in redox-linked proton pumping (By similarity).
Lactotransferrin	TRFL	Ltf	MOUSE	P02788	Secreted.; Cytoplasmic granule.	Transferrins are iron binding transport proteins which can bind two Fe(3+) ions in association with the binding of an anion, usually bicarbonate.; Lactotransferrin is a major iron-binding and multifunctional protein found in exocrine fluids such as breast milk and mucosal secretions. Has antimicrobial activity. Antimicrobial properties may include bacteriostasis, which is related to its ability t…
40S ribosomal protein S8	RS8	Rps8	MOUSE	P62241	Cytoplasm.
Peroxiredoxin-5, mitochondrial	PRDX5	Prdx5	MOUSE	P30044	Mitochondrion.; Cytoplasm. Peroxisome.	Reduces hydrogen peroxide and alkyl hydroperoxides with reducing equivalents provided through the thioredoxin system. Involved in intracellular redox signaling.	Widely expressed.
Complement factor H	CFAH	Cfh	MOUSE	P08603	Secreted.	Factor H functions as a cofactor in the inactivation of C3b by factor I and also increases the rate of dissociation of the C3bBb complex (C3 convertase) and the (C3b)NBB complex (C5 convertase) in the alternative complement pathway.	Expressed by the liver and secreted in plasma.
Tubulin alpha-4A chain	TBA4A	Tuba4a	MOUSE	P68366	Cytoplasm; Cytoskeleton.	Tubulin is the major constituent of microtubules. It binds two moles of GTP, one at an exchangeable site on the beta chain and one at a non-exchangeable site on the alpha chain.
Aspartate aminotransferase, mitochondrial	AATM	Got2	MOUSE	P00505	Mitochondrion matrix.; Cell membrane.	Catalyzes the irreversible transamination of the L-tryptophan metabolite L-kynurenine to form kynurenic acid (KA). Plays a key role in amino acid metabolism. Important for metabolite exchange between mitochondria and cytosol. Facilitates cellular uptake of long-chain free fatty acids.	Detected in brain (at protein level).
Methylmalonate-semialdehyde dehydrogenase [acylating], mitochondrial	MMSA	Aldh6a1	MOUSE	Q02252	Mitochondrion.	Plays a role in valine and pyrimidine metabolism. Binds fatty acyl-CoA (By similarity).
ATP synthase subunit delta, mitochondrial	ATPD	Atp5d	MOUSE	P30049	Mitochondrion.; Mitochondrion inner membrane.	Mitochondrial membrane ATP synthase (F(1)F(0) ATP synthase or Complex V) produces ATP from ADP in the presence of a proton gradient across the membrane which is generated by electron transport complexes of the respiratory chain. F-type ATPases consist of two structural domains, F(1) - containing the extramembraneous catalytic core, and F(0) - containing the membrane proton channel, linked togethe…
60S ribosomal protein L27	RL27	Rpl27	MOUSE	P61353
Calmodulin	CALM	Calm1	MOUSE	P62158	Cytoplasm; Cytoskeleton > Spindle. Cytoplasm > Cytoskeleton > Spindle pole.	Calmodulin mediates the control of a large number of enzymes, ion channels, aquaporins and other proteins by Ca(2+). Among the enzymes to be stimulated by the calmodulin-Ca(2+) complex are a number of protein kinases and phosphatases. Together with CCP110 and centrin, is involved in a genetic pathway that regulates the centrosome cycle and progression through cytokinesis (By similarity).
Lymphocyte antigen 6D	LY6D	Ly6d	MOUSE	P35459	Cell membrane; Lipid-anchor > GPI-anchor.	May act as a specification marker at earliest stage specification of lymphocytes between B- and T-cell development. Marks the earliest stage of B-cell specification.	Lymphoid cells lacking Ly6d, called ALP (all-lymphoid progenitor), retain full lymphoid potential and early thymic seeding activity, whereas cells containing Ly6d, called BLP (B-cell-biased lymphoid progenitor), up-regulate the B-cell specifying factors Ebf1 and Pax5 and behave essentially as B-cell progenitors (at protein level). Thymocytes and B-cells.
14-3-3 protein sigma	1433S	Sfn	MOUSE	P31947	Cytoplasm.; Nucleus. Secreted.	Adapter protein implicated in the regulation of a large spectrum of both general and specialized signaling pathways. Binds to a large number of partners, usually by recognition of a phosphoserine or phosphothreonine motif. Binding generally results in the modulation of the activity of the binding partner. When bound to KRT17, regulates protein synthesis and epithelial cell growth by stimulating A…	Expressed in the basal layer of skin epithelium and in outer root sheath of hair follicle.
WAP four-disulfide core domain protein 2	WFDC2	Wfdc2	MOUSE	Q9DAU7	Secreted.	Broad range protease inhibitor.
40S ribosomal protein S3	RS3	Rps3	MOUSE	P23396	Cytoplasm.; Nucleus. Nucleus > Nucleolus. Mitochondrion inner membrane > Peripheral membrane protein. Cytoplasm > Cytoskeleton > Spindle.	Involved in translation as a component of the 40S small ribosomal subunit (By similarity). Has endonuclease activity and plays a role in repair of damaged DNA (PubMed:7775413). Cleaves phosphodiester bonds of DNAs containing altered bases with broad specificity and cleaves supercoiled DNA more efficiently than relaxed DNA (By similarity). Displays high binding affinity for 7,8-dihydro-8-oxoguanin…
Voltage-dependent anion-selective channel protein 2	VDAC2	Vdac2	MOUSE	P45880	Mitochondrion outer membrane.	Forms a channel through the mitochondrial outer membrane that allows diffusion of small hydrophilic molecules. The channel adopts an open conformation at low or zero membrane potential and a closed conformation at potentials above 30-40 mV. The open state has a weak anion selectivity whereas the closed state is cation-selective (By similarity).	Highest levels of expression detected in testis, less but still abundant expression in heart, kidney, brain, and skeletal muscle.
Heat shock protein HSP 90-beta	HS90B	Hsp90ab1	MOUSE	P08238	Cytoplasm.; Melanosome.	Molecular chaperone that promotes the maturation, structural maintenance and proper regulation of specific target proteins involved for instance in cell cycle control and signal transduction. Undergoes a functional cycle that is linked to its ATPase activity. This cycle probably induces conformational changes in the client proteins, thereby causing their activation. Interacts dynamically with var…
UDP-glucose 6-dehydrogenase	UGDH	Ugdh	MOUSE	O60701		Involved in the biosynthesis of glycosaminoglycans; hyaluronan, chondroitin sulfate, and heparan sulfate.
ATP synthase subunit e, mitochondrial	ATP5I	Atp5i	MOUSE	P56385	Mitochondrion.; Mitochondrion inner membrane.	Mitochondrial membrane ATP synthase (F(1)F(0) ATP synthase or Complex V) produces ATP from ADP in the presence of a proton gradient across the membrane which is generated by electron transport complexes of the respiratory chain. F-type ATPases consist of two structural domains, F(1) - containing the extramembraneous catalytic core, and F(0) - containing the membrane proton channel, linked togethe…	Mammary gland, liver, kidney, heart, spleen, brain and lung.
Peptidyl-prolyl cis-trans isomerase B	PPIB	Ppib	MOUSE	P23284	Endoplasmic reticulum lumen.; Melanosome.	PPIases accelerate the folding of proteins. It catalyzes the cis-trans isomerization of proline imidic peptide bonds in oligopeptides.
Clusterin	CLUS	Clu	MOUSE	P10909	Secreted.; Nucleus. Cytoplasm. Mitochondrion membrane > Peripheral membrane protein > Cytoplasmic side. Cytoplasm > Cytosol. Microsome. Endoplasmic reticulum. Cytoplasmic vesicle > Secretory vesicle > Chromaffin granule.	Functions as extracellular chaperone that prevents aggregation of nonnative proteins. Prevents stress-induced aggregation of blood plasma proteins. Inhibits formation of amyloid fibrils by APP, APOC2, B2M, CALCA, CSN3, SNCA and aggregation-prone LYZ variants (in vitro). Does not require ATP. Maintains partially unfolded proteins in a state appropriate for subsequent refolding by other chaperones,…	Most abundant in stomach, liver, brain, and testis, with intermediate levels in heart, ovary and kidney.
Electron transfer flavoprotein subunit alpha, mitochondrial	ETFA	Etfa	MOUSE	P13804	Mitochondrion matrix.	The electron transfer flavoprotein serves as a specific electron acceptor for several dehydrogenases, including five acyl-CoA dehydrogenases, glutaryl-CoA and sarcosine dehydrogenase. It transfers the electrons to the main mitochondrial respiratory chain via ETF-ubiquinone oxidoreductase (ETF dehydrogenase) (By similarity).
Myosin-9	MYH9	Myh9	MOUSE	P35579	Cytoplasm; Cytoskeleton. Cytoplasm > Cell cortex.	During cell spreading, plays an important role in cytoskeleton reorganization, focal contacts formation (in the margins but not the central part of spreading cells), and lamellipodial retraction; this function is mechanically antagonized by MYH10 (By similarity). Cellular myosin that appears to play a role in cytokinesis, cell shape, and specialized functions such as secretion and capping.
Fatty acid-binding protein, adipocyte	FABP4	Fabp4	MOUSE	P15090	Cytoplasm.; Nucleus.	Lipid transport protein in adipocytes. Binds both long chain fatty acids and retinoic acid. Delivers long-chain fatty acids and retinoic acid to their cognate receptors in the nucleus.
60S acidic ribosomal protein P1	RLA1	Rplp1	MOUSE	P05386		Plays an important role in the elongation step of protein synthesis.
Glutamate dehydrogenase 1, mitochondrial	DHE3	Glud1	MOUSE	P00367	Mitochondrion matrix.	Mitochondrial glutamate dehydrogenase that converts L-glutamate into alpha-ketoglutarate. Plays a key role in glutamine anaplerosis by producing alpha-ketoglutarate, an important intermediate in the tricarboxylic acid cycle. May be involved in learning and memory reactions by increasing the turnover of the excitatory neurotransmitter glutamate.
Aldose reductase	ALDR	Akr1b1	MOUSE	P15121	Cytoplasm.	Catalyzes the NADPH-dependent reduction of a wide variety of carbonyl-containing compounds to their corresponding alcohols with a broad range of catalytic efficiencies.	Abundant in the testis, skeletal muscle and kidney.
60S ribosomal protein L38	RL38	Rpl38	MOUSE	P63173
Properdin	PROP	Cfp	MOUSE	P11680	Secreted.	A positive regulator of the alternate pathway of complement. It binds to and stabilizes the C3- and C5-convertase enzyme complexes.
Protein S100-A8	S10A8	S100a8	MOUSE	P05109	Secreted.; Cytoplasm. Cytoplasm > Cytoskeleton. Cell membrane > Peripheral membrane protein.	S100A8 is a calcium- and zinc-binding protein which plays a prominent role in the regulation of inflammatory processes and immune response. It can induce neutrophil chemotaxis and adhesion. Predominantly found as calprotectin (S100A8/A9) which has a wide plethora of intra- and extracellular functions. The intracellular functions include: facilitating leukocyte arachidonic acid trafficking and met…
Peroxiredoxin-6	PRDX6	Prdx6	MOUSE	P30041	Cytoplasm.; Lysosome. Cytoplasmic vesicle.	Involved in redox regulation of the cell. Can reduce H(2)O(2) and short chain organic, fatty acid, and phospholipid hydroperoxides. May play a role in the regulation of phospholipid turnover as well as in protection against oxidative injury (By similarity).	Highly expressed in heart, kidney and liver. Moderate expression in brain and stomach. Very low levels in intestine.
Glutathione S-transferase P 1	GSTP1	Gstp1	MOUSE	P09211	Cytoplasm.; Mitochondrion. Nucleus.	Conjugation of reduced glutathione to a wide number of exogenous and endogenous hydrophobic electrophiles. Can metabolize 1-chloro-2,4-dinitrobenzene. Regulates negatively CDK5 activity via p25/p35 translocation to prevent neurodegeneration (By similarity).	Ubiquitously expressed.
Prelamin-A/C	LMNA	Lmna	MOUSE	P02545	Nucleus.; Nucleus envelope. Nucleus lamina. Nucleus > Nucleoplasm.	Lamins are components of the nuclear lamina, a fibrous layer on the nucleoplasmic side of the inner nuclear membrane, which is thought to provide a framework for the nuclear envelope and may also interact with chromatin. Lamin A and C are present in equal amounts in the lamina of mammals. Plays an important role in nuclear assembly, chromatin organization, nuclear membrane and telomere dynamics. …	Expressed in liver and in bone marrow (at protein level). Isoform C2 is specifically expressed in germ cells.
14-3-3 protein zeta/delta	1433Z	Ywhaz	MOUSE	P63104	Cytoplasm.; Melanosome.	Adapter protein implicated in the regulation of a large spectrum of both general and specialized signaling pathways. Binds to a large number of partners, usually by recognition of a phosphoserine or phosphothreonine motif. Binding generally results in the modulation of the activity of the binding partner.
Heat shock cognate 71 kDa protein	HSP7C	Hspa8	MOUSE	P11142	Cytoplasm.; Melanosome. Nucleus > Nucleolus. Cell membrane.	Acts as a repressor of transcriptional activation. Inhibits the transcriptional coactivator activity of CITED1 on Smad-mediated transcription. Chaperone. Component of the PRP19-CDC5L complex that forms an integral part of the spliceosome and is required for activating pre-mRNA splicing. May have a scaffolding role in the spliceosome assembly as it contacts all other components of the core complex…	Ubiquitous.
2,4-dienoyl-CoA reductase, mitochondrial	DECR	Decr1	MOUSE	Q16698	Mitochondrion.	Auxiliary enzyme of beta-oxidation. It participates in the metabolism of unsaturated fatty enoyl-CoA esters having double bonds in both even- and odd-numbered positions. Catalyzes the NADP-dependent reduction of 2,4-dienoyl-CoA to yield trans-3-enoyl-CoA (By similarity).
60S ribosomal protein L30	RL30	Rpl30	MOUSE	P62888
Cytochrome b5	CYB5	Cyb5a	MOUSE	P00167	Endoplasmic reticulum membrane; Single-pass membrane protein > Cytoplasmic side. Microsome membrane > Single-pass membrane protein > Cytoplasmic side.	Cytochrome b5 is a membrane bound hemoprotein which function as an electron carrier for several membrane bound oxygenases. It is also involved in several steps of the sterol biosynthesis pathway, particularly in the C-5 double bond introduction during the C-5 desaturation.
Cytochrome b-c1 complex subunit 1, mitochondrial	QCR1	Uqcrc1	MOUSE	P31930	Mitochondrion inner membrane.	This is a component of the ubiquinol-cytochrome c reductase complex (complex III or cytochrome b-c1 complex), which is part of the mitochondrial respiratory chain. This protein may mediate formation of the complex between cytochromes c and c1 (By similarity).
Pro-epidermal growth factor	EGF	Egf	MOUSE	P01132	Membrane; Single-pass type I membrane protein.	EGF stimulates the growth of various epidermal and epithelial tissues in vivo and in vitro and of some fibroblasts in cell culture. Magnesiotropic hormone that stimulates magnesium reabsorption in the renal distal convoluted tubule via engagement of EGFR and activation of the magnesium channel TRPM6 (By similarity).
Acetyl-CoA acetyltransferase, mitochondrial	THIL	Acat1	MOUSE	P24752	Mitochondrion.	Plays a major role in ketone body metabolism.
Cytochrome c oxidase subunit 4 isoform 1, mitochondrial	COX41	Cox4i1	MOUSE	P13073	Mitochondrion inner membrane.	This protein is one of the nuclear-coded polypeptide chains of cytochrome c oxidase, the terminal oxidase in mitochondrial electron transport.
40S ribosomal protein S18	RS18	Rps18	MOUSE	P62269	Cytoplasm.	Located at the top of the head of the 40S subunit, it contacts several helices of the 18S rRNA.
Annexin A5	ANXA5	Anxa5	MOUSE	P08758		This protein is an anticoagulant protein that acts as an indirect inhibitor of the thromboplastin-specific complex, which is involved in the blood coagulation cascade.
Heat shock protein beta-1	HSPB1	Hspb1	MOUSE	P04792	Cytoplasm.; Nucleus. Cytoplasm > Cytoskeleton > Spindle.	Involved in stress resistance and actin organization.
Carbonic anhydrase 2	CAH2	Ca2	MOUSE	P00918	Cytoplasm.; Cell membrane.	Essential for bone resorption and osteoclast differentiation. Reversible hydration of carbon dioxide. Contributes to intracellular pH regulation in the duodenal upper villous epithelium during proton-coupled peptide absorption. Stimulates the chloride-bicarbonate exchange activity of SLC26A6.
Complement factor D	CFAD	Cfd	MOUSE	P00746	Secreted.	Factor D cleaves factor B when the latter is complexed with factor C3b, activating the C3bbb complex, which then becomes the C3 convertase of the alternate pathway. Its function is homologous to that of C1s in the classical pathway.
Gelsolin	GELS	Gsn	MOUSE	P06396	Cytoplasm; Cytoskeleton. Secreted.	Calcium-regulated, actin-modulating protein that binds to the plus (or barbed) ends of actin monomers or filaments, preventing monomer exchange (end-blocking or capping). It can promote the assembly of monomers into filaments (nucleation) as well as sever filaments already formed. Plays a role in ciliogenesis.
60S ribosomal protein L13	RL13	Rpl13	MOUSE	P26373
Neutrophil elastase	ELNE	Elane	MOUSE	P08246		Medullasin modifies the functions of natural killer cells, monocytes and granulocytes. Inhibits C5a-dependent neutrophil enzyme release and chemotaxis (By similarity).
60S ribosomal protein L22	RL22	Rpl22	MOUSE	P35268
Endoplasmin	ENPL	Hsp90b1	MOUSE	P14625	Endoplasmic reticulum lumen.; Melanosome.	Molecular chaperone that functions in the processing and transport of secreted proteins. When associated with CNPY3, required for proper folding of Toll-like receptors. Functions in endoplasmic reticulum associated degradation (ERAD). Has ATPase activity (By similarity).
Prostate stem cell antigen	PSCA	Psca	MOUSE	P57096	Cell membrane; Lipid-anchor > GPI-anchor.	May be involved in the regulation of cell proliferation.	Predominantly expressed in prostate. Also found in spleen, liver, lung, prostate, kidney and testis.
Transmembrane emp24 domain-containing protein 10	TMEDA	Tmed10	MOUSE	P49755	Golgi apparatus; cis-Golgi network membrane > Single-pass type I membrane protein. Melanosome. Endoplasmic reticulum membrane > Single-pass type I membrane protein. Endoplasmic reticulum-Golgi intermediate compartment membrane > Single-pass type I membrane protein. Cytoplasmic vesicle > Secretory vesicle membrane > Single-pass type I membrane protein. Cell membrane. Golgi apparatus > trans-Golgi …	Involved in vesicular protein trafficking. Mainly functions in the early secretory pathway. Thought to act as cargo receptor at the lumenal side for incorporation of secretory cargo molecules into transport vesicles and to be involved in vesicle coat formation at the cytoplasmic side. In COPII vesicle-mediated anterograde transport involved in the transport of GPI-anchored proteins and proposed t…
Apolipoprotein E	APOE	Apoe	MOUSE	P02649	Secreted.	Mediates the binding, internalization, and catabolism of lipoprotein particles. It can serve as a ligand for the LDL (apo B/E) receptor and for the specific apo-E receptor (chylomicron remnant) of hepatic tissues.	Secreted in plasma.
NADH dehydrogenase [ubiquinone] 1 alpha subcomplex subunit 5	NDUA5	Ndufa5	MOUSE	Q16718	Mitochondrion inner membrane; Peripheral membrane protein > Matrix side.	Accessory subunit of the mitochondrial membrane respiratory chain NADH dehydrogenase (Complex I), that is believed not to be involved in catalysis. Complex I functions in the transfer of electrons from NADH to the respiratory chain. The immediate electron acceptor for the enzyme is believed to be ubiquinone (By similarity).
Aconitate hydratase, mitochondrial	ACON	Aco2	MOUSE	Q99798	Mitochondrion.	Catalyzes the isomerization of citrate to isocitrate via cis-aconitate.
Ribonuclease inhibitor	RINI	Rnh1	MOUSE	P13489	Cytoplasm.	Ribonuclease inhibitor which inhibits RNASE1, RNASE2 and ANG. May play a role in redox homeostasis (By similarity).
Urokinase-type plasminogen activator	UROK	Plau	MOUSE	P06869	Secreted.	Specifically cleaves the zymogen plasminogen to form the active enzyme plasmin.
Protein S100-A10	S10AA	S100a10	MOUSE	P60903		Because S100A10 induces the dimerization of ANXA2/p36, it may function as a regulator of protein phosphorylation in that the ANXA2 monomer is the preferred target (in vitro) of tyrosine-specific kinase.
High mobility group protein B1	HMGB1	Hmgb1	MOUSE	P09429	Nucleus.; Cytoplasm. Chromosome.	DNA binding proteins that associates with chromatin and has the ability to bend DNA. Binds preferentially single-stranded DNA. Involved in V(D)J recombination by acting as a cofactor of the RAG complex. Acts by stimulating cleavage and RAG protein binding at the 23 bp spacer of conserved recombination signal sequences (RSS). Heparin-binding protein that has a role in the extension of neurite-type…
40S ribosomal protein S3a	RS3A	Rps3a	MOUSE	P61247	Cytoplasm.; Nucleus.	May play a role during erythropoiesis through regulation of transcription factor DDIT3.
Granulins	GRN	Grn	MOUSE	P28799	Secreted.	Granulins have possible cytokine-like activity. They may play a role in inflammation, wound repair, and tissue remodeling. Acts as an autocrine growth factor for PC cells.	Ubiquitous.
Thioredoxin-dependent peroxide reductase, mitochondrial	PRDX3	Prdx3	MOUSE	P30048	Mitochondrion.	Involved in redox regulation of the cell. Protects radical-sensitive enzymes from oxidative damage by a radical-generating system.	Housekeeping-type gene preferentially expressed in murine erythroleukemia (MEL) cells.
40S ribosomal protein S16	RS16	Rps16	MOUSE	P62249
40S ribosomal protein S4, X isoform	RS4X	Rps4x	MOUSE	P62701	Cytoplasm.
Ribonuclease UK114	UK114	Hrsp12	MOUSE	P52758		Endoribonuclease responsible for the inhibition of the translation by cleaving mRNA. Inhibits cell-free protein synthesis. Cleaves phosphodiester bonds only in single-stranded RNA (By similarity).	Expressed predominantly in liver and kidney. Lower levels in lung and brain.
Vitamin D-binding protein	VTDB	Gc	MOUSE	P02774	Secreted.	Multifunctional protein found in plasma, ascitic fluid, cerebrospinal fluid, and urine and on the surface of many cell types. In plasma, it carries the vitamin D sterols and prevents polymerization of actin by binding its monomers. DBP associates with membrane-bound immunoglobulin on the surface of B-lymphocytes and with IgG Fc receptor on the membranes of T-lymphocytes.
Vimentin	VIME	Vim	MOUSE	P08670	Cytoplasm.	Vimentins are class-III intermediate filaments found in various non-epithelial cells, especially mesenchymal cells. Vimentin is attached to the nucleus, endoplasmic reticulum, and mitochondria, either laterally or terminally.; Involved with LARP6 in the stabilization of type I collagen mRNAs for CO1A1 and CO1A2.
Enoyl-CoA hydratase, mitochondrial	ECHM	Echs1	MOUSE	P30084	Mitochondrion matrix.	Straight-chain enoyl-CoA thioesters from C4 up to at least C16 are processed, although with decreasing catalytic rate.
40S ribosomal protein S10	RS10	Rps10	MOUSE	P46783	Cytoplasm.; Nucleus > Nucleolus.	Component of the 40S ribosomal subunit.
Histone H3.1	H31	Hist1h3a	MOUSE	P68431	Nucleus.; Chromosome.	Core component of nucleosome. Nucleosomes wrap and compact DNA into chromatin, limiting DNA accessibility to the cellular machineries which require DNA as a template. Histones thereby play a central role in transcription regulation, DNA repair, DNA replication and chromosomal stability. DNA accessibility is regulated via a complex set of post-translational modifications of histones, also called h…
Histone H3.3	H33	H3f3a	MOUSE	P84243	Nucleus.; Chromosome.	Variant histone H3 which replaces conventional H3 in a wide range of nucleosomes in active genes. Constitutes the predominant form of histone H3 in non-dividing cells and is incorporated into chromatin independently of DNA synthesis. Deposited at sites of nucleosomal displacement throughout transcribed genes, suggesting that it represents an epigenetic imprint of transcriptionally active chromati…
ATP synthase subunit g, mitochondrial	ATP5L	Atp5l	MOUSE	O75964	Mitochondrion.; Mitochondrion inner membrane.	Mitochondrial membrane ATP synthase (F(1)F(0) ATP synthase or Complex V) produces ATP from ADP in the presence of a proton gradient across the membrane which is generated by electron transport complexes of the respiratory chain. F-type ATPases consist of two structural domains, F(1) - containing the extramembraneous catalytic core, and F(0) - containing the membrane proton channel, linked togethe…
NADH dehydrogenase [ubiquinone] 1 beta subcomplex subunit 4	NDUB4	Ndufb4	MOUSE	O95168	Mitochondrion inner membrane; Single-pass membrane protein > Matrix side.	Accessory subunit of the mitochondrial membrane respiratory chain NADH dehydrogenase (Complex I), that is believed not to be involved in catalysis. Complex I functions in the transfer of electrons from NADH to the respiratory chain. The immediate electron acceptor for the enzyme is believed to be ubiquinone (By similarity).
60S ribosomal protein L4	RL4	Rpl4	MOUSE	P36578
14-3-3 protein epsilon	1433E	Ywhae	MOUSE	P62258	Cytoplasm.; Melanosome.	Adapter protein implicated in the regulation of a large spectrum of both general and specialized signaling pathways. Binds to a large number of partners, usually by recognition of a phosphoserine or phosphothreonine motif. Binding generally results in the modulation of the activity of the binding partner.
Protein disulfide-isomerase A6	PDIA6	Pdia6	MOUSE	Q15084	Endoplasmic reticulum lumen.; Cell membrane. Melanosome.	May function as a chaperone that inhibits aggregation of misfolded proteins. Plays a role in platelet aggregation and activation by agonists such as convulxin, collagen and thrombin (By similarity).
Mesencephalic astrocyte-derived neurotrophic factor	MANF	Manf	MOUSE	P55145	Secreted.	Selectively promotes the survival of dopaminergic neurons of the ventral mid-brain. Modulates GABAergic transmission to the dopaminergic neurons of the substantia nigra. Enhances spontaneous, as well as evoked, GABAergic inhibitory postsynaptic currents in dopaminergic neurons. Inhibits cell proliferation and endoplasmic reticulum (ER) stress-induced cell death (By similarity).	Strongly expressed in pancreatic islets and spermatocytes (at protein level).
Protein S100-A9	S10A9	S100a9	MOUSE	P06702	Secreted.; Cytoplasm. Cytoplasm > Cytoskeleton. Cell membrane > Peripheral membrane protein.	S100A9 is a calcium- and zinc-binding protein which plays a prominent role in the regulation of inflammatory processes and immune response. It can induce neutrophil chemotaxis, adhesion, can increase the bactericidal activity of neutrophils by promoting phagocytosis via activation of SYK, PI3K/AKT, and ERK1/2 and can induce degranulation of neutrophils by a MAPK-dependent mechanism. Predominantly…
60S ribosomal protein L5	RL5	Rpl5	MOUSE	P46777	Cytoplasm.; Nucleus > Nucleolus.	Required for rRNA maturation and formation of the 60S ribosomal subunits (By similarity). This protein binds 5S RNA.
Creatine kinase B-type	KCRB	Ckb	MOUSE	P12277	Cytoplasm.	Reversibly catalyzes the transfer of phosphate between ATP and various phosphogens (e.g. creatine phosphate). Creatine kinase isoenzymes play a central role in energy transduction in tissues with large, fluctuating energy demands, such as skeletal muscle, heart, brain and spermatozoa.
40S ribosomal protein S19	RS19	Rps19	MOUSE	P39019		Required for pre-rRNA processing and maturation of 40S ribosomal subunits.
Membrane-associated progesterone receptor component 1	PGRC1	Pgrmc1	MOUSE	O00264	Microsome membrane; Single-pass membrane protein. Endoplasmic reticulum membrane > Single-pass membrane protein.	Receptor for progesterone.
Cysteine-rich secretory protein 1	CRIS1	Crisp1	MOUSE	Q03401	Cytoplasmic vesicle; Secretory vesicle.	This protein is supposed to help spermatozoa undergo functional maturation while they move from the testis to the ductus deferens.	Mainly found in the cauda epididymis where it is synthesized by the principal cells and secreted into the lumen. Binds to the heads of spermatozoa. Also expressed in the submandibular gland.
GTP:AMP phosphotransferase AK3, mitochondrial	KAD3	Ak3	MOUSE	Q9UIJ7	Mitochondrion matrix.	Involved in maintaining the homeostasis of cellular nucleotides by catalyzing the interconversion of nucleoside phosphates. Has GTP:AMP phosphotransferase and ITP:AMP phosphotransferase activities.
Cytochrome b-c1 complex subunit 2, mitochondrial	QCR2	Uqcrc2	MOUSE	P22695	Mitochondrion inner membrane; Peripheral membrane protein > Matrix side.	This is a component of the ubiquinol-cytochrome c reductase complex (complex III or cytochrome b-c1 complex), which is part of the mitochondrial respiratory chain. The core protein 2 is required for the assembly of the complex (By similarity).
Elongation factor 2	EF2	Eef2	MOUSE	P13639
Hemopexin	HEMO	Hpx	MOUSE	P02790	Secreted.	Binds heme and transports it to the liver for breakdown and iron recovery, after which the free hemopexin returns to the circulation.	Expressed by the liver and secreted in plasma.
Up-regulated during skeletal muscle growth protein 5	USMG5	Usmg5	MOUSE	Q96IX5	Mitochondrion membrane; Single-pass membrane protein.	Plays a critical role in maintaining the ATP synthase population in mitochondria.
60S ribosomal protein L8	RL8	Rpl8	MOUSE	P62917	Cytoplasm.
Actin-related protein 3	ARP3	Actr3	MOUSE	P61158	Cytoplasm; Cytoskeleton. Cell projection.	Functions as ATP-binding component of the Arp2/3 complex which is involved in regulation of actin polymerization and together with an activating nucleation-promoting factor (NPF) mediates the formation of branched actin networks. Seems to contact the pointed end of the daughter actin filament. Plays a role in ciliogenesis (By similarity).
Tropomyosin alpha-1 chain	TPM1	Tpm1	MOUSE	P09493	Cytoplasm; Cytoskeleton.	Binds to actin filaments in muscle and non-muscle cells. Plays a central role, in association with the troponin complex, in the calcium dependent regulation of vertebrate striated muscle contraction. Smooth muscle contraction is regulated by interaction with caldesmon. In non-muscle cells is implicated in stabilizing cytoskeleton actin filaments.
Stress-70 protein, mitochondrial	GRP75	Hspa9	MOUSE	P38646	Mitochondrion.; Nucleus > Nucleolus.	Implicated in the control of cell proliferation and cellular aging. May also act as a chaperone.	Found in all the cell types examined.
Uroplakin-2	UPK2	Upk2	MOUSE	P38575	Cell membrane; Single-pass type I membrane protein.	Component of the asymmetric unit membrane (AUM); a highly specialized biomembrane elaborated by terminally differentiated urothelial cells. May play an important role in regulating the assembly of the AUM.
Cytochrome c oxidase subunit 5B, mitochondrial	COX5B	Cox5b	MOUSE	P10606	Mitochondrion inner membrane.	This protein is one of the nuclear-coded polypeptide chains of cytochrome c oxidase, the terminal oxidase in mitochondrial electron transport.
Glycerol-3-phosphate dehydrogenase, mitochondrial	GPDM	Gpd2	MOUSE	P43304	Mitochondrion inner membrane.
40S ribosomal protein S26	RS26	Rps26	MOUSE	P62854
Superoxide dismutase [Mn], mitochondrial	SODM	Sod2	MOUSE	P04179	Mitochondrion matrix.	Destroys superoxide anion radicals which are normally produced within the cells and which are toxic to biological systems.
Succinate dehydrogenase [ubiquinone] flavoprotein subunit, mitochondrial	SDHA	Sdha	MOUSE	P31040	Mitochondrion inner membrane; Peripheral membrane protein > Matrix side.	Flavoprotein (FP) subunit of succinate dehydrogenase (SDH) that is involved in complex II of the mitochondrial electron transport chain and is responsible for transferring electrons from succinate to ubiquinone (coenzyme Q). Can act as a tumor suppressor.
Antithrombin-III	ANT3	Serpinc1	MOUSE	P01008	Secreted; Extracellular space.	Most important serine protease inhibitor in plasma that regulates the blood coagulation cascade. AT-III inhibits thrombin, matriptase-3/TMPRSS7, as well as factors IXa, Xa and XIa. Its inhibitory activity is greatly enhanced in the presence of heparin (By similarity).	Plasma.
Actin-related protein 2/3 complex subunit 1B	ARC1B	Arpc1b	MOUSE	O15143	Cytoplasm; Cytoskeleton.	Functions as component of the Arp2/3 complex which is involved in regulation of actin polymerization and together with an activating nucleation-promoting factor (NPF) mediates the formation of branched actin networks.
Keratin, type II cytoskeletal 4	K2C4	Krt4	MOUSE	P19013			Expressed in the dorsal and ventral epithelium of the tongue. Highest expression levels are detected in the suprabasal layer with low levels detected in the basal cell layer. Within the suprabasal layer expression is highest in the spinous cells, decreases in the granular cells and is not detected in the stratum corneum.
Elongation factor Tu, mitochondrial	EFTU	Tufm	MOUSE	P49411	Mitochondrion.	This protein promotes the GTP-dependent binding of aminoacyl-tRNA to the A-site of ribosomes during protein biosynthesis.
Alpha-2-HS-glycoprotein	FETUA	Ahsg	MOUSE	P02765	Secreted.	Probably involved in differentiation.	Liver is the major site of synthesis, but fetuin is also expressed in limb buds and other extrahepatic tissues during development.
3-hydroxyacyl-CoA dehydrogenase type-2	HCD2	Hsd17b10	MOUSE	Q99714	Mitochondrion.	Functions in mitochondrial tRNA maturation. Part of mitochondrial ribonuclease P, an enzyme composed of MRPP1/TRMT10C, MRPP2/HSD17B10 and MRPP3/KIAA0391, which cleaves tRNA molecules in their 5'-ends. Catalyzes the beta-oxidation at position 17 of androgens and estrogens and has 3-alpha-hydroxysteroid dehydrogenase activity with androsterone. Catalyzes the third step in the beta-oxidation of fatt…
Catalase	CATA	Cat	MOUSE	P04040	Peroxisome.	Occurs in almost all aerobically respiring organisms and serves to protect cells from the toxic effects of hydrogen peroxide. Promotes growth of cells.
ADP/ATP translocase 1	ADT1	Slc25a4	MOUSE	P12235	Mitochondrion inner membrane; Multi-pass membrane protein.	Catalyzes the exchange of cytoplasmic ADP with mitochondrial ATP across the mitochondrial inner membrane.
Succinate dehydrogenase [ubiquinone] iron-sulfur subunit, mitochondrial	SDHB	Sdhb	MOUSE	P21912	Mitochondrion inner membrane; Peripheral membrane protein > Matrix side.	Iron-sulfur protein (IP) subunit of succinate dehydrogenase (SDH) that is involved in complex II of the mitochondrial electron transport chain and is responsible for transferring electrons from succinate to ubiquinone (coenzyme Q).
60S ribosomal protein L10	RL10	Rpl10	MOUSE	P27635
Tropomyosin beta chain	TPM2	Tpm2	MOUSE	P07951	Cytoplasm; Cytoskeleton.	Binds to actin filaments in muscle and non-muscle cells. Plays a central role, in association with the troponin complex, in the calcium dependent regulation of vertebrate striated muscle contraction. Smooth muscle contraction is regulated by interaction with caldesmon. In non-muscle cells is implicated in stabilizing cytoskeleton actin filaments. The non-muscle isoform may have a role in agonist-…
Keratin, type II cuticular Hb5	KRT85	Krt85	MOUSE	P78386
Apolipoprotein C-I	APOC1	Apoc1	MOUSE	P02654	Secreted.	Inhibitor of lipoprotein binding to the low density lipoprotein (LDL) receptor, LDL receptor-related protein, and very low density lipoprotein (VLDL) receptor. Associates with high density lipoproteins (HDL) and the triacylglycerol-rich lipoproteins in the plasma and makes up about 10% of the protein of the VLDL and 2% of that of HDL. Appears to interfere directly with fatty acid uptake and is al…	Adult and fetal liver.
ATP synthase F(0) complex subunit B1, mitochondrial	AT5F1	Atp5f1	MOUSE	P24539	Mitochondrion.; Mitochondrion inner membrane.	Mitochondrial membrane ATP synthase (F(1)F(0) ATP synthase or Complex V) produces ATP from ADP in the presence of a proton gradient across the membrane which is generated by electron transport complexes of the respiratory chain. F-type ATPases consist of two structural domains, F(1) - containing the extramembraneous catalytic core, and F(0) - containing the membrane proton channel, linked togethe…
Cystatin-B	CYTB	Cstb	MOUSE	P04080	Cytoplasm.	This is an intracellular thiol proteinase inhibitor.	Widely expressed. Highest expression in heart, liver and kidney. Lower levels in brain, lung and skeletal muscle. Lowest levels in spleen and testis.
Ribonuclease 4	RNAS4	Rnase4	MOUSE	P34096	Secreted.	This RNase has marked specificity towards the 3' side of uridine nucleotides.
Apolipoprotein C-III	APOC3	Apoc3	MOUSE	P02656	Secreted.	Component of triglyceride-rich very low density lipoproteins (VLDL) and high density lipoproteins (HDL) in plasma. Plays a multifaceted role in triglyceride homeostasis. Intracellularly, promotes hepatic very low density lipoprotein 1 (VLDL1) assembly and secretion; extracellularly, attenuates hydrolysis and clearance of triglyceride-rich lipoproteins (TRLs). Impairs the lipolysis of TRLs by inhi…
NADPH--cytochrome P450 reductase	NCPR	Por	MOUSE	P16435	Endoplasmic reticulum membrane; Peripheral membrane protein.	This enzyme is required for electron transfer from NADP to cytochrome P450 in microsomes. It can also provide electron transfer to heme oxygenase and cytochrome B5.
Chloride intracellular channel protein 1	CLIC1	Clic1	MOUSE	O00299	Nucleus.; Nucleus membrane > Single-pass membrane protein. Cytoplasm. Cell membrane > Single-pass membrane protein.	Can insert into membranes and form chloride ion channels. Channel activity depends on the pH. Membrane insertion seems to be redox-regulated and may occur only under oxydizing conditions (By similarity).
Prothrombin	THRB	F2	MOUSE	P00734		Thrombin, which cleaves bonds after Arg and Lys, converts fibrinogen to fibrin and activates factors V, VII, VIII, XIII, and, in complex with thrombomodulin, protein C. Functions in blood homeostasis, inflammation and wound healing (By similarity).
Cytochrome c oxidase subunit 6C	COX6C	Cox6c	MOUSE	P09669	Mitochondrion inner membrane.	This protein is one of the nuclear-coded polypeptide chains of cytochrome c oxidase, the terminal oxidase in mitochondrial electron transport.
40S ribosomal protein SA	RSSA	Rpsa	MOUSE	P08865	Cell membrane.; Cytoplasm. Nucleus.	Required for the assembly and/or stability of the 40S ribosomal subunit. Required for the processing of the 20S rRNA-precursor to mature 18S rRNA in a late step of the maturation of 40S ribosomal subunits. Also functions as a cell surface receptor for laminin. Plays a role in cell adhesion to the basement membrane and in the consequent activation of signaling transduction pathways. May play a rol…
Myosin regulatory light chain 12B	ML12B	Myl12b	MOUSE	O14950		Myosin regulatory subunit that plays an important role in regulation of both smooth muscle and nonmuscle cell contractile activity via its phosphorylation. Phosphorylation triggers actin polymerization in vascular smooth muscle. Implicated in cytokinesis, receptor capping, and cell locomotion (By similarity).
Nucleobindin-1	NUCB1	Nucb1	MOUSE	Q02818	Golgi apparatus; cis-Golgi network membrane > Peripheral membrane protein > Lumenal side. Cytoplasm.	Major calcium-binding protein of the Golgi. May have a role in calcium homeostasis (By similarity).	Lymphoid cells as well as other somatic cells, such as liver and kidney cells.
40S ribosomal protein S12	RS12	Rps12	MOUSE	P25398	Cytoplasm.
V-type proton ATPase subunit G 1	VATG1	Atp6v1g1	MOUSE	O75348		Catalytic subunit of the peripheral V1 complex of vacuolar ATPase (V-ATPase). V-ATPase is responsible for acidifying a variety of intracellular compartments in eukaryotic cells.	Ubiquitous.
Alpha-enolase	ENOA	Eno1	MOUSE	P06733	Cytoplasm.; Cell membrane.	Multifunctional enzyme that, as well as its role in glycolysis, plays a part in various processes such as growth control, hypoxia tolerance and allergic responses (By similarity). May also function in the intravascular and pericellular fibrinolytic system due to its ability to serve as a receptor and activator of plasminogen on the cell surface of several cell-types such as leukocytes and neurons…	The alpha/alpha homodimer is expressed in embryo and in most adult tissues. The alpha/beta heterodimer and the beta/beta homodimer are found in striated muscle, and the alpha/gamma heterodimer and the gamma/gamma homodimer in neurons. In striated muscle, expression of ENO1 appears to be independent of fiber type.
Histone H2A type 1-H	H2A1H	Hist1h2ah	MOUSE	Q96KK5	Nucleus.; Chromosome.	Core component of nucleosome. Nucleosomes wrap and compact DNA into chromatin, limiting DNA accessibility to the cellular machineries which require DNA as a template. Histones thereby play a central role in transcription regulation, DNA repair, DNA replication and chromosomal stability. DNA accessibility is regulated via a complex set of post-translational modifications of histones, also called h…
Ig mu chain C region	IGHM	Ighm	MOUSE	P01871	Secreted. Cell membrane; Single-pass membrane protein.	IgM antibodies play an important role in primary defense mechanisms. They have been shown to be involved in early recognition of external invaders like bacteria and viruses, cellular waste and modified self, as well as in recognition and elimination of precancerous and cancerous lesions (By similarity).
Ras-related protein Rab-14	RAB14	Rab14	MOUSE	P61106	Recycling endosome.; Early endosome membrane > Lipid-anchor > Cytoplasmic side. Golgi apparatus membrane > Lipid-anchor > Cytoplasmic side. Golgi apparatus > trans-Golgi network membrane > Lipid-anchor > Cytoplasmic side. Cytoplasmic vesicle > Phagosome membrane > Lipid-anchor > Cytoplasmic side.	Regulates, together with its guanine nucleotide exchange factor, DENND6A, the specific endocytic transport of ADAM10, N-cadherin/CDH2 shedding and cell-cell adhesion (By similarity). Involved in membrane trafficking between the Golgi complex and endosomes during early embryonic development. Regulates the Golgi to endosome transport of FGFR-containing vesicles during early development, a key proce…
Triosephosphate isomerase	TPIS	Tpi1	MOUSE	P60174
Ras-related protein Rab-1A	RAB1A	Rab1A	MOUSE	P62820	Golgi apparatus.; Endoplasmic reticulum. Early endosome. Cytoplasm > Cytosol. Membrane. Melanosome.	The small GTPases Rab are key regulators of intracellular membrane trafficking, from the formation of transport vesicles to their fusion with membranes. Rabs cycle between an inactive GDP-bound form and an active GTP-bound form that is able to recruit to membranes different sets of downstream effectors directly responsible for vesicle formation, movement, tethering and fusion. RAB1A regulates ves…
Protein S100-A11	S10AB	S100a11	MOUSE	P31949	Cytoplasm.; Nucleus.	Facilitates the differentiation and the cornification of keratinocytes.
Dihydrolipoyllysine-residue succinyltransferase component of 2-oxoglutarate dehydrogenase complex, mitochondrial	ODO2	Dlst	MOUSE	P36957	Mitochondrion.	The 2-oxoglutarate dehydrogenase complex catalyzes the overall conversion of 2-oxoglutarate to succinyl-CoA and CO(2). It contains multiple copies of 3 enzymatic components: 2-oxoglutarate dehydrogenase (E1), dihydrolipoamide succinyltransferase (E2) and lipoamide dehydrogenase (E3) (By similarity).
Myeloperoxidase	PERM	Mpo	MOUSE	P05164	Lysosome.	Part of the host defense system of polymorphonuclear leukocytes. It is responsible for microbicidal activity against a wide range of organisms. In the stimulated PMN, MPO catalyzes the production of hypohalous acids, primarily hypochlorous acid in physiologic situations, and other toxic intermediates that greatly enhance PMN microbicidal activity (By similarity).
40S ribosomal protein S27	RS27	Rps27	MOUSE	P42677
Nucleoside diphosphate kinase B	NDKB	Nme2	MOUSE	P22392	Cytoplasm.; Cell membrane. Cell projection > Lamellipodium. Cell projection > Ruffle.	Major role in the synthesis of nucleoside triphosphates other than ATP. The ATP gamma phosphate is transferred to the NDP beta phosphate via a ping-pong mechanism, using a phosphorylated active-site intermediate. Negatively regulates Rho activity by interacting with AKAP13/LBC. Exhibits histidine protein kinase activity (By similarity).	Expressed in the base region of the oxyntic and pyloric mucosae.
40S ribosomal protein S13	RS13	Rps13	MOUSE	P62277
Histone H1.4	H14	Hist1h1e	MOUSE	P10412	Nucleus.; Chromosome.	Histone H1 protein binds to linker DNA between nucleosomes forming the macromolecular structure known as the chromatin fiber. Histones H1 are necessary for the condensation of nucleosome chains into higher-order structured fibers. Acts also as a regulator of individual gene transcription through chromatin remodeling, nucleosome spacing and DNA methylation.
40S ribosomal protein S7	RS7	Rps7	MOUSE	P62081	Cytoplasm; Cytoskeleton > Microtubule organizing center > Centrosome.	Required for rRNA maturation.
Dolichyl-diphosphooligosaccharide--protein glycosyltransferase subunit 1	RPN1	Rpn1	MOUSE	P04843	Endoplasmic reticulum membrane; Single-pass type I membrane protein. Melanosome.	Essential subunit of the N-oligosaccharyl transferase (OST) complex which catalyzes the transfer of a high mannose oligosaccharide from a lipid-linked oligosaccharide donor to an asparagine residue within an Asn-X-Ser/Thr consensus motif in nascent polypeptide chains.
Transforming protein RhoA	RHOA	Rhoa	MOUSE	P61586	Cell membrane; Lipid-anchor > Cytoplasmic side. Cytoplasm > Cytoskeleton. Cleavage furrow. Cytoplasm > Cell cortex. Midbody. Cell projection > Lamellipodium.	Regulates a signal transduction pathway linking plasma membrane receptors to the assembly of focal adhesions and actin stress fibers. Involved in a microtubule-dependent signal that is required for the myosin contractile ring formation during cell cycle cytokinesis. Plays an essential role in cleavage furrow formation. May be an activator of PLCE1. Activated by ARHGEF2, which promotes the exchang…
Histone H1.3	H13	Hist1h1d	MOUSE	P16402	Nucleus.; Chromosome.	Histone H1 protein binds to linker DNA between nucleosomes forming the macromolecular structure known as the chromatin fiber. Histones H1 are necessary for the condensation of nucleosome chains into higher-order structured fibers. Acts also as a regulator of individual gene transcription through chromatin remodeling, nucleosome spacing and DNA methylation (By similarity).
60S ribosomal protein L18a	RL18A	Rpl18a	MOUSE	Q02543
Ig gamma-1 chain C region, membrane-bound form	IGH1M	Ighg1	MOUSE	P01857	Cell membrane; Single-pass membrane protein.
Aldehyde dehydrogenase, mitochondrial	ALDH2	Aldh2	MOUSE	P05091	Mitochondrion matrix.	Is capable of converting retinaldehyde to retinoic acid.
Ras-related C3 botulinum toxin substrate 2	RAC2	Rac2	MOUSE	P15153	Cytoplasm.; Membrane > Lipid-anchor.	Plasma membrane-associated small GTPase which cycles between an active GTP-bound and inactive GDP-bound state. In active state binds to a variety of effector proteins to regulate cellular responses, such as secretory processes, phagocytose of apoptotic cells and epithelial cell polarization. Augments the production of reactive oxygen species (ROS) by NADPH oxidase.
Cytochrome b-c1 complex subunit Rieske, mitochondrial	UCRI	Uqcrfs1	MOUSE	P47985	Mitochondrion inner membrane; Single-pass membrane protein.	Component of the ubiquinol-cytochrome c reductase complex (complex III or cytochrome b-c1 complex), which is a respiratory chain that generates an electrochemical potential coupled to ATP synthesis.; The transit peptide of the Rieske protein seems to form part of the bc1 complex and is considered to be the subunit 11/IX of that complex.
Adenylate kinase 2, mitochondrial	KAD2	Ak2	MOUSE	P54819	Mitochondrion intermembrane space.	Catalyzes the reversible transfer of the terminal phosphate group between ATP and AMP. Plays an important role in cellular energy homeostasis and in adenine nucleotide metabolism. Adenylate kinase activity is critical for regulation of the phosphate utilization and the AMP de novo biosynthesis pathways. Plays a key role in hematopoiesis.	Present in the inner ear. Not detected in the vestibule at any developmental stage. Present at high level in the cochlea uniquely in the stria vascularis at postnatal day 7 but not at birth. Present within the lumen of the stria vascularis capillaries. Not detected in the capillaries or vessels of the adjacent connective tissue (at protein level).
Histone H1.1	H11	Hist1h1a	MOUSE	Q02539	Nucleus.; Chromosome.	Histone H1 protein binds to linker DNA between nucleosomes forming the macromolecular structure known as the chromatin fiber. Histones H1 are necessary for the condensation of nucleosome chains into higher-order structured fibers. Acts also as a regulator of individual gene transcription through chromatin remodeling, nucleosome spacing and DNA methylation (By similarity).	Restricted to thymus, testis and spleen. Present also in lymphocytic and neuronal cells. Increases in testis starting with a low level at day 5 and reaching high concentrations in 20-day old and adult animals.
Prolactin-inducible protein homolog	PIP	Pip	MOUSE	P12273	Secreted.		Lacrimal and submaxillary glands.
ATP synthase subunit f, mitochondrial	ATPK	Atp5j2	MOUSE	P56134	Mitochondrion.; Mitochondrion inner membrane > Single-pass membrane protein.	Mitochondrial membrane ATP synthase (F(1)F(0) ATP synthase or Complex V) produces ATP from ADP in the presence of a proton gradient across the membrane which is generated by electron transport complexes of the respiratory chain. F-type ATPases consist of two structural domains, F(1) - containing the extramembraneous catalytic core and F(0) - containing the membrane proton channel, linked together…
Heterogeneous nuclear ribonucleoprotein A3	ROA3	Hnrnpa3	MOUSE	P51991	Nucleus.	Plays a role in cytoplasmic trafficking of RNA. Binds to the cis-acting response element, A2RE. May be involved in pre-mRNA splicing (By similarity).
Peroxisomal multifunctional enzyme type 2	DHB4	Hsd17b4	MOUSE	P51659	Peroxisome.	Bifunctional enzyme acting on the peroxisomal beta-oxidation pathway for fatty acids. Catalyzes the formation of 3-ketoacyl-CoA intermediates from both straight-chain and 2-methyl-branched-chain fatty acids (By similarity).	Present in many tissues with highest concentrations in liver and kidney.
Eukaryotic translation initiation factor 5A-1	IF5A1	Eif5a	MOUSE	P63241	Cytoplasm.; Nucleus. Endoplasmic reticulum membrane > Peripheral membrane protein > Cytoplasmic side. Nucleus > Nuclear pore complex.	mRNA-binding protein involved in translation elongation. Has an important function at the level of mRNA turnover, probably acting downstream of decapping. Involved in actin dynamics and cell cycle progression, mRNA decay and probably in a pathway involved in stress response and maintenance of cell wall integrity. With syntenin SDCBP, functions as a regulator of p53/TP53 and p53/TP53-dependent apo…
NADH-ubiquinone oxidoreductase 75 kDa subunit, mitochondrial	NDUS1	Ndufs1	MOUSE	P28331	Mitochondrion inner membrane.	Core subunit of the mitochondrial membrane respiratory chain NADH dehydrogenase (Complex I) that is believed to belong to the minimal assembly required for catalysis. Complex I functions in the transfer of electrons from NADH to the respiratory chain. The immediate electron acceptor for the enzyme is believed to be ubiquinone (By similarity). This is the largest subunit of complex I and it is a c…
ATP synthase subunit gamma, mitochondrial	ATPG	Atp5c1	MOUSE	P36542	Mitochondrion.; Mitochondrion inner membrane > Peripheral membrane protein.	Mitochondrial membrane ATP synthase (F(1)F(0) ATP synthase or Complex V) produces ATP from ADP in the presence of a proton gradient across the membrane which is generated by electron transport complexes of the respiratory chain. F-type ATPases consist of two structural domains, F(1) - containing the extramembraneous catalytic core, and F(0) - containing the membrane proton channel, linked togethe…
Sorcin	SORCN	Sri	MOUSE	P30626	Cytoplasm.; Sarcoplasmic reticulum membrane > Peripheral membrane protein > Cytoplasmic side.	Calcium-binding protein that modulates excitation-contraction coupling in the heart. Contributes to calcium homeostasis in the heart sarcoplasmic reticulum. Modulates the activity of RYR2 calcium channels.	Detected in cardiac myocytes.
Isocitrate dehydrogenase [NADP] cytoplasmic	IDHC	Idh1	MOUSE	O75874	Cytoplasm.
Plectin	PLEC	Plec	MOUSE	Q15149
2-oxoglutarate dehydrogenase, mitochondrial	ODO1	Ogdh	MOUSE	Q02218	Mitochondrion matrix.	The 2-oxoglutarate dehydrogenase complex catalyzes the overall conversion of 2-oxoglutarate to succinyl-CoA and CO(2). It contains multiple copies of three enzymatic components: 2-oxoglutarate dehydrogenase (E1), dihydrolipoamide succinyltransferase (E2) and lipoamide dehydrogenase (E3).
60S acidic ribosomal protein P0	RLA0	Rplp0	MOUSE	P05388	Nucleus.; Cytoplasm.	Ribosomal protein P0 is the functional equivalent of E.coli protein L10.
Ribonuclease pancreatic	RNAS1	Rnase1	MOUSE	P00683	Secreted.	Endonuclease that catalyzes the cleavage of RNA on the 3' side of pyrimidine nucleotides. Acts on single-stranded and double-stranded RNA (By similarity).	Pancreas.
Protein disulfide-isomerase A4	PDIA4	Pdia4	MOUSE	P13667	Endoplasmic reticulum lumen.; Melanosome.
Tropomyosin alpha-3 chain	TPM3	Tpm3	MOUSE	P06753	Cytoplasm; Cytoskeleton.	Binds to actin filaments in muscle and non-muscle cells. Plays a central role, in association with the troponin complex, in the calcium dependent regulation of vertebrate striated muscle contraction. Smooth muscle contraction is regulated by interaction with caldesmon. In non-muscle cells is implicated in stabilizing cytoskeleton actin filaments.
Adenylyl cyclase-associated protein 1	CAP1	Cap1	MOUSE	Q01518	Cell membrane; Peripheral membrane protein.	Directly regulates filament dynamics and has been implicated in a number of complex developmental and morphological processes, including mRNA localization and the establishment of cell polarity.	Ubiquitous.
Serum amyloid A-2 protein	SAA2	Saa2	MOUSE	P05367	Secreted.	Major acute phase reactant. Apolipoprotein of the HDL complex.	Expressed by the liver; secreted in plasma.
Macrophage-capping protein	CAPG	Capg	MOUSE	P40121	Nucleus.; Cytoplasm. Secreted. Melanosome.	Calcium-sensitive protein which reversibly blocks the barbed ends of actin filaments but does not sever preformed actin filaments. May play an important role in macrophage function. May play a role in regulating cytoplasmic and/or nuclear structures through potential interactions with actin. May bind DNA. Uncapping occurs either when Ca(2+) falls or when the concentration of polyphosphoinositide …	Present in a large variety of tissues and is particularly abundant in kidney and lung.
Myosin regulatory light polypeptide 9	MYL9	Myl9	MOUSE	P24844		Myosin regulatory subunit that plays an important role in regulation of both smooth muscle and nonmuscle cell contractile activity via its phosphorylation. Implicated in cytokinesis, receptor capping, and cell locomotion (By similarity).
Histone H1.2	H12	Hist1h1c	MOUSE	P16403	Nucleus.; Chromosome.	Histone H1 protein binds to linker DNA between nucleosomes forming the macromolecular structure known as the chromatin fiber. Histones H1 are necessary for the condensation of nucleosome chains into higher-order structured fibers. Acts also as a regulator of individual gene transcription through chromatin remodeling, nucleosome spacing and DNA methylation (By similarity).
Carbonic anhydrase 1	CAH1	Ca1	MOUSE	P00915	Cytoplasm.	Reversible hydration of carbon dioxide.
60S ribosomal protein L31	RL31	Rpl31	MOUSE	P62899
Guanine nucleotide-binding protein G(I)/G(S)/G(T) subunit beta-2	GBB2	Gnb2	MOUSE	P62879	Cytoplasm; Perinuclear region.	Guanine nucleotide-binding proteins (G proteins) are involved as a modulator or transducer in various transmembrane signaling systems. The beta and gamma chains are required for the GTPase activity, for replacement of GDP by GTP, and for G protein-effector interaction.
Heterogeneous nuclear ribonucleoprotein K	HNRPK	Hnrnpk	MOUSE	P61978	Cytoplasm.; Nucleus > Nucleoplasm. Cell projection > Podosome.	One of the major pre-mRNA-binding proteins. Binds tenaciously to poly(C) sequences. Likely to play a role in the nuclear metabolism of hnRNAs, particularly for pre-mRNAs that contain cytidine-rich sequences. Can also bind poly(C) single-stranded DNA. Plays an important role in p53/TP53 response to DNA damage, acting at the level of both transcription activation and repression. When sumoylated, ac…
Transmembrane emp24 domain-containing protein 9	TMED9	Tmed9	MOUSE	Q9BVK6	Endoplasmic reticulum membrane; Single-pass type I membrane protein. Golgi apparatus > cis-Golgi network membrane > Single-pass type I membrane protein. Endoplasmic reticulum-Golgi intermediate compartment membrane > Single-pass type I membrane protein. Golgi apparatus > trans-Golgi network membrane > Single-pass type I membrane protein.	Appears to be involved in vesicular protein trafficking, mainly in the early secretory pathway. In COPI vesicle-mediated retrograde transport involved in the coatomer recruitment to membranes of the early secretory pathway. Increases coatomer-dependent activity of ARFGAP2. Thought to play a crucial role in the specific retention of p24 complexes in cis-Golgi membranes; specifically contributes to…
60S ribosomal protein L7	RL7	Rpl7	MOUSE	P18124		Binds to G-rich structures in 28S rRNA and in mRNAs. Plays a regulatory role in the translation apparatus; inhibits cell-free translation of mRNAs (By similarity).
Isocitrate dehydrogenase [NADP], mitochondrial	IDHP	Idh2	MOUSE	P48735	Mitochondrion.	Plays a role in intermediary metabolism and energy production. It may tightly associate or interact with the pyruvate dehydrogenase complex.	Heart > kidney >> other tissues.
40S ribosomal protein S24	RS24	Rps24	MOUSE	P62847		Required for processing of pre-rRNA and maturation of 40S ribosomal subunits.
40S ribosomal protein S20	RS20	Rps20	MOUSE	P60866	Cytoplasm.
3-mercaptopyruvate sulfurtransferase	THTM	Mpst	MOUSE	P25325	Cytoplasm.; Mitochondrion. Cell junction > Synapse > Synaptosome.	Transfer of a sulfur ion to cyanide or to other thiol compounds. Also has weak rhodanese activity. Detoxifies cyanide and is required for thiosulfate biosynthesis. Acts as an antioxidant. In combination with cysteine aminotransferase (CAT), contributes to the catabolism of cysteine and is an important producer of hydrogen sulfide in the brain, retina and vascular endothelial cells. Hydrogen sulfi…	Expressed in the brain and retina. In the retina, localized to the inner and outer plexiform layer, the inner and outer nuclear layer and the outer segments of photoreceptors. In the brain, localized to neurons of mitral cell layers, glomerular, and external plexiform layers in the olfactory bulb. Also found in Purkinje cell stomata and proximal dendrites. In the spinal cord, localized to large n…
Ras-related protein Rab-1B	RAB1B	Rab1b	MOUSE	Q9H0U4	Cytoplasm.; Membrane > Lipid-anchor > Cytoplasmic side. Preautophagosomal structure membrane > Lipid-anchor > Cytoplasmic side.	The small GTPases Rab are key regulators of intracellular membrane trafficking, from the formation of transport vesicles to their fusion with membranes. Rabs cycle between an inactive GDP-bound form and an active GTP-bound form that is able to recruit to membranes different set of downstream effectors directly responsible for vesicle formation, movement, tethering and fusion. RAB1B regulates vesi…
Ras-related protein Rab-11A	RB11A	Rab11a	MOUSE	P62491	Cell membrane; Peripheral membrane protein. Recycling endosome membrane > Peripheral membrane protein. Cytoplasmic vesicle > Phagosome membrane > Lipid-anchor > Cytoplasmic side.	The small GTPases Rab are key regulators of intracellular membrane trafficking, from the formation of transport vesicles to their fusion with membranes. Rabs cycle between an inactive GDP-bound form and an active GTP-bound form that is able to recruit to membranes different set of downstream effectors directly responsible for vesicle formation, movement, tethering and fusion. That Rab regulates e…
Myeloblastin	PRTN3	Prtn3	MOUSE	P24158		Polymorphonuclear leukocyte serine protease that degrades elastin, fibronectin, laminin, vitronectin, and collagen types I, III, and IV (in vitro) and causes emphysema when administered by tracheal insufflation to hamsters.
NADH-cytochrome b5 reductase 3	NB5R3	Cyb5r3	MOUSE	P00387	Endoplasmic reticulum membrane; Lipid-anchor > Cytoplasmic side. Mitochondrion outer membrane > Lipid-anchor > Cytoplasmic side. Cytoplasm; Cytosol.	Desaturation and elongation of fatty acids, cholesterol biosynthesis, drug metabolism, and, in erythrocyte, methemoglobin reduction.
Non-specific lipid-transfer protein	NLTP	Scp2	MOUSE	P22307	Cytoplasm. Mitochondrion. Peroxisome.	Mediates in vitro the transfer of all common phospholipids, cholesterol and gangliosides between membranes. May play a role in regulating steroidogenesis.	Present at low levels in all tissues examined but expressed predominantly in the liver.
Histone H1.5	H15	Hist1h1b	MOUSE	P16401	Nucleus.; Chromosome.	Histone H1 protein binds to linker DNA between nucleosomes forming the macromolecular structure known as the chromatin fiber. Histones H1 are necessary for the condensation of nucleosome chains into higher-order structured fibers. Acts also as a regulator of individual gene transcription through chromatin remodeling, nucleosome spacing and DNA methylation (By similarity).
Fatty acid-binding protein, epidermal	FABP5	Fabp5	MOUSE	Q01469	Cytoplasm.	High specificity for fatty acids. Highest affinity for C18 chain length (By similarity).	Most abundant in keratinocytes and also in stratified epithelia of epidermis and tongue. Relatively high levels found in adipose and mammary tissues and small amounts found in heart, brain, liver, spleen, muscle and lung.
14-3-3 protein gamma	1433G	Ywhag	MOUSE	P61981	Cytoplasm.	Adapter protein implicated in the regulation of a large spectrum of both general and specialized signaling pathways. Binds to a large number of partners, usually by recognition of a phosphoserine or phosphothreonine motif. Binding generally results in the modulation of the activity of the binding partner.
Carbonic anhydrase 3	CAH3	Ca3	MOUSE	P07451	Cytoplasm.	Reversible hydration of carbon dioxide.	Expressed at lower levels in adipose tissue from animals that were either genetically obese or had experimentally induced obesity.
T-complex protein 1 subunit gamma	TCPG	Cct3	MOUSE	P49368	Cytoplasm.	Molecular chaperone; assists the folding of proteins upon ATP hydrolysis. As part of the BBS/CCT complex may play a role in the assembly of BBSome, a complex involved in ciliogenesis regulating transports vesicles to the cilia. Known to play a role, in vitro, in the folding of actin and tubulin. Plays a role in the assembly of the von Hippel-Lindau ubiquitination complex (By similarity). Interact…
T-complex protein 1 subunit gamma	TCPG	Cct3	MOUSE	P49368	Cytoplasm.	Molecular chaperone; assists the folding of proteins upon ATP hydrolysis. As part of the BBS/CCT complex may play a role in the assembly of BBSome, a complex involved in ciliogenesis regulating transports vesicles to the cilia. Known to play a role, in vitro, in the folding of actin and tubulin. Plays a role in the assembly of the von Hippel-Lindau ubiquitination complex (By similarity). Interact…
Cytoskeleton-associated protein 4	CKAP4	Ckap4	MOUSE	Q07065	Endoplasmic reticulum membrane; Single-pass type II membrane protein. Cell membrane > Single-pass type II membrane protein. Cytoplasm > Cytoskeleton. Cytoplasm > Perinuclear region.	High-affinity epithelial cell surface receptor for APF.; Mediates the anchoring of the endoplasmic reticulum to microtubules.
60S ribosomal protein L13a	RL13A	Rpl13a	MOUSE	P40429		Associated with ribosomes but is not required for canonical ribosome function and has extra-ribosomal functions (By similarity). Component of the GAIT (gamma interferon-activated inhibitor of translation) complex which mediates interferon-gamma-induced transcript-selective translation inhibition in inflammation processes. Upon interferon-gamma activation and subsequent phosphorylation dissociates…
Citrate synthase, mitochondrial	CISY	Cs	MOUSE	O75390	Mitochondrion matrix.
Histone H2AX	H2AX	H2afx	MOUSE	P16104	Nucleus.; Chromosome.	Variant histone H2A which replaces conventional H2A in a subset of nucleosomes. Nucleosomes wrap and compact DNA into chromatin, limiting DNA accessibility to the cellular machineries which require DNA as a template. Histones thereby play a central role in transcription regulation, DNA repair, DNA replication and chromosomal stability. DNA accessibility is regulated via a complex set of post-tran…	Most abundant in testis, thymus and spleen.
60S ribosomal protein L6	RL6	Rpl6	MOUSE	Q02878
Sulfide:quinone oxidoreductase, mitochondrial	SQRD	Sqrdl	MOUSE	Q9Y6N5	Mitochondrion.	Catalyzes the oxidation of hydrogen sulfide with the help of a quinone, such as ubiquinone, giving rise to thiosulfate and ultimately to sulfane (molecular sulfur) atoms. Requires an additional electron acceptor; can use sulfite, sulfide or cyanide (in vitro).
Ubiquitin-conjugating enzyme E2 variant 1	UB2V1	Ube2v1	MOUSE	Q13404	Nucleus.	Has no ubiquitin ligase activity on its own. The UBE2V1-UBE2N heterodimer catalyzes the synthesis of non-canonical poly-ubiquitin chains that are linked through 'Lys-63'. This type of poly-ubiquitination activates IKK and does not seem to involve protein degradation by the proteasome. Plays a role in the activation of NF-kappa-B mediated by IL1B, TNF, TRAF6 and TRAF2. Mediates transcriptional act…	Ubiquitous. Highly expressed in heart, brain, liver, skeletal msucle, kidney and testis. Detected at lower levels in lung and spleen.
Keratin, type I cytoskeletal 10	K1C10	Krt10	MOUSE	P13645
60S ribosomal protein L14	RL14	Rpl14	MOUSE	P50914
Tropomyosin alpha-4 chain	TPM4	Tpm4	MOUSE	P67936	Cytoplasm; Cytoskeleton.	Binds to actin filaments in muscle and non-muscle cells. Plays a central role, in association with the troponin complex, in the calcium dependent regulation of vertebrate striated muscle contraction. Smooth muscle contraction is regulated by interaction with caldesmon. In non-muscle cells is implicated in stabilizing cytoskeleton actin filaments. Binds calcium (By similarity).
Ras-related protein Rab-27B	RB27B	Rab27b	MOUSE	O00194	Membrane; Lipid-anchor.	May be involved in targeting uroplakins to urothelial apical membranes.	Expressed abundantly in the stomach and is predominantly localized at the apical region of gastric-surface mucus cells. Also expressed in the brain and spleen.
40S ribosomal protein S25	RS25	Rps25	MOUSE	P62851
Brain acid soluble protein 1	BASP1	Basp1	MOUSE	P80723	Cell membrane; Lipid-anchor. Cell projection > Growth cone.
Nucleolin	NUCL	Ncl	MOUSE	P19338	Nucleus; Nucleolus. Cytoplasm.	Nucleolin is the major nucleolar protein of growing eukaryotic cells. It is found associated with intranucleolar chromatin and pre-ribosomal particles. It induces chromatin decondensation by binding to histone H1. It is thought to play a role in pre-rRNA transcription and ribosome assembly. May play a role in the process of transcriptional elongation. Binds RNA oligonucleotides with 5'-UUAGGG-3' …	Expressed in B-cells that have been induced to switch to various Ig isotypes.
Galectin-3	LEG3	Lgals3	MOUSE	P17931	Cytoplasm.; Nucleus. Secreted.	Galactose-specific lectin which binds IgE. May mediate with the alpha-3, beta-1 integrin the stimulation by CSPG4 of endothelial cells migration. Together with DMBT1, required for terminal differentiation of columnar epithelial cells during early embryogenesis. In the nucleus: acts as a pre-mRNA splicing factor. Involved in acute inflammatory responses including neutrophil activation and adhesion…	The highest levels are found in activated macrophages.
Calnexin	CALX	Canx	MOUSE	P27824	Endoplasmic reticulum membrane; Single-pass type I membrane protein. Endoplasmic reticulum. Melanosome.	Calcium-binding protein that interacts with newly synthesized glycoproteins in the endoplasmic reticulum. It may act in assisting protein assembly and/or in the retention within the ER of unassembled protein subunits. It seems to play a major role in the quality control apparatus of the ER by the retention of incorrectly folded proteins. Associated with partial T-cell antigen receptor complexes t…
Histone H2A.V	H2AV	H2afv	MOUSE	Q71UI9	Nucleus.; Chromosome.	Variant histone H2A which replaces conventional H2A in a subset of nucleosomes. Nucleosomes wrap and compact DNA into chromatin, limiting DNA accessibility to the cellular machineries which require DNA as a template. Histones thereby play a central role in transcription regulation, DNA repair, DNA replication and chromosomal stability. DNA accessibility is regulated via a complex set of post-tran…
ATP-dependent RNA helicase DDX3X	DDX3X	Ddx3x	MOUSE	O00571	Nucleus speckle.; Cytoplasm. Mitochondrion outer membrane.	Multifunctional ATP-dependent RNA helicase. The ATPase activity can be stimulated by various ribo- and deoxynucleic acids indicative for a relaxed substrate specificity. In vitro can unwind partially double-stranded DNA with a preference for 5'-single-stranded DNA overhangs. Is involved in several steps of gene expression, such as transcription, mRNA maturation, mRNA export and translation. Howev…	Developmentally regulated.
Hydroxysteroid dehydrogenase-like protein 2	HSDL2	Hsdl2	MOUSE	Q6YN16	Peroxisome.	Has apparently no steroid dehydrogenase activity.	Widely expressed.
Cathepsin D	CATD	Ctsd	MOUSE	P07339	Lysosome.; Melanosome. Secreted > Extracellular space.	Acid protease active in intracellular protein breakdown.
Actin-related protein 2/3 complex subunit 4	ARPC4	Arpc4	MOUSE	P59998	Cytoplasm; Cytoskeleton. Cell projection.	Functions as actin-binding component of the Arp2/3 complex which is involved in regulation of actin polymerization and together with an activating nucleation-promoting factor (NPF) mediates the formation of branched actin networks. Seems to contact the mother actin filament (By similarity).
60S ribosomal protein L18	RL18	Rpl18	MOUSE	Q07020	Cytoplasm.
Fibronectin	FINC	Fn1	MOUSE	P02751	Secreted; Extracellular space > Extracellular matrix.	Fibronectins bind cell surfaces and various compounds including collagen, fibrin, heparin, DNA, and actin. Fibronectins are involved in cell adhesion, cell motility, opsonization, wound healing, and maintenance of cell shape healing, and maintenance of cell shape. Involved in osteoblast compaction through the fibronectin fibrillogenesis cell-mediated matrix assembly process, essential for osteobl…	Plasma FN (soluble dimeric form) is secreted by hepatocytes. Cellular FN (dimeric or cross-linked multimeric forms), made by fibroblasts, epithelial and other cell types, is deposited as fibrils in the extracellular matrix.
Acidic leucine-rich nuclear phosphoprotein 32 family member A	AN32A	Anp32a	MOUSE	P39687	Nucleus.; Cytoplasm. Endoplasmic reticulum.	Implicated in a number of cellular processes, including proliferation, differentiation, caspase-dependent and caspase-independent apoptosis, suppression of transformation (tumor suppressor), inhibition of protein phosphatase 2A, regulation of mRNA trafficking and stability in association with ELAVL1, and inhibition of acetyltransferases as part of the INHAT (inhibitor of histone acetyltransferase…	Predominantly expressed in the cerebellum. Expressed also in cortex, lung, skeletal muscle, gastrointestinal tract, spleen, liver and heart.
Vitronectin	VTNC	Vtn	MOUSE	P04004	Secreted; Extracellular space.	Vitronectin is a cell adhesion and spreading factor found in serum and tissues. Vitronectin interact with glycosaminoglycans and proteoglycans. Is recognized by certain members of the integrin family and serves as a cell-to-substrate adhesion molecule. Inhibitor of the membrane-damaging effect of the terminal cytolytic complement pathway.	Plasma.
Heat shock 70 kDa protein 1A	HS71A	Hspa1a	MOUSE	P08107	Cytoplasm.	In cooperation with other chaperones, Hsp70s stabilize preexistent proteins against aggregation and mediate the folding of newly translated polypeptides in the cytosol as well as within organelles. These chaperones participate in all these processes through their ability to recognize nonnative conformations of other proteins. They bind extended peptide segments with a net hydrophobic character ex…
Complement component C8 gamma chain	CO8G	C8g	MOUSE	P07360	Secreted.	C8 is a constituent of the membrane attack complex. C8 binds to the C5B-7 complex, forming the C5B-8 complex. C5-B8 binds C9 and acts as a catalyst in the polymerization of C9. The gamma subunit seems to be able to bind retinol (By similarity).
Keratin, type I cytoskeletal 13	K1C13	Krt13	MOUSE	P13646			Expressed in the suprabasal layers of internal stratified squamous epithelia that line the oral cavity and the upper digestive tract, including tongue and esophagus.
60S ribosomal protein L24	RL24	Rpl24	MOUSE	P83731
Fumarate hydratase, mitochondrial	FUMH	Fh	MOUSE	P07954	Mitochondrion. Cytoplasm.
Hypoxia up-regulated protein 1	HYOU1	Hyou1	MOUSE	Q9Y4L1	Endoplasmic reticulum lumen.	Has a pivotal role in cytoprotective cellular mechanisms triggered by oxygen deprivation. May play a role as a molecular chaperone and participate in protein folding (By similarity).
Keratin, type I cytoskeletal 16	K1C16	Krt16	MOUSE	P08779		Epidermis-specific type I keratin that plays a key role in skin (PubMed:22336941, PubMed:24218583). Acts as a regulator of innate immunity in response to skin barrier breach: required for some inflammatory checkpoint for the skin barrier maintenance (PubMed:24218583).	Epidermis-specific. Expressed in stratified epithelia of glabrous skin, the oral mucosa and several appendages. In mature hair follicles, expressed in the companion layer of the outer root sheath during anagen and in the club hair sheath during catagen and telogen.
Annexin A7	ANXA7	Anxa7	MOUSE	P20073		Calcium/phospholipid-binding protein which promotes membrane fusion and is involved in exocytosis.
Periplakin	PEPL	Ppl	MOUSE	Q9R269	Cell junction; Desmosome. Cytoplasm > Cytoskeleton. Cell membrane. Nucleus. Mitochondrion.	Component of the cornified envelope of keratinocytes. May link the cornified envelope to desmosomes and intermediate filaments. May act as a localization signal in PKB/AKT-mediated signaling.	Upper granular cell layer of dorsal lip and tongue, palate and dorsal epidermis.
Cytochrome c oxidase subunit 7A2, mitochondrial	CX7A2	Cox7a2	MOUSE	P14406	Mitochondrion inner membrane.	This protein is one of the nuclear-coded polypeptide chains of cytochrome c oxidase, the terminal oxidase in mitochondrial electron transport.
Glucose-6-phosphate isomerase	G6PI	Gpi	MOUSE	P06744	Cytoplasm.; Secreted.	Besides it's role as a glycolytic enzyme, mammalian GPI can function as a tumor-secreted cytokine and an angiogenic factor (AMF) that stimulates endothelial cell motility. GPI is also a neurotrophic factor (Neuroleukin) for spinal and sensory neurons.
Proteasome subunit alpha type-6	PSA6	Psma6	MOUSE	P60900	Cytoplasm.; Nucleus. Cytoplasm > P-body.	The proteasome is a multicatalytic proteinase complex which is characterized by its ability to cleave peptides with Arg, Phe, Tyr, Leu, and Glu adjacent to the leaving group at neutral or slightly basic pH. The proteasome has an ATP-dependent proteolytic activity.	Detected in liver (at protein level).
Microsomal glutathione S-transferase 3	MGST3	Mgst3	MOUSE	O14880	Endoplasmic reticulum membrane; Multi-pass membrane protein. Microsome membrane > Multi-pass membrane protein. Microsome membrane > Lipid-anchor.	Also functions as a glutathione peroxidase.
40S ribosomal protein S23	RS23	Rps23	MOUSE	P62266
Cathelin-related antimicrobial peptide	CRAMP	Camp	MOUSE	P49913	Secreted.	Acts as a potent antimicrobial peptide.	Expressed in testis, spleen, stomach, and intestine. Very low expression found in heart, lung and skeletal muscle. No expression in brain, kidney or liver.
ATP-binding cassette sub-family D member 3	ABCD3	Abcd3	MOUSE	P28288	Peroxisome membrane; Multi-pass membrane protein.
Bone marrow proteoglycan	PRG2	Prg2	MOUSE	P13727	Cytoplasmic granule.	Cytotoxin and helminthotoxin. MBP also induces non-cytolytic histamine release from basophils. It is involved in antiparasitic defense mechanisms and immune hypersensitivity reactions (By similarity).
Heterogeneous nuclear ribonucleoproteins A2/B1	ROA2	Hnrnpa2b1	MOUSE	P22626	Nucleus; Nucleoplasm. Cytoplasm.	Involved with pre-mRNA processing. Forms complexes (ribonucleosomes) with at least 20 other different hnRNP and heterogeneous nuclear RNA in the nucleus (By similarity).
Rho GDP-dissociation inhibitor 1	GDIR1	Arhgdia	MOUSE	P52565	Cytoplasm.	Controls Rho proteins homeostasis. Regulates the GDP/GTP exchange reaction of the Rho proteins by inhibiting the dissociation of GDP from them, and the subsequent binding of GTP to them. Retains Rho proteins such as CDC42, RAC1 and RHOA in an inactive cytosolic pool, regulating their stability and protecting them from degradation. Actively involved in the recycling and distribution of activated R…	In kidney glomerulus, expressed in podocytes and mesangial cells.
Endoplasmic reticulum resident protein 44	ERP44	Erp44	MOUSE	Q9BS26	Endoplasmic reticulum lumen.	Mediates thiol-dependent retention in the early secretory pathway, forming mixed disulfides with substrate proteins through its conserved CRFS motif. Inhibits the calcium channel activity of ITPR1. May have a role in the control of oxidative protein folding in the endoplasmic reticulum. Required to retain ERO1L and ERO1LB in the endoplasmic reticulum (By similarity).	Widely expressed.
Keratin, type I cytoskeletal 17	K1C17	Krt17	MOUSE	Q04695	Cytoplasm.	Type I keratin involved in the formation and maintenance of various skin appendages, specifically in determining shape and orientation of hair (PubMed:14714564, PubMed:16702408). Required for the correct growth of hair follicles, in particular for the persistence of the anagen (growth) state (PubMed:16702408). Modulates the function of TNF-alpha in the specific context of hair cycling. Regulates …	Expressed strongly in outer root sheath and medulla region of hair follicle and in the early differentiating epithelial cells (trichocytes) within the hair bulb region. Weak expression in the matrix cells of hair bulb. Also present in the sweat gland within the skin, vibrissae follicle, salivary gland, tooth and thymus.
Prostaglandin reductase 1	PTGR1	Ptgr1	MOUSE	Q14914	Cytoplasm.	Functions as 15-oxo-prostaglandin 13-reductase and acts on 15-oxo-PGE1, 15-oxo-PGE2 and 15-oxo-PGE2-alpha. Has no activity towards PGE1, PGE2 and PGE2-alpha. Catalyzes the conversion of leukotriene B4 into its biologically less active metabolite, 12-oxo-leukotriene B4. This is an initial and key step of metabolic inactivation of leukotriene B4 (By similarity).
Proliferation-associated protein 2G4	PA2G4	Pa2g4	MOUSE	Q9UQ80	Cytoplasm.; Nucleus > Nucleolus. Cytoplasm.	May play a role in a ERBB3-regulated signal transduction pathway. Seems be involved in growth regulation. Acts a corepressor of the androgen receptor (AR) and is regulated by the ERBB3 ligand neuregulin-1/heregulin (HRG). Inhibits transcription of some E2F1-regulated promoters, probably by recruiting histone acetylase (HAT) activity. Binds RNA. Associates with 28S, 18S and 5.8S mature rRNAs, seve…	Widely expressed.
Complement factor I	CFAI	Cfi	MOUSE	Q61129	Secreted; Extracellular space.	Responsible for cleaving the alpha-chains of C4b and C3b in the presence of the cofactors C4-binding protein and factor H respectively.	Plasma.
Calumenin	CALU	Calu	MOUSE	O43852	Endoplasmic reticulum lumen.; Melanosome. Sarcoplasmic reticulum lumen. Secreted.	Involved in regulation of vitamin K-dependent carboxylation of multiple N-terminal glutamate residues. Seems to inhibit gamma-carboxylase GGCX. Binds 7 calcium ions with a low affinity (By similarity).
S-formylglutathione hydrolase	ESTD	Esd	MOUSE	P10768	Cytoplasm.; Cytoplasmic vesicle.	Serine hydrolase involved in the detoxification of formaldehyde.
Uroplakin-3a	UPK3A	Upk3a	MOUSE	Q9JKX8	Endoplasmic reticulum membrane; Single-pass type I membrane protein.	Component of the asymmetric unit membrane (AUM); a highly specialized biomembrane elaborated by terminally differentiated urothelial cells. May play an important role in AUM-cytoskeleton interaction in terminally differentiated urothelial cells. It also contributes to the formation of urothelial glycocalyx which may play an important role in preventing bacterial adherence (By similarity).
Very long-chain specific acyl-CoA dehydrogenase, mitochondrial	ACADV	Acadvl	MOUSE	P49748	Mitochondrion inner membrane.	Active toward esters of long-chain and very long chain fatty acids such as palmitoyl-CoA, mysritoyl-CoA and stearoyl-CoA. Can accommodate substrate acyl chain lengths as long as 24 carbons, but shows little activity for substrates of less than 12 carbons (By similarity).
NADH dehydrogenase [ubiquinone] iron-sulfur protein 5	NDUS5	Ndufs5	MOUSE	O43920	Mitochondrion.; Mitochondrion inner membrane > Peripheral membrane protein. Mitochondrion intermembrane space.	Accessory subunit of the mitochondrial membrane respiratory chain NADH dehydrogenase (Complex I), that is believed not to be involved in catalysis. Complex I functions in the transfer of electrons from NADH to the respiratory chain. The immediate electron acceptor for the enzyme is believed to be ubiquinone (By similarity).
Ras-related protein Rab-10	RAB10	Rab10	MOUSE	P61026	Cytoplasmic vesicle membrane; Lipid-anchor > Cytoplasmic side. Golgi apparatus > trans-Golgi network membrane. Endosome membrane. Recycling endosome membrane. Cytoplasmic vesicle > Phagosome membrane. Cell projection > Cilium. Endoplasmic reticulum membrane.	The small GTPases Rab are key regulators of intracellular membrane trafficking, from the formation of transport vesicles to their fusion with membranes. Rabs cycle between an inactive GDP-bound form and an active GTP-bound form that is able to recruit to membranes different set of downstream effectors directly responsible for vesicle formation, movement, tethering and fusion (By similarity). That…
Keratin, type I cuticular Ha1	K1H1	Krt31	MOUSE	Q15323
Elongation factor 1-delta	EF1D	Eef1d	MOUSE	P29692	Nucleus.	Isoform 1: EF-1-beta and EF-1-delta stimulate the exchange of GDP bound to EF-1-alpha to GTP, regenerating EF-1-alpha for another round of transfer of aminoacyl-tRNAs to the ribosome.; Isoform 2: Regulates induction of heat-shock-responsive genes through association with heat shock transcription factors and direct DNA-binding at heat shock promoter elements (HSE).
Actin-related protein 2	ARP2	Actr2	MOUSE	P61160	Cytoplasm; Cytoskeleton. Cell projection.	Functions as ATP-binding component of the Arp2/3 complex which is involved in regulation of actin polymerization and together with an activating nucleation-promoting factor (NPF) mediates the formation of branched actin networks. Seems to contact the pointed end of the daughter actin filament (By similarity).
Alpha-actinin-4	ACTN4	Actn4	MOUSE	O43707	Nucleus.; Cytoplasm. Cell junction.	F-actin cross-linking protein which is thought to anchor actin to a variety of intracellular structures. This is a bundling protein. Probably involved in vesicular trafficking via its association with the CART complex. The CART complex is necessary for efficient transferrin receptor recycling but not for EGFR degradation (By similarity). Involved in tight junction assembly in epithelial cells pro…
Transgelin-2	TAGL2	Tagln2	MOUSE	P37802
NADH dehydrogenase [ubiquinone] 1 alpha subcomplex subunit 4	NDUA4	Ndufa4	MOUSE	O00483	Mitochondrion inner membrane; Peripheral membrane protein > Matrix side.	Cytochrome c oxidase (COX, complex IV) is the terminal component of the mitochondrial respiratory chain that catalyzes the reduction of oxygen to water. Required for complex IV maintenance (By similarity).
L-lactate dehydrogenase A chain	LDHA	Ldha	MOUSE	P00338	Cytoplasm.
Coronin-1A	COR1A	Coro1a	MOUSE	P31146	Cytoplasm; Cytoskeleton. Cytoplasm > Cell cortex. Cytoplasmic vesicle > Phagosome membrane.	May be a crucial component of the cytoskeleton of highly motile cells, functioning both in the invagination of large pieces of plasma membrane, as well as in forming protrusions of the plasma membrane involved in cell locomotion. In mycobacteria-infected cells, its retention on the phagosomal membrane prevents fusion between phagosomes and lysosomes.	Expressed in spleen, lymph nodes, thymus, brain and at very lower levels in lung. Also expressed in cells of the lymphoid/myeloid lineage. Not expressed in Kuffper cells.
Voltage-dependent anion-selective channel protein 3	VDAC3	Vdac3	MOUSE	Q9Y277	Mitochondrion outer membrane.	Forms a channel through the mitochondrial outer membrane that allows diffusion of small hydrophilic molecules.	Highest levels of expression detected in testis, less but still abundant expression in heart, kidney, brain, and skeletal muscle.
Alpha-soluble NSF attachment protein	SNAA	Napa	MOUSE	P54920	Membrane; Peripheral membrane protein.	Required for vesicular transport between the endoplasmic reticulum and the Golgi apparatus.
60S ribosomal protein L15	RL15	Rpl15	MOUSE	P61313
Phosphate carrier protein, mitochondrial	MPCP	Slc25a3	MOUSE	Q00325	Mitochondrion inner membrane; Multi-pass membrane protein.	Transport of phosphate groups from the cytosol to mitochondrial matrix. Phosphate is cotransported with H(+). May play a role regulation of the mitochondrial permeability transition pore (mPTP) (By similarity).
Moesin	MOES	Msn	MOUSE	P26038	Cell membrane; Peripheral membrane protein > Cytoplasmic side. Cytoplasm > Cytoskeleton. Apical cell membrane > Peripheral membrane protein > Cytoplasmic side. Cell projection > Microvillus membrane > Peripheral membrane protein > Cytoplasmic side.	Probably involved in connections of major cytoskeletal structures to the plasma membrane.
Proteasome subunit alpha type-1	PSA1	Psma1	MOUSE	P25786	Cytoplasm.; Nucleus.	The proteasome is a multicatalytic proteinase complex which is characterized by its ability to cleave peptides with Arg, Phe, Tyr, Leu, and Glu adjacent to the leaving group at neutral or slightly basic pH. The proteasome has an ATP-dependent proteolytic activity. Mediates the lipopolysaccharide-induced signal macrophage proteasome. Might be involved in the anti-inflammatory response of macrophag…	Detected in liver (at protein level).
Prenylcysteine oxidase	PCYOX	Pcyox1	MOUSE	Q9UHG3	Lysosome.	Involved in the degradation of prenylated proteins. Cleaves the thioether bond of prenyl-L-cysteines, such as farnesylcysteine and geranylgeranylcysteine (By similarity).
Heat shock protein HSP 90-alpha	HS90A	Hsp90aa1	MOUSE	P07900	Cytoplasm.; Melanosome. Cell membrane.	Molecular chaperone that promotes the maturation, structural maintenance and proper regulation of specific target proteins involved for instance in cell cycle control and signal transduction. Undergoes a functional cycle that is linked to its ATPase activity. This cycle probably induces conformational changes in the client proteins, thereby causing their activation. Interacts dynamically with var…
Guanine nucleotide-binding protein G(I)/G(S)/G(T) subunit beta-1	GBB1	Gnb1	MOUSE	P62873		Guanine nucleotide-binding proteins (G proteins) are involved as a modulator or transducer in various transmembrane signaling systems. The beta and gamma chains are required for the GTPase activity, for replacement of GDP by GTP, and for G protein-effector interaction (By similarity).
Ras-related protein Rab-7a	RAB7A	Rab7a	MOUSE	P51149	Late endosome.; Lysosome. Cytoplasmic vesicle > Phagosome. Cytoplasmic vesicle > Phagosome membrane > Lipid-anchor > Cytoplasmic side. Melanosome.	Key regulator in endo-lysosomal trafficking. Governs early-to-late endosomal maturation, microtubule minus-end as well as plus-end directed endosomal migration and positioning, and endosome-lysosome transport through different protein-protein interaction cascades. Plays a central role, not only in endosomal traffic, but also in many other cellular and physiological events, such as growth-factor-m…	Widely expressed. High expression in liver, heart and kidney. Found in sensory and motor neurons.
Protein DJ-1	PARK7	Park7	MOUSE	Q99497	Cell membrane; Lipid-anchor. Cytoplasm. Membrane raft. Nucleus. Mitochondrion.	Protein deglycase that repairs methylglyoxal- and glyoxal-glycated amino acids and proteins, and releases repaired proteins and lactate or glycolate, respectively. Deglycates cysteines, arginines and lysines residues in proteins, and thus reactivates these proteins by reversing glycation by glyoxals. Acts on early glycation intermediates (hemithioacetals and aminocarbinols), preventing the format…	Expressed in erythroblasts and in mature red blood cells from peripheral blood (at protein level).
WD repeat-containing protein 1	WDR1	Wdr1	MOUSE	O75083	Cytoplasm; Cytoskeleton. Cell projection > Podosome.	Induces disassembly of actin filaments in conjunction with ADF/cofilin family proteins.
Epididymal secretory glutathione peroxidase	GPX5	Gpx5	MOUSE	P21765	Secreted.	Protects cells and enzymes from oxidative damage, by catalyzing the reduction of hydrogen peroxide, lipid peroxides and organic hydroperoxide, by glutathione. May constitute a glutathione peroxidase-like protective system against peroxide damage in sperm membrane lipids.	Epididymis.
Spectrin beta chain, erythrocytic	SPTB1	Sptb	MOUSE	P11277	Cytoplasm; Cytoskeleton. Cytoplasm > Cell cortex.	Spectrin is the major constituent of the cytoskeletal network underlying the erythrocyte plasma membrane. It associates with band 4.1 and actin to form the cytoskeletal superstructure of the erythrocyte plasma membrane.
Actin-related protein 2/3 complex subunit 3	ARPC3	Arpc3	MOUSE	O15145	Cytoplasm; Cytoskeleton. Cell projection.	Functions as component of the Arp2/3 complex which is involved in regulation of actin polymerization and together with an activating nucleation-promoting factor (NPF) mediates the formation of branched actin networks.
GTP-binding nuclear protein Ran	RAN	Ran	MOUSE	P62826	Nucleus.; Cytoplasm. Melanosome.	GTP-binding protein involved in nucleocytoplasmic transport. Required for the import of protein into the nucleus and also for RNA export. Involved in chromatin condensation and control of cell cycle. The complex with BIRC5/survivin plays a role in mitotic spindle formation by serving as a physical scaffold to help deliver the RAN effector molecule TPX2 to microtubules. Acts as a negative regulato…	Expressed in a variety of tissues, including testis.
NADH dehydrogenase [ubiquinone] 1 alpha subcomplex subunit 13	NDUAD	Ndufa13	MOUSE	Q9P0J0	Mitochondrion inner membrane; Single-pass membrane protein > Matrix side. Nucleus.	Accessory subunit of the mitochondrial membrane respiratory chain NADH dehydrogenase (Complex I), that is believed not to be involved in catalysis. Complex I functions in the transfer of electrons from NADH to the respiratory chain. The immediate electron acceptor for the enzyme is believed to be ubiquinone. Involved in the interferon/all-trans-retinoic acid (IFN/RA) cell death pathway. May play …
F-actin-capping protein subunit beta	CAPZB	Capzb	MOUSE	P47756	Cytoplasm; Cytoskeleton. Cytoplasm; Myofibril > Sarcomere > Z line. Cytoplasm > Myofibril > Sarcomere. Cytoplasm; Cytoskeleton > Perinuclear theca > Calyx.	F-actin-capping proteins bind in a Ca(2+)-independent manner to the fast growing ends of actin filaments (barbed end) thereby blocking the exchange of subunits at these ends. Unlike other capping proteins (such as gelsolin and severin), these proteins do not sever actin filaments. Isoform 3 may play a role in spermatogenesis. Alternatively, may play a role in later maturation steps such as capaci…	Isoform 3 is testis-specific and is present in round spermatids, but not in pachytene spermatocytes or Sertoli cells.
Glycogen phosphorylase, brain form	PYGB	Pygb	MOUSE	P11216		Phosphorylase is an important allosteric enzyme in carbohydrate metabolism. Enzymes from different sources differ in their regulatory mechanisms and in their natural substrates. However, all known phosphorylases share catalytic and structural properties (By similarity).
Succinyl-CoA ligase [GDP-forming] subunit beta, mitochondrial	SUCB2	Suclg2	MOUSE	Q96I99	Mitochondrion.	Catalyzes the GTP-dependent ligation of succinate and CoA to form succinyl-CoA.
Serum amyloid A-1 protein	SAA1	Saa1	MOUSE	P0DJI8	Secreted.	Major acute phase protein.	Detected in blood plasma (at protein level). Detected in liver.
Core histone macro-H2A.1	H2AY	H2afy	MOUSE	O75367	Nucleus.; Chromosome.	Variant histone H2A which replaces conventional H2A in a subset of nucleosomes where it represses transcription. Nucleosomes wrap and compact DNA into chromatin, limiting DNA accessibility to the cellular machineries which require DNA as a template. Histones thereby play a central role in transcription regulation, DNA repair, DNA replication and chromosomal stability. DNA accessibility is regulat…	Ubiquitously expressed, with high levels in testis. Present in liver, kidney and adrenal gland (at protein level). In the liver, present in hepatocytes and at a lesser extent in cells of the bile ducts. In the kidney, present in proximal and distal convoluted tubules and in straight proximal tubules. In the adrenal gland, present in inner cells of the cortex and medulla.
EH domain-containing protein 4	EHD4	Ehd4	MOUSE	Q9H223	Cell membrane.; Early endosome membrane > Peripheral membrane protein. Recycling endosome membrane > Peripheral membrane protein.	Plays a role in early endosomal transport.
Medium-chain specific acyl-CoA dehydrogenase, mitochondrial	ACADM	Acadm	MOUSE	P11310	Mitochondrion matrix.	This enzyme is specific for acyl chain lengths of 4 to 16.
Protein NipSnap homolog 1	NIPS1	Nipsnap1	MOUSE	Q9BPW8
Guanine nucleotide-binding protein G(i) subunit alpha-2	GNAI2	Gnai2	MOUSE	P04899	Cytoplasm.; Cytoplasm > Cytoskeleton > Microtubule organizing center > Centrosome. Cell membrane.	Guanine nucleotide-binding proteins (G proteins) are involved as modulators or transducers in various transmembrane signaling systems. The G(i) proteins are involved in hormonal regulation of adenylate cyclase: they inhibit the cyclase in response to beta-adrenergic stimuli. May play a role in cell division.
Phospholipid hydroperoxide glutathione peroxidase, mitochondrial	GPX41	Gpx4	MOUSE	P36969	Mitochondrion.; Cytoplasm.	Protects cells against membrane lipid peroxidation and cell death. Isoform mitochondrial is required for normal sperm development and male fertility. Could play a major role in protecting mammals from the toxicity of ingested lipid hydroperoxides. Essential for embryonic development. Protects from radiation and oxidative damage.	Detected in testis and sperm midpiece (at protein level). Present primarily in testis.
Desmoplakin	DESP	Dsp	MOUSE	P15924
Phosphoglycerate kinase 1	PGK1	Pgk1	MOUSE	P00558	Cytoplasm.
V-type proton ATPase subunit B, brain isoform	VATB2	Atp6v1b2	MOUSE	P21281	Endomembrane system; Peripheral membrane protein. Melanosome.	Non-catalytic subunit of the peripheral V1 complex of vacuolar ATPase. V-ATPase is responsible for acidifying a variety of intracellular compartments in eukaryotic cells.
Haptoglobin	HPT	Hp	MOUSE	P00738	Secreted.	As a result of hemolysis, hemoglobin is found to accumulate in the kidney and is secreted in the urine. Haptoglobin captures, and combines with free plasma hemoglobin to allow hepatic recycling of heme iron and to prevent kidney damage. Haptoglobin also acts as an antioxidant, has antibacterial activity and plays a role in modulating many aspects of the acute phase response. Hemoglobin/haptoglobi…	Expressed by the liver and secreted in plasma.
Serine/threonine-protein phosphatase PP1-beta catalytic subunit	PP1B	Ppp1cb	MOUSE	P62140	Cytoplasm.; Nucleus. Nucleus > Nucleoplasm. Nucleus > Nucleolus.	Protein phosphatase that associates with over 200 regulatory proteins to form highly specific holoenzymes which dephosphorylate hundreds of biological targets. Protein phosphatase (PP1) is essential for cell division, it participates in the regulation of glycogen metabolism, muscle contractility and protein synthesis. Involved in regulation of ionic conductances and long-term synaptic plasticity.…
Poly(rC)-binding protein 1	PCBP1	Pcbp1	MOUSE	Q15365	Nucleus.	Single-stranded nucleic acid binding protein that binds preferentially to oligo dC.
Complement component C8 alpha chain	CO8A	C8a	MOUSE	P07357	Secreted.; Cell membrane > Multi-pass membrane protein.	Constituent of the membrane attack complex (MAC) that plays a key role in the innate and adaptive immune response by forming pores in the plasma membrane of target cells. C8A inserts into the target membrane, but does not form pores by itself (By similarity).
40S ribosomal protein S2	RS2	Rps2	MOUSE	P15880
Ezrin	EZRI	Ezr	MOUSE	P15311	Apical cell membrane; Peripheral membrane protein > Cytoplasmic side. Cell projection. Cell projection > Microvillus membrane > Peripheral membrane protein > Cytoplasmic side. Cell projection > Ruffle membrane > Peripheral membrane protein > Cytoplasmic side. Cytoplasm > Cell cortex. Cytoplasm > Cytoskeleton.	Probably involved in connections of major cytoskeletal structures to the plasma membrane. In epithelial cells, required for the formation of microvilli and membrane ruffles on the apical pole. Along with PLEKHG6, required for normal macropinocytosis (By similarity).	Expressed in cerebrum and cerebellum (at protein level). Component of the microvilli of intestinal epithelial cells.
Annexin A6	ANXA6	Anxa6	MOUSE	P08133	Cytoplasm.; Melanosome.	May associate with CD21. May regulate the release of Ca(2+) from intracellular stores.
Complement factor B	CFAB	Cfb	MOUSE	P00751	Secreted.	Factor B which is part of the alternate pathway of the complement system is cleaved by factor D into 2 fragments: Ba and Bb. Bb, a serine protease, then combines with complement factor 3b to generate the C3 or C5 convertase.
Phosphoglycerate mutase 1	PGAM1	Pgam1	MOUSE	P18669		Interconversion of 3- and 2-phosphoglycerate with 2,3-bisphosphoglycerate as the primer of the reaction. Can also catalyze the reaction of EC 5.4.2.4 (synthase) and EC 3.1.3.13 (phosphatase), but with a reduced activity.	In mammalian tissues there are two types of phosphoglycerate mutase isozymes: type-M in muscles and type-B in other tissues.
Napsin-A	NAPSA	Napsa	MOUSE	O96009	Secreted.	May be involved in processing of pneumocyte surfactant precursors.	Expressed at the highest levels in the kidney, at a moderate level in the lung, and at low levels in the spleen and adipose tissue.
Serum amyloid P-component	SAMP	Apcs	MOUSE	P02743	Secreted.
6-phosphogluconate dehydrogenase, decarboxylating	6PGD	Pgd	MOUSE	P52209	Cytoplasm.	Catalyzes the oxidative decarboxylation of 6-phosphogluconate to ribulose 5-phosphate and CO(2), with concomitant reduction of NADP to NADPH.
Histidine-rich glycoprotein	HRG	Hrg	MOUSE	P04196	Secreted.	Plasma glycoprotein that binds a number of ligands such as heme, heparin, heparan sulfate, thrombospondin, plasminogen, and divalent metal ions. Binds heparin and heparin/glycosaminoglycans in a zinc-dependent manner. Binds heparan sulfate on the surface of liver, lung, kidney and heart endothelial cells. Binds to N-sulfated polysaccharide chains on the surface of liver endothelial cells. Inhibit…	Expressed in liver, blood plasma, serum and in platelets. Also present in fibrin clots, wound fluid from acute wounds and chronic leg ulcers.
Coactosin-like protein	COTL1	Cotl1	MOUSE	Q14019	Cytoplasm; Cytoskeleton. Nucleus membrane > Peripheral membrane protein.	Binds to F-actin in a calcium-independent manner. Has no direct effect on actin depolymerization. Acts as a chaperone for ALOX5 (5LO), influencing both its stability and activity in leukotrienes synthesis (By similarity).
Myosin-11	MYH11	Myh11	MOUSE	P35749	Melanosome.; Cytoplasm > Myofibril.	Muscle contraction.
Keratin, type II cytoskeletal 2 epidermal	K22E	Krt2	MOUSE	P35908		Probably contributes to terminal cornification. Associated with keratinocyte activation, proliferation and keratinization (By similarity).	Expressed mainly in the middle spinous and granular cells of the epidermis of adult tail, nipple and footsole skin. Also found in ear.
Actin-related protein 2/3 complex subunit 5	ARPC5	Arpc5	MOUSE	O15511	Cytoplasm; Cytoskeleton. Cell projection.	Functions as component of the Arp2/3 complex which is involved in regulation of actin polymerization and together with an activating nucleation-promoting factor (NPF) mediates the formation of branched actin networks.
Proteasome subunit alpha type-2	PSA2	Psma2	MOUSE	P25787	Cytoplasm.; Nucleus. Cytoplasm > P-body.	The proteasome is a multicatalytic proteinase complex which is characterized by its ability to cleave peptides with Arg, Phe, Tyr, Leu, and Glu adjacent to the leaving group at neutral or slightly basic pH. The proteasome has an ATP-dependent proteolytic activity. PSMA2 may have a potential regulatory effect on another component(s) of the proteasome complex through tyrosine phosphorylation.	Detected in liver (at protein level).
Cytochrome c1, heme protein, mitochondrial	CY1	Cyc1	MOUSE	P08574	Mitochondrion inner membrane; Single-pass membrane protein > Intermembrane side.	This is the heme-containing component of the cytochrome b-c1 complex, which accepts electrons from Rieske protein and transfers electrons to cytochrome c in the mitochondrial respiratory chain.
Cysteine-rich protein 2	CRIP2	Crip2	MOUSE	P52943
Keratin, type I cytoskeletal 23	K1C23	Krt23	MOUSE	Q9C075
Glutathione S-transferase omega-1	GSTO1	Gsto1	MOUSE	P78417	Cytoplasm; Cytosol.	Exhibits glutathione-dependent thiol transferase and dehydroascorbate reductase activities. Has S-(phenacyl)glutathione reductase activity. Has also glutathione S-transferase activity. Participates in the biotransformation of inorganic arsenic and reduces monomethylarsonic acid (MMA) and dimethylarsonic acid (By similarity).
Microsomal glutathione S-transferase 1	MGST1	Mgst1	MOUSE	P10620	Microsome.; Mitochondrion outer membrane > Peripheral membrane protein. Endoplasmic reticulum membrane > Multi-pass membrane protein.	Conjugation of reduced glutathione to a wide number of exogenous and endogenous hydrophobic electrophiles.
Complement component C8 beta chain	CO8B	C8b	MOUSE	P07358	Secreted.	Constituent of the membrane attack complex (MAC) that plays a key role in the innate and adaptive immune response by forming pores in the plasma membrane of target cells.
Uroplakin-1a	UPK1A	Upk1a	MOUSE	Q9D132	Membrane; Multi-pass membrane protein.	Component of the asymmetric unit membrane (AUM); a highly specialized biomembrane elaborated by terminally differentiated urothelial cells. May play an important role in normal bladder epithelial physiology, possibly in regulating membrane permeability of superficial umbrella cells or in stabilizing the apical membrane through AUM/cytoskeletal interactions (By similarity).
Keratin, type II cytoskeletal 2 oral	K22O	Krt76	MOUSE	Q01546		Probably contributes to terminal cornification.
60S ribosomal protein L11	RL11	Rpl11	MOUSE	P62913	Nucleus; Nucleolus.	Binds to 5S ribosomal RNA (By similarity). Required for rRNA maturation and formation of the 60S ribosomal subunits (By similarity). Promotes nucleolar location of PML.
Sulfated glycoprotein 1	SAP	Psap	MOUSE	P07602	Secreted.	Prosaposin: Behaves as a myelinotrophic and neurotrophic factor, these effects are mediated by its G-protein-coupled receptors, GPR37 and GPR37L1, undergoing ligand-mediated internalization followed by ERK phosphorylation signaling.
Proteasome activator complex subunit 1	PSME1	Psme1	MOUSE	Q06323		Implicated in immunoproteasome assembly and required for efficient antigen processing. The PA28 activator complex enhances the generation of class I binding peptides by altering the cleavage pattern of the proteasome.
LIM and SH3 domain protein 1	LASP1	Lasp1	MOUSE	Q14847	Cytoplasm; Cell cortex. Cytoplasm > Cytoskeleton.	Plays an important role in the regulation of dynamic actin-based, cytoskeletal activities. Agonist-dependent changes in LASP1 phosphorylation may also serve to regulate actin-associated ion transport activities, not only in the parietal cell but also in certain other F-actin-rich secretory epithelial cell types (By similarity).
14-3-3 protein beta/alpha	1433B	Ywhab	MOUSE	P31946	Cytoplasm.; Melanosome.	Adapter protein implicated in the regulation of a large spectrum of both general and specialized signaling pathways. Binds to a large number of partners, usually by recognition of a phosphoserine or phosphothreonine motif. Binding generally results in the modulation of the activity of the binding partner. Negative regulator of osteogenesis. Blocks the nuclear translocation of the phosphorylated f…
Cathepsin G	CATG	Ctsg	MOUSE	P08311	Membrane.	This vimentin-specific protease may regulate the reorganization of vimentin filaments, occurring during cell differentiation, movement and mitosis.
14 kDa phosphohistidine phosphatase	PHP14	Phpt1	MOUSE	Q9NRX4	Cytoplasm.	Exhibits phosphohistidine phosphatase activity.
Junction plakoglobin	PLAK	Jup	MOUSE	P14923	Cell junction; Adherens junction. Cell junction > Desmosome. Cytoplasm > Cytoskeleton. Membrane > Peripheral membrane protein.	Common junctional plaque protein. The membrane-associated plaques are architectural elements in an important strategic position to influence the arrangement and function of both the cytoskeleton and the cells within the tissue. The presence of plakoglobin in both the desmosomes and in the intermediate junctions suggests that it plays a central role in the structure and function of submembranous p…
Inter alpha-trypsin inhibitor, heavy chain 4	ITIH4	Itih4	MOUSE	Q14624	Secreted.	Type II acute-phase protein (APP) involved in inflammatory responses to trauma. May also play a role in liver development or regeneration.	Highly expressed in liver. Weak expression in lung and heart.
Heterogeneous nuclear ribonucleoprotein U	HNRPU	Hnrnpu	MOUSE	Q00839	Nucleus.; Cytoplasm. Cell surface.	Component of the CRD-mediated complex that promotes MYC mRNA stabilization. Binds to pre-mRNA. Has high affinity for scaffold-attached region (SAR) DNA. Binds to double- and single-stranded DNA and RNA (By similarity). Plays a role in the circadian regulation of the core clock component ARNTL/BMAL1 transcription (PubMed:18332112).
NADH dehydrogenase [ubiquinone] 1 alpha subcomplex subunit 9, mitochondrial	NDUA9	Ndufa9	MOUSE	Q16795	Mitochondrion matrix.	Accessory subunit of the mitochondrial membrane respiratory chain NADH dehydrogenase (Complex I), that is believed not to be involved in catalysis. Complex I functions in the transfer of electrons from NADH to the respiratory chain. The immediate electron acceptor for the enzyme is believed to be ubiquinone (By similarity).
Spectrin alpha chain, erythrocytic 1	SPTA1	Spta1	MOUSE	P02549
Acyl-CoA synthetase family member 2, mitochondrial	ACSF2	Acsf2	MOUSE	Q96CM8	Mitochondrion.	Acyl-CoA synthases catalyze the initial reaction in fatty acid metabolism, by forming a thioester with CoA. Has some preference toward medium-chain substrates. Plays a role in adipocyte differentiation.
Probable ATP-dependent RNA helicase DDX5	DDX5	Ddx5	MOUSE	P17844	Nucleus; Nucleolus.	Involved in the alternative regulation of pre-mRNA splicing; its RNA helicase activity is necessary for increasing tau exon 10 inclusion and occurs in a RBM4-dependent manner. Binds to the tau pre-mRNA in the stem-loop region downstream of exon 10. The rate of ATP hydrolysis is highly stimulated by single-stranded RNA. Involved in transcriptional regulation; the function is independent of the RNA…
ADP-ribosylation factor 1	ARF1	Arf1	MOUSE	P84077	Golgi apparatus.; Cytoplasm > Perinuclear region. Cell junction > Synapse > Synaptosome. Cell junction > Synapse > Postsynaptic cell membrane > Postsynaptic density.	GTP-binding protein that functions as an allosteric activator of the cholera toxin catalytic subunit, an ADP-ribosyltransferase. Involved in protein trafficking among different compartments. Modulates vesicle budding and uncoating within the Golgi complex. Deactivation induces the redistribution of the entire Golgi complex to the endoplasmic reticulum, suggesting a crucial role in protein traffic…
Phosphatidylethanolamine-binding protein 1	PEBP1	Pebp1	MOUSE	P30086	Cytoplasm.	Binds ATP, opioids and phosphatidylethanolamine. Has lower affinity for phosphatidylinositol and phosphatidylcholine. Serine protease inhibitor which inhibits thrombin, neuropsin and chymotrypsin but not trypsin, tissue type plasminogen activator and elastase. Inhibits the kinase activity of RAF1 by inhibiting its activation and by dissociating the RAF1/MEK complex and acting as a competitive inh…	HCNP is expressed in brain. Increased expression in aged senescence-accelerated mice.
Succinyl-CoA ligase [ADP/GDP-forming] subunit alpha, mitochondrial	SUCA	Suclg1	MOUSE	P53597	Mitochondrion.	Catalyzes the ATP- or GTP-dependent ligation of succinate and CoA to form succinyl-CoA. The nature of the beta subunit determines the nucleotide specificity (By similarity).
Delta(3,5)-Delta(2,4)-dienoyl-CoA isomerase, mitochondrial	ECH1	Ech1	MOUSE	Q13011	Mitochondrion.; Peroxisome.	Isomerization of 3-trans,5-cis-dienoyl-CoA to 2-trans,4-trans-dienoyl-CoA.
Ankyrin-1	ANK1	Ank1	MOUSE	P16157	Cytoplasm; Cytoskeleton. Membrane. Sarcoplasmic reticulum.	Attaches integral membrane proteins to cytoskeletal elements; binds to the erythrocyte membrane protein band 4.2, to Na-K ATPase, to the lymphocyte membrane protein GP85, and to the cytoskeletal proteins fodrin, tubulin, vimentin and desmin. Erythrocyte ankyrins also link spectrin (beta chain) to the cytoplasmic domain of the erythrocytes anion exchange protein; they retain most or all of these b…
Ras-related protein Rap-1b	RAP1B	Rap1b	MOUSE	P61224	Cell membrane.; Cytoplasm > Cytosol. Cell junction.	GTP-binding protein that possesses intrinsic GTPase activity. Contributes to the polarizing activity of KRIT1 and CDH5 in the establishment and maintenance of correct endothelial cell polarity and vascular lumen. Required for the localization of phosphorylated PRKCZ, PARD3 and TIAM1 to the cell junction. Plays a role in the establishment of basal endothelial barrier function (By similarity).
Vitamin K-dependent protein Z	PROZ	Proz	MOUSE	Q9CQW3	Secreted.	Appears to assist hemostasis by binding thrombin and promoting its association with phospholipid vesicles. Inhibits activity of the coagulation protease factor Xa in the presence of SERPINA10, calcium and phospholipids (By similarity).	Plasma.
Dolichyl-diphosphooligosaccharide--protein glycosyltransferase subunit 2	RPN2	Rpn2	MOUSE	P04844	Endoplasmic reticulum membrane; Multi-pass membrane protein.	Essential subunit of the N-oligosaccharyl transferase (OST) complex which catalyzes the transfer of a high mannose oligosaccharide from a lipid-linked oligosaccharide donor to an asparagine residue within an Asn-X-Ser/Thr consensus motif in nascent polypeptide chains.
DnaJ homolog subfamily A member 1	DNJA1	Dnaja1	MOUSE	P31689	Membrane; Lipid-anchor. Cytoplasm. Microsome. Mitochondrion. Nucleus. Cytoplasm > Perinuclear region.	Co-chaperone for HSPA8/Hsc70. Plays a role in protein transport into mitochondria via its role as co-chaperone. Stimulates ATP hydrolysis, but not the folding of unfolded proteins mediated by HSPA1A (in vitro). Promotes apoptosis in response to cellular stress mediated by exposure to anisomycin or UV (By similarity). Functions as co-chaperone for HSPA1B and negatively regulates the translocation …
Thioredoxin domain-containing protein 5	TXND5	Txndc5	MOUSE	Q8NBS9	Endoplasmic reticulum lumen.	Possesses thioredoxin activity. Has been shown to reduce insulin disulfide bonds. Also complements protein disulfide-isomerase deficiency in yeast.	Expressed at high levels in plasma cells and at very low levels in all other cells and tissues examined (at protein level).
Alcohol dehydrogenase [NADP(+)]	AK1A1	Akr1a1	MOUSE	P14550		Catalyzes the NADPH-dependent reduction of a variety of aromatic and aliphatic aldehydes to their corresponding alcohols. Catalyzes the reduction of mevaldate to mevalonic acid and of glyceraldehyde to glycerol. Has broad substrate specificity. Plays a role in the activation of procarcinogens, such as polycyclic aromatic hydrocarbon trans-dihydrodiols, and in the metabolism of various xenobiotics…	Widely expressed.
Annexin A11	ANX11	Anxa11	MOUSE	P50995	Cytoplasm.; Melanosome. Nucleus envelope. Nucleus > Nucleoplasm. Cytoplasm > Cytoskeleton > Spindle.	Required for midbody formation and completion of the terminal phase of cytokinesis (By similarity). Binds specifically to calcyclin in a calcium-dependent manner.
Adrenodoxin, mitochondrial	ADX	Fdx1	MOUSE	P10109	Mitochondrion matrix.	Essential for the synthesis of various steroid hormones, participates in the reduction of mitochondrial cytochrome P450 for steroidogenesis. Transfers electrons from adrenodoxin reductase to CYP11A1, a cytochrome P450 that catalyzes cholesterol side-chain cleavage (By similarity).
T-complex protein 1 subunit beta	TCPB	Cct2	MOUSE	P78371	Cytoplasm.	Molecular chaperone; assists the folding of proteins upon ATP hydrolysis. As part of the BBS/CCT complex may play a role in the assembly of BBSome, a complex involved in ciliogenesis regulating transports vesicles to the cilia. Known to play a role, in vitro, in the folding of actin and tubulin (By similarity).
Elongation factor 1-gamma	EF1G	Eef1g	MOUSE	P26641		Probably plays a role in anchoring the complex to other cellular components.
Hydroxymethylglutaryl-CoA synthase, mitochondrial	HMCS2	Hmgcs2	MOUSE	P54868	Mitochondrion.	This enzyme condenses acetyl-CoA with acetoacetyl-CoA to form HMG-CoA, which is the substrate for HMG-CoA reductase.	Liver and kidney.
Synaptic vesicle membrane protein VAT-1 homolog	VAT1	Vat1	MOUSE	Q99536	Cytoplasm.; Mitochondrion outer membrane > Peripheral membrane protein.	Plays a part in calcium-regulated keratinocyte activation in epidermal repair mechanisms. Has no effect on cell proliferation (By similarity). Possesses ATPase activity. Negatively regulates mitochondrial fusion in cooperation with mitofusin proteins (MFN1-2) (By similarity).
Endoplasmic reticulum resident protein 29	ERP29	Erp29	MOUSE	P30040	Endoplasmic reticulum lumen.; Melanosome.	Does not seem to be a disulfide isomerase. Plays an important role in the processing of secretory proteins within the endoplasmic reticulum (ER), possibly by participating in the folding of proteins in the ER.
NADH dehydrogenase [ubiquinone] iron-sulfur protein 3, mitochondrial	NDUS3	Ndufs3	MOUSE	O75489	Mitochondrion inner membrane.	Core subunit of the mitochondrial membrane respiratory chain NADH dehydrogenase (Complex I) that is believed to belong to the minimal assembly required for catalysis. Complex I functions in the transfer of electrons from NADH to the respiratory chain. The immediate electron acceptor for the enzyme is believed to be ubiquinone (By similarity).
Kininogen-1	KNG1	Kng1	MOUSE	P01042	Secreted; Extracellular space.	(1) Kininogens are inhibitors of thiol proteases; (2) HMW-kininogen plays an important role in blood coagulation by helping to position optimally prekallikrein and factor XI next to factor XII; (3) HMW-kininogen inhibits the thrombin- and plasmin-induced aggregation of thrombocytes; (4) the active peptide bradykinin that is released from HMW-kininogen shows a variety of physiological effects: (4A…	Plasma.
Kallikrein-1	KLK1	Klk1	MOUSE	P15947		Glandular kallikreins cleave Met-Lys and Arg-Ser bonds in kininogen to release Lys-bradykinin.
Proteasome subunit alpha type-7	PSA7	Psma7	MOUSE	O14818	Cytoplasm.; Nucleus.	The proteasome is a multicatalytic proteinase complex which is characterized by its ability to cleave peptides with Arg, Phe, Tyr, Leu, and Glu adjacent to the leaving group at neutral or slightly basic pH. The proteasome has an ATP-dependent proteolytic activity. Inhibits the transactivation function of HIF-1A under both normoxic and hypoxia-mimicking conditions (By similarity). The interaction …	Detected in liver (at protein level).
Poly(rC)-binding protein 2	PCBP2	Pcbp2	MOUSE	Q15366	Nucleus.; Cytoplasm.	Single-stranded nucleic acid binding protein that binds preferentially to oligo dC. Major cellular poly(rC)-binding protein. Binds also poly(rU). Negatively regulates cellular antiviral responses mediated by MAVS signaling. It acts as an adapter between MAVS and the E3 ubiquitin ligase ITCH, therefore triggering MAVS ubiquitinationa and degradation (By similarity).
T-complex protein 1 subunit theta	TCPQ	Cct8	MOUSE	P50990	Cytoplasm.; Cytoplasm > Cytoskeleton > Microtubule organizing center > Centrosome.	Molecular chaperone; assists the folding of proteins upon ATP hydrolysis. As part of the BBS/CCT complex may play a role in the assembly of BBSome, a complex involved in ciliogenesis regulating transports vesicles to the cilia. Known to play a role, in vitro, in the folding of actin and tubulin (By similarity).
Cathepsin Z	CATZ	Ctsz	MOUSE	Q9UBR2	Lysosome.	Exhibits carboxy-monopeptidase as well as carboxy-dipeptidase activity.	Ubiquitous.
Carbonyl reductase [NADPH] 1	CBR1	Cbr1	MOUSE	P16152	Cytoplasm.	NADPH-dependent reductase with broad substrate specificity. Catalyzes the reduction of a wide variety of carbonyl compounds including quinones, prostaglandins, menadione, plus various xenobiotics. Catalyzes the reduction of the antitumor anthracyclines doxorubicin and daunorubicin to the cardiotoxic compounds doxorubicinol and daunorubicinol. Can convert prostaglandin E2 to prostaglandin F2-alpha…
40S ribosomal protein S9	RS9	Rps9	MOUSE	P46781	Cytoplasm.
Heterogeneous nuclear ribonucleoprotein A1	ROA1	Hnrnpa1	MOUSE	P09651	Nucleus.; Cytoplasm.	Involved in the packaging of pre-mRNA into hnRNP particles, transport of poly(A) mRNA from the nucleus to the cytoplasm and may modulate splice site selection.
Annexin A8	ANXA8	Anxa8	MOUSE	O35640		This protein is an anticoagulant protein that acts as an indirect inhibitor of the thromboplastin-specific complex, which is involved in the blood coagulation cascade.
Isocitrate dehydrogenase [NAD] subunit alpha, mitochondrial	IDH3A	Idh3a	MOUSE	P50213	Mitochondrion.
Dolichyl-diphosphooligosaccharide--protein glycosyltransferase 48 kDa subunit	OST48	Ddost	MOUSE	P39656	Endoplasmic reticulum membrane; Single-pass type I membrane protein.	Essential subunit of the N-oligosaccharyl transferase (OST) complex which catalyzes the transfer of a high mannose oligosaccharide from a lipid-linked oligosaccharide donor to an asparagine residue within an Asn-X-Ser/Thr consensus motif in nascent polypeptide chains.
Clathrin heavy chain 1	CLH1	Cltc	MOUSE	Q00610	Cytoplasmic vesicle membrane; Peripheral membrane protein > Cytoplasmic side. Membrane > Coated pit > Peripheral membrane protein > Cytoplasmic side. Melanosome.	Clathrin is the major protein of the polyhedral coat of coated pits and vesicles. Two different adapter protein complexes link the clathrin lattice either to the plasma membrane or to the trans-Golgi network (By similarity).
Palmitoyl-protein thioesterase 1	PPT1	Ppt1	MOUSE	P50897	Lysosome.	Removes thioester-linked fatty acyl groups such as palmitate from modified cysteine residues in proteins or peptides during lysosomal degradation. Prefers acyl chain lengths of 14 to 18 carbons.	Highest level in testis and kidney, lower in heart, brain and lung and lowest in skeletal muscle.
Tumor-associated calcium signal transducer 2	TACD2	Tacstd2	MOUSE	Q8BGV3	Membrane; Single-pass type I membrane protein.	May function as a growth factor receptor.	Expressed in kidney, lung, ovary and testis. High levels of expression in immortalized keratinocytes.
Redox-regulatory protein FAM213A	F213A	Fam213a	MOUSE	Q9BRX8	Cytoplasm.	Involved in redox regulation of the cell. Acts as an antioxidant. Inhibits TNFSF11-induced NFKB1 and JUN activation and osteoclast differentiation. May affect bone resorption and help to maintain bone mass (By similarity).	Expressed in kidney, liver, skin, and brain.
Cytochrome b-c1 complex subunit 8	QCR8	Uqcrq	MOUSE	O14949	Mitochondrion inner membrane.	This is a component of the ubiquinol-cytochrome c reductase complex (complex III or cytochrome b-c1 complex), which is part of the mitochondrial respiratory chain. This subunit, together with cytochrome b, binds to ubiquinone.
NADH dehydrogenase [ubiquinone] 1 beta subcomplex subunit 3	NDUB3	Ndufb3	MOUSE	O43676	Mitochondrion inner membrane; Single-pass membrane protein > Matrix side.	Accessory subunit of the mitochondrial membrane respiratory chain NADH dehydrogenase (Complex I), that is believed not to be involved in catalysis. Complex I functions in the transfer of electrons from NADH to the respiratory chain. The immediate electron acceptor for the enzyme is believed to be ubiquinone (By similarity).
Glucosidase 2 subunit beta	GLU2B	Prkcsh	MOUSE	P14314	Endoplasmic reticulum.	Regulatory subunit of glucosidase II.
Ras-related protein Rab-2A	RAB2A	Rab2a	MOUSE	P61019	Endoplasmic reticulum-Golgi intermediate compartment membrane; Lipid-anchor. Melanosome. Endoplasmic reticulum membrane > Lipid-anchor. Golgi apparatus membrane > Lipid-anchor.	Required for protein transport from the endoplasmic reticulum to the Golgi complex.
Serine/threonine-protein phosphatase 2A catalytic subunit alpha isoform	PP2AA	Ppp2ca	MOUSE	P67775	Cytoplasm.; Nucleus. Chromosome > Centromere. Cytoplasm > Cytoskeleton > Spindle pole.	PP2A is the major phosphatase for microtubule-associated proteins (MAPs). PP2A can modulate the activity of phosphorylase B kinase casein kinase 2, mitogen-stimulated S6 kinase, and MAP-2 kinase. Cooperates with SGOL2 to protect centromeric cohesin from separase-mediated cleavage in oocytes specifically during meiosis I. Activates RAF1 by dephosphorylating it at 'Ser-259' (By similarity).
Ras-related protein Rab-6A	RAB6A	Rab6a	MOUSE	P20340	Golgi apparatus.; Golgi apparatus membrane > Lipid-anchor.	Protein transport. Regulator of membrane traffic from the Golgi apparatus towards the endoplasmic reticulum (ER) (By similarity).
Cathepsin B	CATB	Ctsb	MOUSE	P07858	Lysosome.; Melanosome. Secreted > Extracellular space.	Thiol protease which is believed to participate in intracellular degradation and turnover of proteins. Has also been implicated in tumor invasion and metastasis.
Osteoclast-stimulating factor 1	OSTF1	Ostf1	MOUSE	Q92882	Cytoplasm.	Induces bone resorption, acting probably through a signaling cascade which results in the secretion of factor(s) enhancing osteoclast formation and activity.
Polyadenylate-binding protein 1	PABP1	Pabpc1	MOUSE	P11940	Cytoplasm.; Nucleus.	Binds the poly(A) tail of mRNA, including that of its own transcript. May be involved in cytoplasmic regulatory processes of mRNA metabolism such as pre-mRNA splicing. Its function in translational initiation regulation can either be enhanced by PAIP1 or repressed by PAIP2. Can probably bind to cytoplasmic RNA sequences other than poly(A) in vivo. Involved in translationally coupled mRNA turnover…
Ras-related protein Rab-21	RAB21	Rab21	MOUSE	Q9UL25	Endoplasmic reticulum membrane; Lipid-anchor. Golgi apparatus membrane. Early endosome membrane. Cytoplasmic vesicle membrane.	Regulates integrin internalization and recycling, but does not influence the traffic of endosomally translocated receptors in general. As a result, may regulate cell adhesion and migration. During the mitosis of adherent cells, controls the endosomal trafficking of integrins which is required for the successful completion of cytokinesis. Involved in neurite growth (By similarity).
Calpain-1 catalytic subunit	CAN1	Capn1	MOUSE	P07384	Cytoplasm.; Cell membrane.	Calcium-regulated non-lysosomal thiol-protease which catalyze limited proteolysis of substrates involved in cytoskeletal remodeling and signal transduction.	Ubiquitous.
Tubulin beta-1 chain	TBB1	Tubb1	MOUSE	Q9H4B7	Cytoplasm; Cytoskeleton.	Tubulin is the major constituent of microtubules. It binds two moles of GTP, one at an exchangeable site on the beta chain and one at a non-exchangeable site on the alpha chain (By similarity).
Eukaryotic initiation factor 4A-I	IF4A1	Eif4a1	MOUSE	P60842		ATP-dependent RNA helicase which is a subunit of the eIF4F complex involved in cap recognition and is required for mRNA binding to ribosome. In the current model of translation initiation, eIF4A unwinds RNA secondary structures in the 5'-UTR of mRNAs which is necessary to allow efficient binding of the small ribosomal subunit, and subsequent scanning for the initiator codon.
Calpain small subunit 1	CPNS1	Capns1	MOUSE	P04632	Cytoplasm.; Cell membrane.	Regulatory subunit of the calcium-regulated non-lysosomal thiol-protease which catalyzes limited proteolysis of substrates involved in cytoskeletal remodeling and signal transduction.
NADH dehydrogenase [ubiquinone] iron-sulfur protein 8, mitochondrial	NDUS8	Ndufs8	MOUSE	O00217	Mitochondrion.	Core subunit of the mitochondrial membrane respiratory chain NADH dehydrogenase (Complex I) that is believed to belong to the minimal assembly required for catalysis. Complex I functions in the transfer of electrons from NADH to the respiratory chain. The immediate electron acceptor for the enzyme is believed to be ubiquinone (By similarity).
Macrophage migration inhibitory factor	MIF	Mif	MOUSE	P14174	Secreted.; Cytoplasm.	Pro-inflammatory cytokine. Involved in the innate immune response to bacterial pathogens. The expression of MIF at sites of inflammation suggests a role as mediator in regulating the function of macrophages in host defense. Counteracts the anti-inflammatory activity of glucocorticoids. Has phenylpyruvate tautomerase and dopachrome tautomerase activity (in vitro), but the physiological substrate i…
Aldehyde dehydrogenase family 3 member B1	AL3B1	Aldh3b1	MOUSE	P43353	Cell membrane; Lipid-anchor.	Oxidizes medium and long chain saturated and unsaturated aldehydes. Metabolizes also benzaldehyde. Low activity towards acetaldehyde and 3,4-dihydroxyphenylacetaldehyde. May not metabolize short chain aldehydes. May use both NADP(+) and NAD(+) as cofactors. May have a protective role against the cytotoxicity induced by lipid peroxidation.	Highly expressed in kidney and liver. In brain is expressed at moderate levels in cortex, striatum and hippocampus, and at lower levels in brainstem and cerebellum.
15 kDa selenoprotein	42628	Sept15	MOUSE	O60613	Endoplasmic reticulum lumen.	May be involved in redox reactions associated with the formation of disulfide bonds. May contribute to the quality control of protein folding in the endoplasmic reticulum (By similarity).
Coagulation factor X	FA10	F10	MOUSE	O88947	Secreted.	Factor Xa is a vitamin K-dependent glycoprotein that converts prothrombin to thrombin in the presence of factor Va, calcium and phospholipid during blood clotting.	Plasma; synthesized in the liver.
Lysosomal alpha-mannosidase	MA2B1	Man2b1	MOUSE	O09159	Lysosome.	Necessary for the catabolism of N-linked carbohydrates released during glycoprotein turnover.
40S ribosomal protein S5	RS5	Rps5	MOUSE	P46782
Collagen alpha-1(I) chain	CO1A1	Col1a1	MOUSE	P02452	Secreted; Extracellular space > Extracellular matrix.	Type I collagen is a member of group I collagen (fibrillar forming collagen).	Forms the fibrils of tendon, ligaments and bones. In bones the fibrils are mineralized with calcium hydroxyapatite.
Decorin	PGS2	Dcn	MOUSE	P07585	Secreted; Extracellular space > Extracellular matrix.	May affect the rate of fibrils formation.
Neutral alpha-glucosidase AB	GANAB	Ganab	MOUSE	Q14697	Endoplasmic reticulum.; Golgi apparatus. Melanosome.	Cleaves sequentially the 2 innermost alpha-1,3-linked glucose residues from the Glc(2)Man(9)GlcNAc(2) oligosaccharide precursor of immature glycoproteins.
Cell division control protein 42 homolog	CDC42	Cdc42	MOUSE	P60953	Cell membrane; Lipid-anchor > Cytoplasmic side. Midbody. Cytoplasm > Cytoskeleton > Microtubule organizing center > Centrosome.	Plasma membrane-associated small GTPase which cycles between an active GTP-bound and an inactive GDP-bound state. In active state binds to a variety of effector proteins to regulate cellular responses. Involved in epithelial cell polarization processes. Regulates the bipolar attachment of spindle microtubules to kinetochores before chromosome congression in metaphase. Plays a role in the extensio…
Phosphoenolpyruvate carboxykinase [GTP], mitochondrial	PCKGM	Pck2	MOUSE	Q16822	Mitochondrion.	Catalyzes the conversion of oxaloacetate (OAA) to phosphoenolpyruvate (PEP), the rate-limiting step in the metabolic pathway that produces glucose from lactate and other precursors derived from the citric acid cycle.
Glypican-4	GPC4	Gpc4	MOUSE	O75487	Cell membrane; Lipid-anchor > GPI-anchor > Extracellular side. Secreted; Extracellular space.	Cell surface proteoglycan that bears heparan sulfate. May be involved in the development of kidney tubules and of the central nervous system.	Highly expressed in developing brain and kidney.
V-type proton ATPase catalytic subunit A	VATA	Atp6v1a	MOUSE	P38606		Catalytic subunit of the peripheral V1 complex of vacuolar ATPase. V-ATPase vacuolar ATPase is responsible for acidifying a variety of intracellular compartments in eukaryotic cells.
Heterogeneous nuclear ribonucleoproteins C1/C2	HNRPC	Hnrnpc	MOUSE	P07910	Nucleus.	Binds pre-mRNA and nucleates the assembly of 40S hnRNP particles. Single HNRNPC tetramers bind 230-240 nucleotides. Trimers of HNRNPC tetramers bind 700 nucleotides. May play a role in the early steps of spliceosome assembly and pre-mRNA splicing. Interacts with poly-U tracts in the 3'-UTR or 5'-UTR of mRNA and modulates the stability and the level of translation of bound mRNA molecules.
Prostaglandin E synthase 3	TEBP	Ptges3	MOUSE	Q15185	Cytoplasm.	Cytosolic prostaglandin synthase that catalyzes the oxidoreduction of prostaglandin endoperoxide H2 (PGH2) to prostaglandin E2 (PGE2). Molecular chaperone that localizes to genomic response elements in a hormone-dependent manner and disrupts receptor-mediated transcriptional activation, by promoting disassembly of transcriptional regulatory complexes. Facilitates HIF alpha proteins hydroxylation …	Expressed in testis, kidney, bladder and ovary.
Eosinophil peroxidase	PERE	Epx	MOUSE	P11678	Cytoplasmic granule.	Mediates tyrosine nitration of secondary granule proteins in mature resting eosinophils.
Transaldolase	TALDO	Taldo1	MOUSE	P37837	Cytoplasm.	Transaldolase is important for the balance of metabolites in the pentose-phosphate pathway.
4-trimethylaminobutyraldehyde dehydrogenase	AL9A1	Aldh9a1	MOUSE	P49189	Cytoplasm.	Converts gamma-trimethylaminobutyraldehyde into gamma-butyrobetaine.
Coronin-1B	COR1B	Coro1b	MOUSE	Q9BR76	Cytoplasm; Cytoskeleton.	Regulates leading edge dynamics and cell motility in fibroblasts. May be involved in cytokinesis and signal transduction (By similarity).	Ubiquitous.
Filamin-A	FLNA	Flna	MOUSE	P21333
UDP-glucuronosyltransferase 1-6	UD16	Ugt1a6	MOUSE	P19224	Microsome.; Endoplasmic reticulum membrane > Single-pass membrane protein.	UDPGT is of major importance in the conjugation and subsequent elimination of potentially toxic xenobiotics and endogenous compounds. Conjugates small planar phenolic molecules such as 4-nitrophenol, 1-naphthol, and 4-methylumbelliferone. The bulky phenol 4-hydroxybiphenyl, androgens and estrogens are not substrates. 2-hydroxybiphenyl is an excellent substrate.	Expressed in liver, kidney and at very low levels in colon.
Eukaryotic translation initiation factor 3 subunit F	EIF3F	Eif3f	MOUSE	O00303	Cytoplasm.	Component of the eukaryotic translation initiation factor 3 (eIF-3) complex, which is required for several steps in the initiation of protein synthesis. The eIF-3 complex associates with the 40S ribosome and facilitates the recruitment of eIF-1, eIF-1A, eIF-2:GTP:methionyl-tRNAi and eIF-5 to form the 43S preinitiation complex (43S PIC). The eIF-3 complex stimulates mRNA recruitment to the 43S PIC…
Rho-related GTP-binding protein RhoG	RHOG	Rhog	MOUSE	P84095	Cell membrane; Lipid-anchor > Cytoplasmic side.	Required for the formation of membrane ruffles during macropinocytosis. Plays a role in cell migration and is required for the formation of cup-like structures during trans-endothelial migration of leukocytes (By similarity).
Delta-1-pyrroline-5-carboxylate dehydrogenase, mitochondrial	AL4A1	Aldh4a1	MOUSE	P30038	Mitochondrion matrix.	Irreversible conversion of delta-1-pyrroline-5-carboxylate (P5C), derived either from proline or ornithine, to glutamate. This is a necessary step in the pathway interconnecting the urea and tricarboxylic acid cycles. The preferred substrate is glutamic gamma-semialdehyde, other substrates include succinic, glutaric and adipic semialdehydes (By similarity).
Vesicle-fusing ATPase	NSF	Nsf	MOUSE	P46459	Cytoplasm.	Required for vesicle-mediated transport. Catalyzes the fusion of transport vesicles within the Golgi cisternae. Is also required for transport from the endoplasmic reticulum to the Golgi stack. Seems to function as a fusion protein required for the delivery of cargo proteins to all compartments of the Golgi stack GRIA2 leads to influence GRIA2 membrane cycling (By similarity).
Small nuclear ribonucleoprotein-associated protein B	RSMB	Snrpb	MOUSE	P14678	Cytoplasm; Cytosol. Nucleus.	Core component of the spliceosomal U1, U2, U4 and U5 small nuclear ribonucleoproteins (snRNPs), the building blocks of the spliceosome. Thereby, plays an important role in the splicing of cellular pre-mRNAs. Most spliceosomal snRNPs contain a common set of Sm proteins SNRPB, SNRPD1, SNRPD2, SNRPD3, SNRPE, SNRPF and SNRPG that assemble in an heptameric protein ring on the Sm site of the small nucl…
Proteasome subunit beta type-6	PSB6	Psmb6	MOUSE	P28072	Cytoplasm.; Nucleus.	The proteasome is a multicatalytic proteinase complex which is characterized by its ability to cleave peptides with Arg, Phe, Tyr, Leu, and Glu adjacent to the leaving group at neutral or slightly basic pH. The proteasome has an ATP-dependent proteolytic activity. May catalyze basal processing of intracellular antigens.
Myosin light chain 1/3, skeletal muscle isoform	MYL1	Myl1	MOUSE	P05976		Regulatory light chain of myosin. Does not bind calcium.
Sarcoplasmic/endoplasmic reticulum calcium ATPase 2	AT2A2	Atp2a2	MOUSE	P16615
Flavin reductase (NADPH)	BLVRB	Blvrb	MOUSE	P30043	Cytoplasm.	Broad specificity oxidoreductase that catalyzes the NADPH-dependent reduction of a variety of flavins, such as riboflavin, FAD or FMN, biliverdins, methemoglobin and PQQ (pyrroloquinoline quinone). Contributes to heme catabolism and metabolizes linear tetrapyrroles. Can also reduce the complexed Fe(3+) iron to Fe(2+) in the presence of FMN and NADPH. In the liver, converts biliverdin to bilirubin…
Keratin, type II cytoskeletal 1b	K2C1B	Krt77	MOUSE	Q7Z794			Expressed in stratified epithelia.
Keratin, type II cytoskeletal 79	K2C79	Krt79	MOUSE	Q5XKE5
Beta-hexosaminidase subunit beta	HEXB	Hexb	MOUSE	P07686	Lysosome.	Responsible for the degradation of GM2 gangliosides, and a variety of other molecules containing terminal N-acetyl hexosamines, in the brain and other tissues.
Polypyrimidine tract-binding protein 1	PTBP1	Ptbp1	MOUSE	P26599	Nucleus.	Plays a role in pre-mRNA splicing and in the regulation of alternative splicing events. Activates exon skipping of its own pre-mRNA during muscle cell differentiation. Binds to the polypyrimidine tract of introns. May promote RNA looping when bound to two separate polypyrimidine tracts in the same pre-mRNA. May promote the binding of U2 snRNP to pre-mRNA. Cooperates with RAVER1 to modulate switch…	Expressed in myoblast; expression gradually decreases during muscle cell differentiation (at protein level).
Mitochondrial 2-oxoglutarate/malate carrier protein	M2OM	Slc25a11	MOUSE	Q02978	Mitochondrion inner membrane; Multi-pass membrane protein.	Catalyzes the transport of 2-oxoglutarate across the inner mitochondrial membrane in an electroneutral exchange for malate or other dicarboxylic acids, and plays an important role in several metabolic processes, including the malate-aspartate shuttle, the oxoglutarate/isocitrate shuttle, in gluconeogenesis from lactate, and in nitrogen metabolism.
Ubiquitin carboxyl-terminal hydrolase isozyme L1	UCHL1	Uchl1	MOUSE	P09936	Cytoplasm.; Endoplasmic reticulum membrane > Lipid-anchor.	Ubiquitin-protein hydrolase involved both in the processing of ubiquitin precursors and of ubiquitinated proteins. This enzyme is a thiol protease that recognizes and hydrolyzes a peptide bond at the C-terminal glycine of ubiquitin. Also binds to free monoubiquitin and may prevent its degradation in lysosomes. The homodimer may have ATP-independent ubiquitin ligase activity.	Expressed in brain, where it is found in neurons but not in oligodendrocytes or astrocytes. Found in the ganglion cell layer and the inner nuclear layer of the retina (at protein level). Expressed in brain and testis. In the brain, expression is at its lowest in replaceable neurons of hippocampus and olfactory bulb. Highly expressed in senescent pituitary.
Coatomer subunit alpha	COPA	Copa	MOUSE	P53621	Cytoplasm.; Golgi apparatus membrane > Peripheral membrane protein > Cytoplasmic side. Cytoplasmic vesicle > COPI-coated vesicle membrane > Peripheral membrane protein > Cytoplasmic side. Secreted.	The coatomer is a cytosolic protein complex that binds to dilysine motifs and reversibly associates with Golgi non-clathrin-coated vesicles, which further mediate biosynthetic protein transport from the ER, via the Golgi up to the trans Golgi network. Coatomer complex is required for budding from Golgi membranes, and is essential for the retrograde Golgi-to-ER transport of dilysine-tagged protein…
Acid ceramidase	ASAH1	Asah1	MOUSE	Q13510	Lysosome.	Hydrolyzes the sphingolipid ceramide into sphingosine and free fatty acid.
Ras-related protein Ral-B	RALB	Ralb	MOUSE	P11234	Cell membrane; Lipid-anchor > Cytoplasmic side.	Multifunctional GTPase involved in a variety of cellular processes including gene expression, cell migration, cell proliferation, oncogenic transformation and membrane trafficking. Accomplishes its multiple functions by interacting with distinct downstream effectors. Acts as a GTP sensor for GTP-dependent exocytosis of dense core vesicles. Required both to stabilize the assembly of the exocyst co…
L-lactate dehydrogenase C chain	LDHC	Ldhc	MOUSE	P07864	Cytoplasm.	Possible role in sperm motility.	Expressed within the midpiece of sperm tail (at protein level).
Septin-7	42620	Sept7	MOUSE	Q16181	Cytoplasm.; Chromosome > Centromere > Kinetochore. Cytoplasm > Cytoskeleton > Spindle. Cleavage furrow. Midbody. Cytoplasm > Cytoskeleton > Cilium axoneme.	Filament-forming cytoskeletal GTPase. Required for normal organization of the actin cytoskeleton. Required for normal progress through mitosis. Involved in cytokinesis. Required for normal association of CENPE with the kinetochore. Plays a role in ciliogenesis and collective cell movements (By similarity).
Complement component C9	CO9	C9	MOUSE	P02748	Secreted.; Cell membrane > Multi-pass membrane protein.	Constituent of the membrane attack complex (MAC) that plays a key role in the innate and adaptive immune response by forming pores in the plasma membrane of target cells. C9 is the pore-forming subunit of the MAC.
Charged multivesicular body protein 4b	CHM4B	Chmp4b	MOUSE	Q9H444	Cytoplasm; Cytosol. Late endosome membrane > Peripheral membrane protein.	Probable core component of the endosomal sorting required for transport complex III (ESCRT-III) which is involved in multivesicular bodies (MVBs) formation and sorting of endosomal cargo proteins into MVBs. MVBs contain intraluminal vesicles (ILVs) that are generated by invagination and scission from the limiting membrane of the endosome and mostly are delivered to lysosomes enabling degradation …
Eukaryotic initiation factor 4A-III	IF4A3	Eif4a3	MOUSE	P38919	Nucleus.; Nucleus speckle. Cytoplasm.	ATP-dependent RNA helicase. Core component of the splicing-dependent multiprotein exon junction complex (EJC) deposited at splice junctions on mRNAs. The EJC is a dynamic structure consisting of core proteins and several peripheral nuclear and cytoplasmic associated factors that join the complex only transiently either during EJC assembly or during subsequent mRNA metabolism. The EJC marks the po…
TAR DNA-binding protein 43	TADBP	Tardbp	MOUSE	Q13148	Nucleus.	DNA and RNA-binding protein which regulates transcription and splicing. Involved in the regulation of CFTR splicing. It promotes CFTR exon 9 skipping by binding to the UG repeated motifs in the polymorphic region near the 3'-splice site of this exon. The resulting aberrant splicing is associated with pathological features typical of cystic fibrosis. May also be involved in microRNA biogenesis, ap…
Malate dehydrogenase, cytoplasmic	MDHC	Mdh1	MOUSE	P40925	Cytoplasm.
Ras-related protein Rab-25	RAB25	Rab25	MOUSE	P57735	Cell membrane; Lipid-anchor > Cytoplasmic side. Cell projection > Pseudopodium membrane. Cytoplasmic vesicle.	Involved in the regulation of cell survival. Promotes invasive migration of cells in which it functions to localize and maintain integrin alpha-V/beta-1 at the tips of extending pseudopodia. Involved in the regulation of epithelial morphogenesis through the control of CLDN4 expression and localization at tight junctions (PubMed:22696678). May selectively regulate the apical recycling pathway. Tog…
Glutamine synthetase	GLNA	Glul	MOUSE	P15104	Cytoplasm.; Mitochondrion.	Essential for proliferation of fetal skin fibroblasts. This enzyme has 2 functions: it catalyzes the production of glutamine and 4-aminobutanoate (gamma-aminobutyric acid, GABA), the latter in a pyridoxal phosphate-independent manner (By similarity).
Complement C4-B	CO4B	C4b	MOUSE	P0C0L5
Heterogeneous nuclear ribonucleoprotein H2	HNRH2	Hnrnph2	MOUSE	P55795	Nucleus; Nucleoplasm.	This protein is a component of the heterogeneous nuclear ribonucleoprotein (hnRNP) complexes which provide the substrate for the processing events that pre-mRNAs undergo before becoming functional, translatable mRNAs in the cytoplasm. Binds poly(RG) (By similarity).
Proteasome subunit alpha type-5	PSA5	Psma5	MOUSE	P28066	Cytoplasm.; Nucleus.	The proteasome is a multicatalytic proteinase complex which is characterized by its ability to cleave peptides with Arg, Phe, Tyr, Leu, and Glu adjacent to the leaving group at neutral or slightly basic pH. The proteasome has an ATP-dependent proteolytic activity.	Detected in liver (at protein level).
Thioredoxin-like protein 1	TXNL1	Txnl1	MOUSE	O43396	Cytoplasm.; Nucleus.	Active thioredoxin with a redox potential of about -250 mV.
Envoplakin	EVPL	Evpl	MOUSE	Q9D952	Cell junction; Desmosome. Cornified envelope. Cytoplasm > Cytoskeleton.	Component of the cornified envelope of keratinocytes. May link the cornified envelope to desmosomes and intermediate filaments.
Vesicular integral-membrane protein VIP36	LMAN2	Lman2	MOUSE	Q12907	Golgi apparatus membrane; Single-pass type I membrane protein.	Plays a role as an intracellular lectin in the early secretory pathway. Interacts with N-acetyl-D-galactosamine and high-mannose type glycans and may also bind to O-linked glycans. Involved in the transport and sorting of glycoproteins carrying high mannose-type glycans (By similarity).
Ceruloplasmin	CERU	Cp	MOUSE	P00450	Secreted.	Ceruloplasmin is a blue, copper-binding (6-7 atoms per molecule) glycoprotein. It has ferroxidase activity oxidizing Fe(2+) to Fe(3+) without releasing radical oxygen species. It is involved in iron transport across the cell membrane. Provides Cu(2+) ions for the ascorbate-mediated deaminase degradation of the heparan sulfate chains of GPC1. May also play a role in fetal lung development or pulmo…	Expressed in many tissues, including liver, eye and brain.
Galectin-3-binding protein	LG3BP	Lgals3bp	MOUSE	Q08380	Secreted.; Secreted > Extracellular space > Extracellular matrix.	Promotes intergrin-mediated cell adhesion. May stimulate host defense against viruses and tumor cells (By similarity).	Detected in embryo, liver, spleen, kidney, lung, heart, intestine, thymus and lymph node.
26S protease regulatory subunit 6B	PRS6B	Psmc4	MOUSE	P43686	Cytoplasm.; Nucleus.	The 26S protease is involved in the ATP-dependent degradation of ubiquitinated proteins. The regulatory (or ATPase) complex confers ATP dependency and substrate specificity to the 26S complex.
Heterogeneous nuclear ribonucleoprotein M	HNRPM	Hnrnpm	MOUSE	P52272	Nucleus.	Pre-mRNA binding protein in vivo, binds avidly to poly(G) and poly(U) RNA homopolymers in vitro. Involved in splicing. Acts as a receptor for carcinoembryonic antigen in Kupffer cells, may initiate a series of signaling events leading to tyrosine phosphorylation of proteins and induction of IL-1 alpha, IL-6, IL-10 and tumor necrosis factor alpha cytokines (By similarity).
Heterogeneous nuclear ribonucleoprotein F	HNRPF	Hnrnpf	MOUSE	P52597	Nucleus; Nucleoplasm.	Component of the heterogeneous nuclear ribonucleoprotein (hnRNP) complexes which provide the substrate for the processing events that pre-mRNAs undergo before becoming functional, translatable mRNAs in the cytoplasm. Plays a role in the regulation of alternative splicing events. Binds G-rich sequences in pre-mRNAs and keeps target RNA in an unfolded state (By similarity).
Talin-1	TLN1	Tln1	MOUSE	Q9Y490	Cell projection; Ruffle membrane > Peripheral membrane protein > Cytoplasmic side. Cytoplasm > Cytoskeleton. Cell surface. Cell junction > Focal adhesion.	Probably involved in connections of major cytoskeletal structures to the plasma membrane. High molecular weight cytoskeletal protein concentrated at regions of cell-substratum contact and, in lymphocytes, at cell-cell contacts.
Glutathione peroxidase 3	GPX3	Gpx3	MOUSE	P22352	Secreted.	Protects cells and enzymes from oxidative damage, by catalyzing the reduction of hydrogen peroxide, lipid peroxides and organic hydroperoxide, by glutathione.	Secreted in plasma.
LanC-like protein 1	LANC1	Lancl1	MOUSE	O43813	Cytoplasm.; Membrane > Peripheral membrane protein. Nucleus.	May play a role in EPS8 signaling. Binds glutathione (By similarity).	Detected in spinal cord (at protein level). Ubiquitous. Strongly expressed in brain, testis, alveolar macrophages and epithelial cells of the lung, kidney and intestine.
Keratin, type II cytoskeletal 1	K2C1	Krt1	MOUSE	P04264	Cell membrane.	May regulate the activity of kinases such as PKC and SRC via binding to integrin beta-1 (ITB1) and the receptor of activated protein kinase C (RACK1/GNB2L1). activated protein kinase C (RACK1/GNB2L1). In complex with C1QBP is a high affinity receptor for kininogen-1/HMWK (By similarity).
Alpha-2-macroglobulin	A2M	A2m	MOUSE	P01023	Secreted.	Is able to inhibit all four classes of proteinases by a unique 'trapping' mechanism. This protein has a peptide stretch, called the 'bait region' which contains specific cleavage sites for different proteinases. When a proteinase cleaves the bait region, a conformational change is induced in the protein which traps the proteinase. The entrapped enzyme remains active against low molecular weight s…	Highest expression in liver, medium expression in ovary, heart and stomach. Low expression in lung, kidney and uterus. Protein found in plasma.
Rab GDP dissociation inhibitor beta	GDIB	Gdi2	MOUSE	P50395	Cytoplasm.; Membrane > Peripheral membrane protein.	Regulates the GDP/GTP exchange reaction of most Rab proteins by inhibiting the dissociation of GDP from them, and the subsequent binding of GTP to them.
Keratin, type I cuticular Ha5	KRT35	Krt35	MOUSE	Q92764
Calpastatin	ICAL	Cast	MOUSE	P20810		Specific inhibition of calpain (calcium-dependent cysteine protease). Plays a key role in postmortem tenderization of meat and have been proposed to be involved in muscle protein degradation in living tissue.	Isoform 2 is the major form in all tissues examined. Isoform 1 accounts for 5-10% in tissues such as skeletal muscle, liver and brain, and 30% in myoblasts. Isoforms 4 and 5 are testis-specific. Isoform 6 is highly expressed in heart and skeletal muscle with lower levels in liver, brain and testis. Isoform 7 is expressed at high levels in liver.
60S ribosomal protein L9	RL9	Rpl9	MOUSE	P32969
14-3-3 protein eta	1433F	Ywhah	MOUSE	Q04917	Cytoplasm.	Adapter protein implicated in the regulation of a large spectrum of both general and specialized signaling pathways. Binds to a large number of partners, usually by recognition of a phosphoserine or phosphothreonine motif. Binding generally results in the modulation of the activity of the binding partner. Negatively regulates the kinase activity of PDPK1 (By similarity).
Hydroxyacylglutathione hydrolase, mitochondrial	GLO2	Hagh	MOUSE	Q16775	Mitochondrion matrix. Cytoplasm.	Thiolesterase that catalyzes the hydrolysis of S-D-lactoyl-glutathione to form glutathione and D-lactic acid.
Plakophilin-1	PKP1	Pkp1	MOUSE	P97350	Nucleus.; Cell junction > Desmosome.	Seems to play a role in junctional plaques.
Aldehyde dehydrogenase, dimeric NADP-preferring	AL3A1	Aldh3a1	MOUSE	P30838	Cytoplasm.	ALDHs play a major role in the detoxification of alcohol-derived acetaldehyde. They are involved in the metabolism of corticosteroids, biogenic amines, neurotransmitters, and lipid peroxidation. This protein preferentially oxidizes aromatic aldehyde substrates. It may play a role in the oxidation of toxic aldehydes and in preventing corneal damage caused by ultraviolet light.	Constitutively expressed in cornea, stomach, skin, bladder and lungs. Lowest expression levels in lungs and bladder.
Bisphosphoglycerate mutase	PMGE	Bpgm	MOUSE	P07738		Plays a major role in regulating hemoglobin oxygen affinity by controlling the levels of its allosteric effector 2,3-bisphosphoglycerate (2,3-BPG). Also exhibits mutase (EC 5.4.2.1) and phosphatase (EC 3.1.3.13) activities.	Expressed in red blood cells. Expressed in placenta (labyrinthine trophoblasts).
Myosin-14	MYH14	Myh14	MOUSE	Q7Z406
Lupus La protein homolog	LA	Ssb	MOUSE	P05455	Nucleus.	Binds to the 3' poly(U) terminus of nascent RNA polymerase III transcripts, protecting them from exonuclease digestion and facilitating their folding and maturation.
V-type proton ATPase subunit E 1	VATE1	Atp6v1e1	MOUSE	P36543		Subunit of the peripheral V1 complex of vacuolar ATPase essential for assembly or catalytic function. V-ATPase is responsible for acidifying a variety of intracellular compartments in eukaryotic cells.	Expressed within the midpiece of sperm tail (at protein level). Ubiquitous.
Ubiquitin-like modifier-activating enzyme 1	UBA1	Uba1	MOUSE	P22314	Cytoplasm.; Mitochondrion. Nucleus.	Catalyzes the first step in ubiquitin conjugation to mark cellular proteins for degradation through the ubiquitin-proteasome system. Activates ubiquitin by first adenylating its C-terminal glycine residue with ATP, and thereafter linking this residue to the side chain of a cysteine residue in E1, yielding a ubiquitin-E1 thioester and free AMP. Essential for the formation of radiation-induced foci…	Ubiquitously expressed. In testis, expressed in A spermatogonia and spermatids but at very low levels in pachytene spermatocytes.
Lysosome-associated membrane glycoprotein 2	LAMP2	Lamp2	MOUSE	P13473	Cell membrane; Single-pass type I membrane protein. Endosome membrane > Single-pass type I membrane protein. Lysosome membrane > Single-pass type I membrane protein.	Implicated in tumor cell metastasis. May function in protection of the lysosomal membrane from autodigestion, maintenance of the acidic environment of the lysosome, adhesion when expressed on the cell surface (plasma membrane), and inter- and intracellular signal transduction. Protects cells from the toxic effects of methylating mutagens.
Complement C5	CO5	C5	MOUSE	P01031
Sideroflexin-1	SFXN1	Sfxn1	MOUSE	Q9H9B4	Mitochondrion membrane; Multi-pass membrane protein.	Might be involved in the transport of a component required for iron utilization into or out of the mitochondria.	Widely expressed, with highest expression in kidney and liver.
L-lactate dehydrogenase B chain	LDHB	Ldhb	MOUSE	P07195	Cytoplasm.
Nucleosome assembly protein 1-like 4	NP1L4	Nap1l4	MOUSE	Q99733	Nucleus.
Extracellular matrix protein 1	ECM1	Ecm1	MOUSE	Q16610	Secreted; Extracellular space > Extracellular matrix.	Involved in endochondral bone formation as negative regulator of bone mineralization. Stimulates the proliferation of endothelial cells and promotes angiogenesis. Inhibits MMP9 proteolytic activity (By similarity).	Expressed in the connective tissues surronding developing long bones, but not in the cartilage. The long isoform is expressed in a number of tissues including liver, heart and lungs. The short isoform is expressed in skin and cartilage-containing tissues such as tail and front paw. No expression is found in brain.
Fetuin-B	FETUB	Fetub	MOUSE	Q9UGM5	Secreted.	Protease inhibitor required for egg fertilization. Required to prevent premature zona pellucida hardening before fertilization, probably by inhibiting the protease activity of ASTL, a protease that mediates the cleavage of ZP2 and triggers zona pellucida hardening.	Liver, lung and tongue.
Sodium/potassium-transporting ATPase subunit alpha-1	AT1A1	Atp1a1	MOUSE	P05023	Cell membrane; Multi-pass membrane protein. Melanosome.	This is the catalytic component of the active enzyme, which catalyzes the hydrolysis of ATP coupled with the exchange of sodium and potassium ions across the plasma membrane. This action creates the electrochemical gradient of sodium and potassium ions, providing the energy for active transport of various nutrients (By similarity).
T-complex protein 1 subunit zeta	TCPZ	Cct6a	MOUSE	P40227	Cytoplasm.	Molecular chaperone; assists the folding of proteins upon ATP hydrolysis. Known to play a role, in vitro, in the folding of actin and tubulin.	Expressed in all tissues examined.
Fatty aldehyde dehydrogenase	AL3A2	Aldh3a2	MOUSE	P51648	Endoplasmic reticulum membrane; Single-pass membrane protein > Cytoplasmic side.	Catalyzes the oxidation of long-chain aliphatic aldehydes to fatty acids. Responsible for conversion of the sphingosine 1-phosphate (S1P) degradation product hexadecenal to hexadecenoic acid (By similarity).
Staphylococcal nuclease domain-containing protein 1	SND1	Snd1	MOUSE	Q7KZF4	Cytoplasm.; Nucleus. Melanosome.	Functions as a bridging factor between STAT6 and the basal transcription factor. Plays a role in PIM1 regulation of MYB activity. Plays a role in cell viability (By similarity). Functions as a transcriptional coactivator for STAT5.
Meprin A subunit alpha	MEP1A	Mep1a	MOUSE	P28825	Membrane; Single-pass type I membrane protein.		Kidney, intestinal brush borders and salivary ducts.
Myosin-4	MYH4	Myh4	MOUSE	Q9Y623
Actin-related protein 2/3 complex subunit 2	ARPC2	Arpc2	MOUSE	O15144	Cytoplasm; Cytoskeleton. Cell projection. Cell junction > Synapse > Synaptosome.	Functions as actin-binding component of the Arp2/3 complex which is involved in regulation of actin polymerization and together with an activating nucleation-promoting factor (NPF) mediates the formation of branched actin networks. Seems to contact the mother actin filament (By similarity).	Expressed in hippocampal neurons (at protein level).
Rho GTPase-activating protein 1	RHG01	Arhgap1	MOUSE	Q07960	Cytoplasm.	GTPase activator for the Rho, Rac and Cdc42 proteins, converting them to the putatively inactive GDP-bound state. Cdc42 seems to be the preferred substrate (By similarity).
Endonuclease domain-containing 1 protein	ENDD1	Endod1	MOUSE	O94919	Secreted.	May act as a DNase and a RNase.
Basigin	BASI	Bsg	MOUSE	P35613	Cell membrane; Single-pass type I membrane protein. Melanosome.	Plays an important role in targeting the monocarboxylate transporters SLC16A1, SLC16A3 and SLC16A8 to the plasma membrane. Plays pivotal roles in spermatogenesis, embryo implantation, neural network formation and tumor progression. Stimulates adjacent fibroblasts to produce matrix metalloproteinases (MMPS). Seems to be a receptor for oligomannosidic glycans. In vitro, promotes outgrowth of astroc…	Isoform 1 is specifically expressed in retina. Isoform 2 is widely expressed, including adult organs, embryos and EC cells. Expressed in spermatozoa.
Glutathione reductase, mitochondrial	GSHR	Gsr	MOUSE	P00390	Mitochondrion. Cytoplasm.	Maintains high levels of reduced glutathione in the cytosol.
Mitochondrial carrier homolog 2	MTCH2	Mtch2	MOUSE	Q9Y6C9	Mitochondrion inner membrane; Multi-pass membrane protein.	The substrate transported is not yet known. Induces mitochondrial depolarization (By similarity).
Hyaluronan-binding protein 2	HABP2	Habp2	MOUSE	Q14520
3-hydroxyisobutyryl-CoA hydrolase, mitochondrial	HIBCH	Hibch	MOUSE	Q6NVY1	Mitochondrion.	Hydrolyzes 3-hydroxyisobutyryl-CoA (HIBYL-CoA), a saline catabolite. Has high activity toward isobutyryl-CoA. Could be an isobutyryl-CoA dehydrogenase that functions in valine catabolism. Also hydrolyzes 3-hydroxypropanoyl-CoA (By similarity).
Golgi apparatus protein 1	GSLG1	Glg1	MOUSE	Q92896	Cell membrane; Single-pass type I membrane protein. Golgi apparatus membrane > Single-pass type I membrane protein.	Binds fibroblast growth factor (By similarity). Binds E-selectin (cell-adhesion lectin on endothelial cells mediating the binding of neutrophils).	Widely expressed; found in myeloid cells, fibroblasts, colon carcinoma, endothelioma, teratocarcinoma, lymphoma, myeloma.
Reticulon-4	RTN4	Rtn4	MOUSE	Q9NQC3	Endoplasmic reticulum membrane; Multi-pass membrane protein.	Developmental neurite growth regulatory factor with a role as a negative regulator of axon-axon adhesion and growth, and as a facilitator of neurite branching. Regulates neurite fasciculation, branching and extension in the developing nervous system. Involved in down-regulation of growth, stabilization of wiring and restriction of plasticity in the adult CNS. Regulates the radial migration of cor…
Deoxyribonuclease-1	DNAS1	Dnase1	MOUSE	P49183	Secreted.; Nucleus envelope.	Among other functions, seems to be involved in cell death by apoptosis. Binds specifically to G-actin and blocks actin polymerization (By similarity).	In striated muscle, kidney, intestine, liver, lymphnodes, but not in the heart, spleen or pancreas.
45 kDa calcium-binding protein	CAB45	Sdf4	MOUSE	Q9BRK5	Golgi apparatus lumen.	May regulate calcium-dependent activities in the endoplasmic reticulum lumen or post-ER compartment.	Ubiquitous.
Catenin alpha-1	CTNA1	Ctnna1	MOUSE	P35221	Cytoplasm; Cytoskeleton. Cell junction > Adherens junction. Cell membrane > Peripheral membrane protein > Cytoplasmic side. Cell junction.	Associates with the cytoplasmic domain of a variety of cadherins. The association of catenins to cadherins produces a complex which is linked to the actin filament network, and which seems to be of primary importance for cadherins cell-adhesion properties. Can associate with both E- and N-cadherins. Originally believed to be a stable component of E-cadherin/catenin adhesion complexes and to media…	Expressed ubiquitously in normal tissues.
Mitochondrial import receptor subunit TOM70	TOM70	Tomm70a	MOUSE	O94826	Mitochondrion outer membrane; Single-pass membrane protein.	Receptor that accelerates the import of all mitochondrial precursor proteins.	Expressed in the base region of the oxyntic and pyloric mucosae.
Serpin B6	SPB6	Serpinb6	MOUSE	P35237	Cytoplasm.	Inhibitor of cathepsin G, kallikrein-8 and thrombin. May play an important role in the inner ear in the protection against leakage of lysosomal content during stress. May be involved in the regulation of serine proteinases present in the brain or extravasated from the blood.	Expressed in the inner ear hair cells, keratinocytes of hair follicles and epidermis in abdominal skin.
14-3-3 protein theta	1433T	Ywhaq	MOUSE	P27348	Cytoplasm.	Adapter protein implicated in the regulation of a large spectrum of both general and specialized signaling pathways. Binds to a large number of partners, usually by recognition of a phosphoserine or phosphothreonine motif. Binding generally results in the modulation of the activity of the binding partner. Negatively regulates the kinase activity of PDPK1 (By similarity).
Band 3 anion transport protein	B3AT	Slc4a1	MOUSE	P02730	Cell membrane; Multi-pass membrane protein. Basolateral cell membrane > Multi-pass membrane protein.	Functions both as a transporter that mediates electroneutral anion exchange across the cell membrane and as a structural protein. Major integral membrane glycoprotein of the erythrocyte membrane; required for normal flexibility and stability of the erythrocyte membrane and for normal erythrocyte shape via the interactions of its cytoplasmic domain with cytoskeletal proteins, glycolytic enzymes, a…	Erythrocytes.
T-complex protein 1 subunit eta	TCPH	Cct7	MOUSE	Q99832	Cytoplasm.	Molecular chaperone; assists the folding of proteins upon ATP hydrolysis. Known to play a role, in vitro, in the folding of actin and tubulin.
Tripeptidyl-peptidase 1	TPP1	Tpp1	MOUSE	O14773	Lysosome.; Melanosome.	Lysosomal serine protease with tripeptidyl-peptidase I activity. May act as a non-specific lysosomal peptidase which generates tripeptides from the breakdown products produced by lysosomal proteinases. Requires substrates with an unsubstituted N-terminus (By similarity).
Major vault protein	MVP	Mvp	MOUSE	Q14764	Cytoplasm.; Nucleus.	Required for normal vault structure. Vaults are multi-subunit structures that may act as scaffolds for proteins involved in signal transduction. Vaults may also play a role in nucleo-cytoplasmic transport. Down-regulates INFG-mediated STAT1 signaling and subsequent activation of JAK. Down-regulates SRC activity and signaling through MAP kinases (By similarity).
T-complex protein 1 subunit epsilon	TCPE	Cct5	MOUSE	P48643	Cytoplasm.; Cytoplasm > Cytoskeleton > Microtubule organizing center > Centrosome.	Molecular chaperone; assists the folding of proteins upon ATP hydrolysis. As part of the BBS/CCT complex may play a role in the assembly of BBSome, a complex involved in ciliogenesis regulating transports vesicles to the cilia. Known to play a role, in vitro, in the folding of actin and tubulin (By similarity).
Probable ATP-dependent RNA helicase DDX17	DDX17	Ddx17	MOUSE	Q92841	Nucleus.; Nucleus > Nucleolus.	RNA-dependent ATPase activity. Involved in transcriptional regulation. Transcriptional coactivator for estrogen receptor ESR1. Increases ESR1 AF-1 domain-mediated transactivation (By similarity). Synergizes with DDX5 and SRA1 RNA to activate MYOD1 transcriptional activity and probably involved in skeletal muscle differentiation. Required for zinc-finger antiviral protein ZC3HAV1-mediated mRNA deg…
Spliceosome RNA helicase Ddx39b	DX39B	Ddx39b	MOUSE	Q13838	Nucleus.; Nucleus speckle. Cytoplasm.	Involved in nuclear export of spliced and unspliced mRNA. Assembling component of the TREX complex which is thought to couple mRNA transcription, processing and nuclear export, and specifically associates with spliced mRNA and not with unspliced pre-mRNA. TREX is recruited to spliced mRNAs by a transcription-independent mechanism, binds to mRNA upstream of the exon-junction complex (EJC) and is r…
Matrilysin	MMP7	Mmp7	MOUSE	Q10738	Secreted; Extracellular space > Extracellular matrix.	Degrades casein, gelatins of types I, III, IV, and V, and fibronectin. Activates procollagenase (By similarity).; May play a role in tissue reorganization.
Heat shock 70 kDa protein 4	HSP74	Hspa4	MOUSE	P34932	Cytoplasm.
Long-chain-fatty-acid--CoA ligase 1	ACSL1	Acsl1	MOUSE	P33121	Mitochondrion outer membrane; Single-pass type III membrane protein. Peroxisome membrane > Single-pass type III membrane protein. Microsome membrane > Single-pass type III membrane protein. Endoplasmic reticulum membrane > Single-pass type III membrane protein.	Activation of long-chain fatty acids for both synthesis of cellular lipids, and degradation via beta-oxidation. Preferentially uses oleate, arachidonate, eicosapentaenoate and docosahexaenoate as substrates (By similarity).
Calpain-5	CAN5	Capn5	MOUSE	O08688
Drebrin-like protein	DBNL	Dbnl	MOUSE	Q9UJU6	Cytoplasm; Cytoskeleton. Cell projection > Lamellipodium. Cell projection > Ruffle. Cytoplasm > Cell cortex. Cytoplasm > Cytosol. Cell junction > Synapse. Cell projection. Cell membrane > Peripheral membrane protein > Cytoplasmic side. Cytoplasmic vesicle > Clathrin-coated vesicle membrane > Peripheral membrane protein > Cytoplasmic side. Golgi apparatus membrane > Peripheral membrane protein > C…	Adapter protein that binds F-actin and DNM1, and thereby plays a role in receptor-mediated endocytosis. Plays a role in the reorganization of the actin cytoskeleton, formation of cell projections, such as neurites, in neuron morphogenesis and synapse formation via its interaction with WASL and COBL. Does not bind G-actin and promote actin polymerization by itself. Required for the formation of or…	Detected in hippocampus neurons and in the Purkinje cell layer in cerebellum (at protein level). Predominantly expressed in brain, thymus and spleen. Also found in testis, heart and lung. Little or no expression detected in ovary or muscle.
PDZ and LIM domain protein 1	PDLI1	Pdlim1	MOUSE	O00151	Cytoplasm; Cytoskeleton.	Cytoskeletal protein that may act as an adapter that brings other proteins (like kinases) to the cytoskeleton.	Expressed in heart, lung, spleen, testis and skeletal muscle.
Collagen alpha-2(I) chain	CO1A2	Col1a2	MOUSE	P08123	Secreted; Extracellular space > Extracellular matrix.	Type I collagen is a member of group I collagen (fibrillar forming collagen).	Forms the fibrils of tendon, ligaments and bones. In bones the fibrils are mineralized with calcium hydroxyapatite.
Myosin-1	MYH1	Myh1	MOUSE	P12882	Cytoplasm; Myofibril.	Muscle contraction.
Heat shock protein 75 kDa, mitochondrial	TRAP1	Trap1	MOUSE	Q12931	Mitochondrion.; Mitochondrion inner membrane. Mitochondrion matrix.	Chaperone that expresses an ATPase activity. Involved in maintaining mitochondrial function and polarization, most likely through stabilization of mitochondrial complex I. Is a negative regulator of mitochondrial respiration able to modulate the balance between oxidative phosphorylation and aerobic glycolysis. The impact of TRAP1 on mitochondrial respiration is probably mediated by modulation of …
Asparagine--tRNA ligase, cytoplasmic	SYNC	Nars	MOUSE	O43776	Cytoplasm.
Osteopontin	OSTP	Spp1	MOUSE	P10923	Secreted.	Binds tightly to hydroxyapatite. Appears to form an integral part of the mineralized matrix. Probably important to cell-matrix interaction.; Acts as a cytokine involved in enhancing production of interferon-gamma and interleukin-12 and reducing production of interleukin-10 and is essential in the pathway that leads to type I immunity.
Cytosolic non-specific dipeptidase	CNDP2	Cndp2	MOUSE	Q96KP4	Cytoplasm.	Hydrolyzes a variety of dipeptides including L-carnosine. Has a strong preference for Cys-Gly (By similarity).	Highly expressed in the parafascicular nucleus of the thalamus, tuberomammillary nucleus of the hypothalamus and the mitral cell layer of the olfactory bulb.
Fructose-bisphosphate aldolase B	ALDOB	Aldob	MOUSE	P05062	Cytoplasm; Cytoskeleton > Microtubule organizing center > Centrosome > Centriolar satellite.
Copine-3	CPNE3	Cpne3	MOUSE	O75131		May function in membrane trafficking. Exhibits calcium-dependent phospholipid binding properties (By similarity).
Lactadherin	MFGM	Mfge8	MOUSE	Q08431	Membrane; Peripheral membrane protein. Secreted.	Contributes to phagocytic removal of apoptotic cells in many tissues. Specific ligand for the alpha-v/beta-3 and alpha-v/beta-5 receptors. Also binds to phosphatidylserine-enriched cell surfaces in a receptor-independent manner. Zona pellucida-binding protein which may play a role in gamete interaction (By similarity). Plays an important role in the maintenance of intestinal epithelial homeostasi…	Mammary epithelial cell surfaces and spermatozoan. Isoform 2 is present in brain, heart, kidney and spleen and at low levels in lung, liver, small intestine and testis.
V-type proton ATPase subunit H	VATH	Atp6v1h	MOUSE	Q9UI12		Subunit of the peripheral V1 complex of vacuolar ATPase. Subunit H activates the ATPase activity of the enzyme and couples ATPase activity to proton flow. Vacuolar ATPase is responsible for acidifying a variety of intracellular compartments in eukaryotic cells, thus providing most of the energy required for transport processes in the vacuolar system. Involved in the endocytosis mediated by clathr…
Sulfhydryl oxidase 1	QSOX1	Qsox1	MOUSE	Q8BND5
Brain-specific angiogenesis inhibitor 1-associated protein 2-like protein 1	BI2L1	Baiap2l1	MOUSE	Q80Y61	Cytoplasm; Cytoskeleton.	May function as adapter protein. Involved in the formation of clusters of actin bundles. Plays a role in the reorganization of the actin cytoskeleton in response to bacterial infection (By similarity).	Detected in bladder, liver, testes, heart, lung, spleen, brain and skeletal muscle (at protein level).
C-1-tetrahydrofolate synthase, cytoplasmic	C1TC	Mthfd1	MOUSE	P11586	Cytoplasm.
Prostasin	PRSS8	Prss8	MOUSE	Q9ESD1	Cell membrane; Single-pass membrane protein. Secreted; Extracellular space. Secreted; Extracellular space. Secreted; Extracellular space.	Possesses a trypsin-like cleavage specificity with a preference for poly-basic substrates (By similarity). Stimulates epithelial sodium channel (ENaC) activity through activating cleavage of the gamma subunits (SCNN1G).
Galactocerebrosidase	GALC	Galc	MOUSE	P54818	Lysosome.	Hydrolyzes the galactose ester bonds of galactosylceramide, galactosylsphingosine, lactosylceramide, and monogalactosyldiglyceride. Enzyme with very low activity responsible for the lysosomal catabolism of galactosylceramide, a major lipid in myelin, kidney and epithelial cells of small intestine and colon.	Detected in brain and kidney.
ATP-dependent RNA helicase DDX1	DDX1	Ddx1	MOUSE	Q92499	Nucleus.; Cytoplasm. Cytoplasmic granule.	Acts as an ATP-dependent RNA helicase, able to unwind both RNA-RNA and RNA-DNA duplexes. Possesses 5' single-stranded RNA overhang nuclease activity. Possesses ATPase activity on various RNA, but not DNA polynucleotides. May play a role in RNA clearance at DNA double-strand breaks (DSBs), thereby facilitating the template-guided repair of transcriptionally active regions of the genome. Together w…	Testis-specific. Expressed in the germ line stem cells, spermatogonia and spermatocytes of the testis. Also expressed in the seminoma and nonseminoma types of testicular germ cell tumors (TGCTs) (at protein level).
STE20-like serine/threonine-protein kinase	SLK	Slk	MOUSE	Q9H2G2	Cytoplasm.	Mediates apoptosis and actin stress fiber dissolution.	Ubiquitously expressed.
Spectrin alpha chain, non-erythrocytic 1	SPTN1	Sptan1	MOUSE	Q13813	Cytoplasm; Cytoskeleton. Cytoplasm > Cell cortex.	Fodrin, which seems to be involved in secretion, interacts with calmodulin in a calcium-dependent manner and is thus candidate for the calcium-dependent movement of the cytoskeleton at the membrane.
Hexokinase-1	HXK1	Hk1	MOUSE	P19367	Mitochondrion outer membrane; Peripheral membrane protein. Membrane.		In rapidly growing tumor cells exhibiting high glucose catabolic rates, isoform HK1 is markedly elevated. Isoform HK1-SA, isoform HK1-SB and isoform HK1-SC are found only in spermatogenic cells. Isoform HK1-SC is detected in round spermatids, condensing spermatids and mature sperm where it is found in the head membranes, mitochondria of the midpiece and the fibrous sheath of the flagellum. Expres…
PDZ and LIM domain protein 5	PDLI5	Pdlim5	MOUSE	Q96HC4	Cell junction; Synapse > Postsynaptic cell membrane > Postsynaptic density. Cell junction > Synapse > Synaptosome. Cytoplasm.	May play an important role in the heart development by scaffolding PKC to the Z-disk region. Isoform 2 and isoform 3 may negatively modulate the scaffolding activity of isoform 1. May play a role in the regulation of cardiomyocyte expansion. Overexpression promotes the development of heart hypertrophy. Contributes to the regulation of dendritic spine morphogenesis in neurons. May restrain postsyn…
Renin receptor	RENR	Atp6ap2	MOUSE	O75787	Membrane; Single-pass type I membrane protein.	Functions as a renin and prorenin cellular receptor. May mediate renin-dependent cellular responses by activating ERK1 and ERK2. By increasing the catalytic efficiency of renin in AGT/angiotensinogen conversion to angiotensin I, it may also play a role in the renin-angiotensin system (RAS) (By similarity).
Copine-1	CPNE1	Cpne1	MOUSE	Q99829		May function in membrane trafficking. Exhibits calcium-dependent phospholipid binding properties.
Guanine nucleotide-binding protein G(k) subunit alpha	GNAI3	Gnai3	MOUSE	P08754	Cytoplasm.; Cell membrane. Cytoplasm > Cytoskeleton > Microtubule organizing center > Centrosome.	Guanine nucleotide-binding proteins (G proteins) are involved as modulators or transducers in various transmembrane signaling systems. G(k) is the stimulatory G protein of receptor-regulated K(+) channels. The active GTP-bound form prevents the association of RGS14 with centrosomes and is required for the translocation of RGS14 from the cytoplasm to the plasma membrane. May play a role in cell di…
Sorting and assembly machinery component 50 homolog	SAM50	Samm50	MOUSE	Q9Y512	Mitochondrion outer membrane; Multi-pass membrane protein. Cytoplasm.	May be required for the assembly pathway of mitochondrial outer membrane proteins.
Glycogen phosphorylase, liver form	PYGL	Pygl	MOUSE	P06737		Phosphorylase is an important allosteric enzyme in carbohydrate metabolism. Enzymes from different sources differ in their regulatory mechanisms and in their natural substrates. However, all known phosphorylases share catalytic and structural properties (By similarity).
Dynamin-2	DYN2	Dnm2	MOUSE	P50570	Cytoplasm.; Cytoplasm > Cytoskeleton. Cell junction. Membrane > Clathrin-coated pit. Cell junction > Synapse > Postsynaptic cell membrane > Postsynaptic density. Cell junction > Synapse. Midbody.	Microtubule-associated force-producing protein involved in producing microtubule bundles and able to bind and hydrolyze GTP. Plays a role in the regulation of neuron morphology, axon growth and formation of neuronal growth cones (By similarity). Plays an important role in vesicular trafficking processes, in particular endocytosis. Involved in cytokinesis.	Expressed in most tissues during embryonic development, including the peripheral nervous system although no expression is evident in skeletal muscle or heart.
Ubiquitin carboxyl-terminal hydrolase 5	UBP5	Usp5	MOUSE	P45974		Cleaves linear and branched multiubiquitin polymers with a marked preference for branched polymers. Involved in unanchored 'Lys-48'-linked polyubiquitin disassembly. Binds linear and 'Lys-63'-linked polyubiquitin with a lower affinity (By similarity).
Serine/threonine-protein phosphatase 2A 65 kDa regulatory subunit A alpha isoform	2AAA	Ppp2r1a	MOUSE	P30153	Cytoplasm.; Chromosome > Centromere.	The PR65 subunit of protein phosphatase 2A serves as a scaffolding molecule to coordinate the assembly of the catalytic subunit and a variable regulatory B subunit. Required for proper chromosome segregation and for centromeric localization of SGOL1 in mitosis (By similarity).
Alpha-actinin-3	ACTN3	Actn3	MOUSE	Q08043		F-actin cross-linking protein which is thought to anchor actin to a variety of intracellular structures. This is a bundling protein (By similarity).
T-complex protein 1 subunit delta	TCPD	Cct4	MOUSE	P50991	Cytoplasm.; Melanosome. Cytoplasm > Cytoskeleton > Microtubule organizing center > Centrosome.	Molecular chaperone; assists the folding of proteins upon ATP hydrolysis. As part of the BBS/CCT complex may play a role in the assembly of BBSome, a complex involved in ciliogenesis regulating transports vesicles to the cilia. Known to play a role, in vitro, in the folding of actin and tubulin (By similarity).
Heterogeneous nuclear ribonucleoprotein D0	HNRPD	Hnrnpd	MOUSE	Q14103	Nucleus.; Cytoplasm.	Binds with high affinity to RNA molecules that contain AU-rich elements (AREs) found within the 3'-UTR of many proto-oncogenes and cytokine mRNAs. Also binds to double- and single-stranded DNA sequences in a specific manner and functions a transcription factor. Each of the RNA-binding domains specifically can bind solely to a single-stranded non-monotonous 5'-UUAG-3' sequence and also weaker to t…
Mitogen-activated protein kinase 3	MK03	Mapk3	MOUSE	P27361	Cytoplasm.; Nucleus.	Serine/threonine kinase which acts as an essential component of the MAP kinase signal transduction pathway. MAPK1/ERK2 and MAPK3/ERK1 are the 2 MAPKs which play an important role in the MAPK/ERK cascade. They participate also in a signaling cascade initiated by activated KIT and KITLG/SCF. Depending on the cellular context, the MAPK/ERK cascade mediates diverse biological functions such as cell g…
CD177 antigen	CD177	Cd177	MOUSE	Q8R2S8	Cell membrane; Lipid-anchor > GPI-anchor.
26S proteasome non-ATPase regulatory subunit 1	PSMD1	Psmd1	MOUSE	Q99460		Acts as a regulatory subunit of the 26 proteasome which is involved in the ATP-dependent degradation of ubiquitinated proteins.
Heparin cofactor 2	HEP2	Serpind1	MOUSE	P05546		Thrombin inhibitor activated by the glycosaminoglycans, heparin or dermatan sulfate. In the presence of the latter, HC-II becomes the predominant thrombin inhibitor in place of antithrombin III (AT). Also inhibits chymotrypsin, but in a glycosaminoglycan-independent manner.	Expressed predominantly in liver.
Ras GTPase-activating-like protein IQGAP1	IQGA1	Iqgap1	MOUSE	P46940	Cell membrane.	Binds to activated CDC42 but does not stimulate its GTPase activity. It associates with calmodulin. Could serve as an assembly scaffold for the organization of a multimolecular complex that would interface incoming signals to the reorganization of the actin cytoskeleton at the plasma membrane. May promote neurite outgrowth.
Keratin, type II cuticular Hb2	KRT82	Krt82	MOUSE	Q9NSB4
T-complex protein 1 subunit alpha	TCPA	Tcp1	MOUSE	P17987	Cytoplasm.; Cytoplasm > Cytoskeleton > Microtubule organizing center > Centrosome.	Molecular chaperone; assists the folding of proteins upon ATP hydrolysis. As part of the BBS/CCT complex may play a role in the assembly of BBSome, a complex involved in ciliogenesis regulating transports vesicles to the cilia. Known to play a role, in vitro, in the folding of actin and tubulin (By similarity).
Vinculin	VINC	Vcl	MOUSE	P18206	Cytoplasm; Cytoskeleton. Cell junction > Adherens junction. Cell membrane > Peripheral membrane protein > Cytoplasmic side. Cell junction > Focal adhesion.	Actin filament (F-actin)-binding protein involved in cell-matrix adhesion and cell-cell adhesion. Regulates cell-surface E-cadherin expression and potentiates mechanosensing by the E-cadherin complex. May also play important roles in cell morphology and locomotion (By similarity).
26S proteasome non-ATPase regulatory subunit 2	PSMD2	Psmd2	MOUSE	Q13200		Acts as a regulatory subunit of the 26 proteasome which is involved in the ATP-dependent degradation of ubiquitinated proteins.
Catenin beta-1	CTNB1	Ctnnb1	MOUSE	P35222	Cytoplasm.; Cytoplasm > Cytoskeleton. Nucleus. Cell junction > Adherens junction. Cell membrane. Cytoplasm > Cytoskeleton > Microtubule organizing center > Centrosome. Cytoplasm > Cytoskeleton > Spindle pole.	Key downstream component of the canonical Wnt signaling pathway. In the absence of Wnt, forms a complex with AXIN1, AXIN2, APC, CSNK1A1 and GSK3B that promotes phosphorylation on N-terminal Ser and Thr residues and ubiquitination of CTNNB1 via BTRC and its subsequent degradation by the proteasome. In the presence of Wnt ligand, CTNNB1 is not ubiquitinated and accumulates in the nucleus, where it …
Acylamino-acid-releasing enzyme	APEH	Apeh	MOUSE	P13798	Cytoplasm.	This enzyme catalyzes the hydrolysis of the N-terminal peptide bond of an N-acetylated peptide to generate an N-acetylated amino acid and a peptide with a free N-terminus. It preferentially cleaves off Ac-Ala, Ac-Met and Ac-Ser (By similarity).
ATP-citrate synthase	ACLY	Acly	MOUSE	P53396	Cytoplasm.	ATP citrate-lyase is the primary enzyme responsible for the synthesis of cytosolic acetyl-CoA in many tissues. Has a central role in de novo lipid synthesis. In nervous tissue it may be involved in the biosynthesis of acetylcholine (By similarity).
Unconventional myosin-Ic	MYO1C	Myo1c	MOUSE	O00159	Cytoplasm.; Cell membrane > Peripheral membrane protein > Cytoplasmic side. Cell projection > Stereocilium membrane. Cytoplasmic vesicle. Cell projection > Ruffle. Nucleus; Nucleolus. Nucleus > Nucleoplasm. Nucleus > Nuclear pore complex.	Myosins are actin-based motor molecules with ATPase activity. Unconventional myosins serve in intracellular movements. Their highly divergent tails bind to membranous compartments, which then are moved relative to actin filaments. Involved in glucose transporter recycling in response to insulin by regulating movement of intracellular GLUT4-containing vesicles to the plasma membrane. Component of …	Isoform 3 is expressed in small intestine, pancreas, brain, kidney, skin, heart muscle, testis, striated muscle, spleen, liver and lung (at protein level). Expressed in brain, testis, adrenal glands, thymus, spleen, kidney, lung, heart, cochlea and vestibule. Expressed in sensory hair cells of the inner ear. Expressed in adipocytes.
Kinesin-1 heavy chain	KINH	Kif5b	MOUSE	P33176	Cytoplasm; Cytoskeleton.	Microtubule-dependent motor required for normal distribution of mitochondria and lysosomes. May be involved in the mechanisms of growth arrest induced by exposure to DNA-damaging drugs or by cellular senescence.
Coagulation factor XIII B chain	F13B	F13b	MOUSE	Q8BH61	Secreted.	The B chain of factor XIII is not catalytically active, but is thought to stabilize the A subunits and regulate the rate of transglutaminase formation by thrombin.	Predominantly expressed in liver and kidney.
Cadherin-1	CADH1	Cdh1	MOUSE	P09803	Cell junction.; Cell membrane > Single-pass type I membrane protein. Endosome. Golgi apparatus > trans-Golgi network.	Cadherins are calcium-dependent cell adhesion proteins. They preferentially interact with themselves in a homophilic manner in connecting cells; cadherins may thus contribute to the sorting of heterogeneous cell types. CDH1 is involved in mechanisms regulating cell-cell adhesions, mobility and proliferation of epithelial cells. Has a potent invasive suppressor role. It is a ligand for integrin al…	Non-neural epithelial tissues.
Nodal modulator 1	NOMO1	Nomo1	MOUSE	Q15155	Membrane; Single-pass type I membrane protein.	May antagonize Nodal signaling.
Cytoplasmic FMR1-interacting protein 1	CYFP1	Cyfip1	MOUSE	Q7L576
ATP-dependent RNA helicase A	DHX9	Dhx9	MOUSE	Q08211	Nucleus; Nucleolus. Cytoplasm.	Component of the CRD-mediated complex that promotes MYC mRNA stability. Unwinds double-stranded DNA and RNA in a 3' to 5' direction. Alterations of secondary structure may subsequently influence interactions with proteins or other nucleic acids. Functions as a transcriptional activator. Involved with LARP6 in the stabilization of type I collagen mRNAs for CO1A1 and CO1A2. As component of a large …
Serine/threonine-protein kinase MRCK beta	MRCKB	Cdc42bpb	MOUSE	Q9Y5S2
Transcription intermediary factor 1-beta	TIF1B	Trim28	MOUSE	Q13263
Leucine-rich PPR motif-containing protein, mitochondrial	LPPRC	Lrpprc	MOUSE	P42704	Mitochondrion.; Nucleus. Nucleus > Nucleoplasm. Nucleus inner membrane. Nucleus outer membrane.	May play a role in RNA metabolism in both nuclei and mitochondria. In the nucleus binds to HNRPA1-associated poly(A) mRNAs and is part of nmRNP complexes at late stages of mRNA maturation which are possibly associated with nuclear mRNA export. May bind mature mRNA in the nucleus outer membrane. In mitochondria binds to poly(A) mRNA. Plays a role in translation or stability of mitochondrially enco…	Strongly expressed in heart, liver and kidney. Weakly expressed in brain, skeletal muscle and testes.
Epiplakin	EPIPL	Eppk1	MOUSE	P58107	Cytoplasm; Cytoskeleton.		High levels in skin, small intestine and salivary gland. Lower levels in lung, uterus and liver. Not detected in brain, kidney, muscle, heart or spleen. In skin, expressed in all epidermal layers but not in the dermis. In intestine, expressed exclusively in the epithelial cell layer of the villi. In liver, expressed at hepatocyte margins.
Nascent polypeptide-associated complex subunit alpha, muscle-specific form	NACAM	Naca	MOUSE	Q13765	Cytoplasm.; Nucleus.	Cardiac- and muscle-specific transcription factor. May act to regulate the expression of genes involved in the development of myotubes. Plays a critical role in ventricular cardiomyocyte expansion and regulates postnatal skeletal muscle growth and regeneration. Involved in the organized assembly of thick and thin filaments of myofibril sarcomeres.	Specifically expressed in heart and skeletal muscle: it is present in differentiated myotubes but not in myoblasts.
Low-density lipoprotein receptor-related protein 2	LRP2	Lrp2	MOUSE	P98164
Filamin-B	FLNB	Flnb	MOUSE	O75369	Cytoplasm; Cell cortex. Cytoplasm > Myofibril > Sarcomere > Z line. Cytoplasm > Cytoskeleton.	Connects cell membrane constituents to the actin cytoskeleton. May promote orthogonal branching of actin filaments and links actin filaments to membrane glycoproteins. Anchors various transmembrane proteins to the actin cytoskeleton (By similarity).	Expressed in hippocampus, cortex, cerebellar Purkinje cells and granule cell layers.
Myosin light chain kinase, smooth muscle	MYLK	Mylk	MOUSE	Q15746	Cytoplasm.; Cell projection > Lamellipodium. Cleavage furrow. Cytoplasm > Cytoskeleton.	Calcium/calmodulin-dependent myosin light chain kinase implicated in smooth muscle contraction via phosphorylation of myosin light chains (MLC). Also regulates actin-myosin interaction through a non-kinase activity. Phosphorylates PTK2B/PYK2 and myosin light-chains. Involved in the inflammatory response (e.g. apoptosis, vascular permeability, leukocyte diapedesis), cell motility and morphology, a…	Smooth muscle isoform expressed in all tissues with highest levels in bladder, uterus, vas deferens, colon, ileum, and tracheae. Isoform 1 expressed in lung, bladder, and vas deferens. Telokin expressed in smooth muscle cells of uterus, vas deferens, bladder, colon, kidney, ureter, ovary and trachea.
Collagen alpha-1(XVIII) chain	COIA1	Col18a1	MOUSE	P39060	Secreted; Extracellular space > Extracellular matrix.	Endostatin potently inhibits endothelial cell proliferation and angiogenesis. May inhibit angiogenesis by binding to the heparan sulfate proteoglycans involved in growth factor signaling.	Expressed in liver, kidney, lung, skeletal muscle and testis.
