# Supplementary material for: Comprehensive proteomic quantification of bladder stone progression in a cystinuric mouse model using data-independent acquisitions
Source: PLoS One. 2022 Jun 30;17(6):e0250137. doi: 10.1371/journal.pone.0250137 (PMC9246204; doi:10.1371/journal.pone.0250137)
Supplement: S4 Table — (XLSX) [file pone.0250137.s004.xlsx]

## Sheet: Table S4_for Fig3b_Heatmap
Table S4- Supplemental Table for Figure 3b: Heatmap across stone sizes
Significant proteins identified and relative amounts in various stone sizes
Gene	Normalized Peak Area					Protein
Names	Large	Medium	Small	Sand	Entry	Names	Organism
Acaa1a	12	26	49	27	Q921H8	3-ketoacyl-CoA thiolase A, peroxisomal (EC 2.3.1.16) (Acetyl-CoA acyltransferase A) (Beta-ketothiolase A) (Peroxisomal 3-oxoacyl-CoA thiolase A)	Mus musculus (Mouse)
Acaa1b	22	35	21	338	Q8VCH0	3-ketoacyl-CoA thiolase B, peroxisomal (EC 2.3.1.155) (EC 2.3.1.16) (EC 2.3.1.9) (Acetyl-CoA acyltransferase B) (Beta-ketothiolase B) (Peroxisomal 3-oxoacyl-CoA thiolase B)	Mus musculus (Mouse)
Acaa2	22	74	37	56	Q8BWT1	3-ketoacyl-CoA thiolase, mitochondrial (EC 2.3.1.16) (Acetyl-CoA acetyltransferase) (EC 2.3.1.9) (Acetyl-CoA acyltransferase) (Acyl-CoA hydrolase, mitochondrial) (EC 3.1.2.-) (EC 3.1.2.1) (EC 3.1.2.2) (Beta-ketothiolase) (Mitochondrial 3-oxoacyl-CoA thiolase)	Mus musculus (Mouse)
Acadl	29	94	37	93	P51174	Long-chain specific acyl-CoA dehydrogenase, mitochondrial (LCAD) (EC 1.3.8.8)	Mus musculus (Mouse)
Aco2	29	47	22	75	Q99KI0	Aconitate hydratase, mitochondrial (Aconitase) (EC 4.2.1.3) (Citrate hydro-lyase)	Mus musculus (Mouse)
Acsf2	29	27	8	63	Q8VCW8	Medium-chain acyl-CoA ligase ACSF2, mitochondrial (EC 6.2.1.2)	Mus musculus (Mouse)
Actb	192	162	86	320	P60710	Actin, cytoplasmic 1 (Beta-actin) [Cleaved into: Actin, cytoplasmic 1, N-terminally processed]	Mus musculus (Mouse)
Actr3	25	63	39	40	Q99JY9	Actin-related protein 3 (Actin-like protein 3)	Mus musculus (Mouse)
Adh7	35	12	9	8	Q64437	All-trans-retinol dehydrogenase [NAD(+)] ADH7 (EC 1.1.1.105) (ADH-C2) (Alcohol dehydrogenase 7) (Alcohol dehydrogenase class 4 mu/sigma chain) (EC 1.1.1.1) (Alcohol dehydrogenase class IV mu/sigma chain) (Gastric alcohol dehydrogenase) (Omega-hydroxydecanoate dehydrogenase ADH7) (EC 1.1.1.66) (Retinol dehydrogenase)	Mus musculus (Mouse)
Ahsg	32	18	17	14	P29699	Alpha-2-HS-glycoprotein (Countertrypin) (Fetuin-A)	Mus musculus (Mouse)
Akr1b1	367	95	141	101	P45376	Aldo-keto reductase family 1 member B1 (EC 1.1.1.300) (EC 1.1.1.372) (EC 1.1.1.54) (Aldehyde reductase) (Aldo-keto reductase family 1 member B3) (Aldose reductase) (AR) (EC 1.1.1.21)	Mus musculus (Mouse)
Akr1b8	56	12	31	10	P45377	Aldose reductase-related protein 2 (AR) (EC 1.1.1.21) (Aldehyde reductase) (Fibroblast growth factor-regulated protein) (Protein FR-1)	Mus musculus (Mouse)
Aldh3b1	168	435	126	398	Q80VQ0	Aldehyde dehydrogenase family 3 member B1 (EC 1.2.1.28) (EC 1.2.1.5) (EC 1.2.1.7) (Aldehyde dehydrogenase 7)	Mus musculus (Mouse)
Amy2	60	9	11	15	P00688	Pancreatic alpha-amylase (PA) (EC 3.2.1.1) (1,4-alpha-D-glucan glucanohydrolase)	Mus musculus (Mouse)
Anp32a	28	25	16	48	O35381	Acidic leucine-rich nuclear phosphoprotein 32 family member A (Acidic nuclear phosphoprotein pp32) (Leucine-rich acidic nuclear protein) (LANP) (Potent heat-stable protein phosphatase 2A inhibitor I1PP2A)	Mus musculus (Mouse)
Anp32b	107	149	95	193	Q9EST5	Acidic leucine-rich nuclear phosphoprotein 32 family member B (Proliferation-related acidic leucine-rich protein PAL31)	Mus musculus (Mouse)
Apoh	216	467	438	90	Q01339	Beta-2-glycoprotein 1 (APC inhibitor) (Activated protein C-binding protein) (Apolipoprotein H) (Apo-H) (Beta-2-glycoprotein I) (B2GPI) (Beta(2)GPI)	Mus musculus (Mouse)
B2m	37	50	16	725	P01887	Beta-2-microglobulin	Mus musculus (Mouse)
Bgn	6	13	10	31	P28653	Biglycan (Bone/cartilage proteoglycan I) (PG-S1)	Mus musculus (Mouse)
C3	67	136	209	24	P01027	Complement C3 (HSE-MSF) [Cleaved into: Complement C3 beta chain; C3-beta-c (C3bc); Complement C3 alpha chain; C3a anaphylatoxin; Acylation stimulating protein (ASP) (C3adesArg); Complement C3b alpha' chain; Complement C3c alpha' chain fragment 1; Complement C3dg fragment; Complement C3g fragment; Complement C3d fragment; Complement C3f fragment; Complement C3c alpha' chain fragment 2]	Mus musculus (Mouse)
Calm1	23	27	23	61	P0DP26	Calmodulin-1	Mus musculus (Mouse)
Calr	22	27	44	103	P14211	Calreticulin (CRP55) (Calregulin) (Endoplasmic reticulum resident protein 60) (ERp60) (HACBP)	Mus musculus (Mouse)
Capns1	24	56	20	50	O88456	Calpain small subunit 1 (CSS1) (Calcium-activated neutral proteinase small subunit) (CANP small subunit) (Calcium-dependent protease small subunit) (CDPS) (Calcium-dependent protease small subunit 1) (Calpain regulatory subunit)	Mus musculus (Mouse)
Cfd	46	21	14	141	P03953	Complement factor D (EC 3.4.21.46) (28 kDa adipocyte protein) (Adipsin) (C3 convertase activator) (Properdin factor D)	Mus musculus (Mouse)
Chchd3	7	18	10	16	Q9CRB9	MICOS complex subunit Mic19 (Coiled-coil-helix-coiled-coil-helix domain-containing protein 3)	Mus musculus (Mouse)
Ckmt1	23	56	25	59	P30275	Creatine kinase U-type, mitochondrial (EC 2.7.3.2) (Acidic-type mitochondrial creatine kinase) (Mia-CK) (Ubiquitous mitochondrial creatine kinase) (U-MtCK)	Mus musculus (Mouse)
Cltb	8	50	5	40	Q6IRU5	Clathrin light chain B (Lcb)	Mus musculus (Mouse)
Cltc	11	10	12	24	Q68FD5	Clathrin heavy chain 1	Mus musculus (Mouse)
Clu	231	120	189	350	Q06890	Clusterin (Apolipoprotein J) (Apo-J) (Clustrin) (Sulfated glycoprotein 2) (SGP-2) [Cleaved into: Clusterin beta chain; Clusterin alpha chain]	Mus musculus (Mouse)
Col1a1	11	30	12	36	P11087	Collagen alpha-1(I) chain (Alpha-1 type I collagen)	Mus musculus (Mouse)
Col1a2	4	42	13	46	Q01149	Collagen alpha-2(I) chain (Alpha-2 type I collagen)	Mus musculus (Mouse)
Coro1c	14	24	12	35	Q9WUM4	Coronin-1C (Coronin-3)	Mus musculus (Mouse)
Cox6b1	30	99	26	98	P56391	Cytochrome c oxidase subunit 6B1 (Cytochrome c oxidase subunit VIb isoform 1) (COX VIb-1)	Mus musculus (Mouse)
Cps1	97	5	129	17	Q8C196	Carbamoyl-phosphate synthase [ammonia], mitochondrial (EC 6.3.4.16) (Carbamoyl-phosphate synthetase I) (CPSase I)	Mus musculus (Mouse)
Csrp1	8	6	12	23	P97315	Cysteine and glycine-rich protein 1 (Cysteine-rich protein 1) (CRP) (CRP1)	Mus musculus (Mouse)
Ctsd	19	44	16	51	P18242	Cathepsin D (EC 3.4.23.5)	Mus musculus (Mouse)
Dbi	50	14	7	8	P31786	Acyl-CoA-binding protein (ACBP) (Diazepam-binding inhibitor) (DBI) (Endozepine) (EP)	Mus musculus (Mouse)
Ddx1	14	30	17	28	Q91VR5	ATP-dependent RNA helicase DDX1 (EC 3.6.4.13) (DEAD box protein 1)	Mus musculus (Mouse)
Ddx3x	36	22	26	19	Q62167	ATP-dependent RNA helicase DDX3X (EC 3.6.4.13) (D1Pas1-related sequence 2) (DEAD box RNA helicase DEAD3) (mDEAD3) (DEAD box protein 3, X-chromosomal) (Embryonic RNA helicase)	Mus musculus (Mouse)
Dhx9	7	6	8	14	O70133	ATP-dependent RNA helicase A (EC 3.6.4.13) (DEAH box protein 9) (mHEL-5) (Nuclear DNA helicase II) (NDH II) (RNA helicase A) (RHA)	Mus musculus (Mouse)
Dnaja1	11	12	25	47	P63037	DnaJ homolog subfamily A member 1 (DnaJ protein homolog 2) (Heat shock 40 kDa protein 4) (Heat shock protein J2) (HSJ-2)	Mus musculus (Mouse)
Dnajb11	8	12	16	14	Q99KV1	DnaJ homolog subfamily B member 11 (APOBEC1-binding protein 2) (ABBP-2) (ER-associated DNAJ) (ER-associated Hsp40 co-chaperone) (Endoplasmic reticulum DNA J domain-containing protein 3) (ER-resident protein ERdj3) (ERdj3) (ERj3p)	Mus musculus (Mouse)
Dstn	109	71	47	60	Q9R0P5	Destrin (Actin-depolymerizing factor) (ADF) (Sid 23)	Mus musculus (Mouse)
Egf	1094	261	346	222	P01132	Pro-epidermal growth factor (EGF) [Cleaved into: Epidermal growth factor]	Mus musculus (Mouse)
Eif2s3x	8	26	9	25	Q9Z0N1	Eukaryotic translation initiation factor 2 subunit 3, X-linked (Eukaryotic translation initiation factor 2 subunit gamma, X-linked) (eIF-2-gamma X)	Mus musculus (Mouse)
Eif5a	15	59	13	53	P63242	Eukaryotic translation initiation factor 5A-1 (eIF-5A-1) (eIF-5A1) (Eukaryotic initiation factor 5A isoform 1) (eIF-5A) (eIF-4D)	Mus musculus (Mouse)
Epx	13	22	60	86	P49290	Eosinophil peroxidase (EPO) (EC 1.11.1.7) [Cleaved into: Eosinophil peroxidase light chain; Eosinophil peroxidase heavy chain]	Mus musculus (Mouse)
Esd	86	22	26	21	Q9R0P3	S-formylglutathione hydrolase (FGH) (EC 3.1.2.12) (Esterase 10) (Esterase D) (Sid 478)	Mus musculus (Mouse)
Etfb	78	83	79	135	Q9DCW4	Electron transfer flavoprotein subunit beta (Beta-ETF)	Mus musculus (Mouse)
Evpl	7	21	10	26	Q9D952	Envoplakin (210 kDa cornified envelope precursor protein) (p210)	Mus musculus (Mouse)
F2	119	58	89	47	P19221	Prothrombin (EC 3.4.21.5) (Coagulation factor II) [Cleaved into: Activation peptide fragment 1; Activation peptide fragment 2; Thrombin light chain; Thrombin heavy chain]	Mus musculus (Mouse)
Fabp4	72	30	12	22	P04117	Fatty acid-binding protein, adipocyte (3T3-L1 lipid-binding protein) (Adipocyte lipid-binding protein) (ALBP) (Adipocyte-type fatty acid-binding protein) (A-FABP) (AFABP) (Fatty acid-binding protein 4) (Myelin P2 protein homolog) (P15) (P2 adipocyte protein) (Protein 422)	Mus musculus (Mouse)
Fabp5	31	8	6	7	Q05816	Fatty acid-binding protein 5 (Epidermal-type fatty acid-binding protein) (E-FABP) (Fatty acid-binding protein, epidermal) (Keratinocyte lipid-binding protein) (Psoriasis-associated fatty acid-binding protein homolog) (PA-FABP)	Mus musculus (Mouse)
Faf2	6	8	11	12	Q3TDN2	FAS-associated factor 2 (UBX domain-containing protein 8)	Mus musculus (Mouse)
Fgb	165	228	516	21	Q8K0E8	Fibrinogen beta chain [Cleaved into: Fibrinopeptide B; Fibrinogen beta chain]	Mus musculus (Mouse)
Fgg	206	193	230	22	Q8VCM7	Fibrinogen gamma chain	Mus musculus (Mouse)
Fmo5	119	263	100	213	P97872	Dimethylaniline monooxygenase [N-oxide-forming] 5 (EC 1.14.13.8) (Dimethylaniline oxidase 5) (Hepatic flavin-containing monooxygenase 5) (FMO 5)	Mus musculus (Mouse)
Fn1	24	22	44	9	P11276	Fibronectin (FN) [Cleaved into: Anastellin]	Mus musculus (Mouse)
G6pdx	98	50	56	36	Q00612	Glucose-6-phosphate 1-dehydrogenase X (G6PD) (EC 1.1.1.49)	Mus musculus (Mouse)
Gapdh	448	312	318	266	P16858	Glyceraldehyde-3-phosphate dehydrogenase (GAPDH) (EC 1.2.1.12) (Peptidyl-cysteine S-nitrosylase GAPDH) (EC 2.6.99.-)	Mus musculus (Mouse)
Glul	12	6	12	23	P15105	Glutamine synthetase (GS) (EC 6.3.1.2) (Glutamate--ammonia ligase) (Palmitoyltransferase GLUL) (EC 2.3.1.225)	Mus musculus (Mouse)
Gnb1	32	61	25	60	P62874	Guanine nucleotide-binding protein G(I)/G(S)/G(T) subunit beta-1 (Transducin beta chain 1)	Mus musculus (Mouse)
Gpx5	2	3	10	32	P21765	Epididymal secretory glutathione peroxidase (EC 1.11.1.9) (Epididymis-specific glutathione peroxidase-like protein) (EGLP) (Glutathione peroxidase 5) (GPx-5) (GSHPx-5) (Major androgen-regulated protein) (arMEP24)	Mus musculus (Mouse)
Gsdmc3	76	41	70	44	Q8CB12	Gasdermin-C3	Mus musculus (Mouse)
Gsta4	127	51	29	20	P24472	Glutathione S-transferase A4 (EC 2.5.1.18) (GST A4-4) (GSTA4-4) (GST class-alpha member 4) (Glutathione S-transferase 5.7) (GST 5.7)	Mus musculus (Mouse)
H2afy	9	16	22	51	Q9QZQ8	Core histone macro-H2A.1 (Histone macroH2A1) (mH2A1) (H2A.y) (H2A/y)	Mus musculus (Mouse)
H3f3c	13	22	14	23	P02301	Histone H3.3C (Embryonic)	Mus musculus (Mouse)
Hist1h1a	23	24	30	66	P43275	Histone H1.1 (H1 VAR.3) (Histone H1a) (H1a)	Mus musculus (Mouse)
Hist1h1b	11	12	25	50	P43276	Histone H1.5 (H1 VAR.5) (H1b)	Mus musculus (Mouse)
Hist1h1c	25	35	45	117	P15864	Histone H1.2 (H1 VAR.1) (H1c)	Mus musculus (Mouse)
Hist1h1d	909	196	92	203	P43277	Histone H1.3 (H1 VAR.4) (H1d)	Mus musculus (Mouse)
Hist1h1e	38	73	41	186	P43274	Histone H1.4 (H1 VAR.2) (H1e)	Mus musculus (Mouse)
Hist1h2ab	58	101	125	212	C0HKE1	Histone H2A type 1-B	Mus musculus (Mouse)
Hist1h2bf	56	129	113	187	P10853	Histone H2B type 1-F/J/L (H2B 291A)	Mus musculus (Mouse)
Hist2h2ac	12	43	59	122	Q64523	Histone H2A type 2-C (H2a-613B)	Mus musculus (Mouse)
Hmgcl	11	25	13	24	P38060	Hydroxymethylglutaryl-CoA lyase, mitochondrial (HL) (HMG-CoA lyase) (EC 4.1.3.4) (3-hydroxy-3-methylglutarate-CoA lyase)	Mus musculus (Mouse)
Hnrnpa2b1	12	35	23	80	O88569	Heterogeneous nuclear ribonucleoproteins A2/B1 (hnRNP A2/B1)	Mus musculus (Mouse)
Hnrnpa3	30	59	34	65	Q8BG05	Heterogeneous nuclear ribonucleoprotein A3 (hnRNP A3)	Mus musculus (Mouse)
Hpx	42	29	21	7	Q91X72	Hemopexin	Mus musculus (Mouse)
Hrg	46	55	43	27	Q9ESB3	Histidine-rich glycoprotein (Histidine-proline-rich glycoprotein) (HPRG)	Mus musculus (Mouse)
Hspa5	37	54	47	148	P20029	Endoplasmic reticulum chaperone BiP (EC 3.6.4.10) (78 kDa glucose-regulated protein) (GRP-78) (Binding-immunoglobulin protein) (BiP) (Heat shock protein 70 family protein 5) (HSP70 family protein 5) (Heat shock protein family A member 5) (Immunoglobulin heavy chain-binding protein)	Mus musculus (Mouse)
Hspa8	53	63	30	111	P63017	Heat shock cognate 71 kDa protein (Heat shock 70 kDa protein 8)	Mus musculus (Mouse)
Hspa9	12	33	20	33	P38647	Stress-70 protein, mitochondrial (75 kDa glucose-regulated protein) (GRP-75) (Heat shock 70 kDa protein 9) (Mortalin) (Peptide-binding protein 74) (PBP74) (p66 MOT)	Mus musculus (Mouse)
Idh2	17	18	23	30	P54071	Isocitrate dehydrogenase [NADP], mitochondrial (IDH) (EC 1.1.1.42) (ICD-M) (IDP) (NADP(+)-specific ICDH) (Oxalosuccinate decarboxylase)	Mus musculus (Mouse)
Ivl	152	49	25	95	P48997	Involucrin	Mus musculus (Mouse)
Lmna	28	37	29	94	P48678	Prelamin-A/C [Cleaved into: Lamin-A/C]	Mus musculus (Mouse)
Lmnb1	11	11	43	36	P14733	Lamin-B1	Mus musculus (Mouse)
Lrp2	20	16	18	12	A2ARV4	Low-density lipoprotein receptor-related protein 2 (LRP-2) (Glycoprotein 330) (gp330) (Megalin)	Mus musculus (Mouse)
Lrrc59	7	18	13	37	Q922Q8	Leucine-rich repeat-containing protein 59 [Cleaved into: Leucine-rich repeat-containing protein 59, N-terminally processed]	Mus musculus (Mouse)
Ltf	33	30	57	86	P08071	Lactotransferrin (Lactoferrin) (EC 3.4.21.-)	Mus musculus (Mouse)
Luc7l2	11	28	25	61	Q7TNC4	Putative RNA-binding protein Luc7-like 2 (CGI-74 homolog)	Mus musculus (Mouse)
Manf	8	11	14	38	Q9CXI5	Mesencephalic astrocyte-derived neurotrophic factor (Arginine-rich protein) (Protein ARMET)	Mus musculus (Mouse)
Mbl2	7	9	22	1	P41317	Mannose-binding protein C (MBP-C) (Mannan-binding protein) (RA-reactive factor P28A subunit) (RARF/P28A)	Mus musculus (Mouse)
Mdh1	46	16	14	26	P14152	Malate dehydrogenase, cytoplasmic (EC 1.1.1.37) (Cytosolic malate dehydrogenase)	Mus musculus (Mouse)
Mgst1	33	27	47	19	Q91VS7	Microsomal glutathione S-transferase 1 (Microsomal GST-1) (EC 2.5.1.18) (Microsomal GST-I)	Mus musculus (Mouse)
Mocs1	5	4	140	3	Q5RKZ7	Molybdenum cofactor biosynthesis protein 1 [Includes: GTP 3',8-cyclase (EC 4.1.99.22) (Molybdenum cofactor biosynthesis protein A); Cyclic pyranopterin monophosphate synthase (EC 4.6.1.17) (Molybdenum cofactor biosynthesis protein C)]	Mus musculus (Mouse)
Mug1	29	16	14	6	P28665	Murinoglobulin-1 (MuG1)	Mus musculus (Mouse)
Mup1	881	224	137	427	P11588	Major urinary protein 1 (MUP 1)	Mus musculus (Mouse)
Mup2	308	75	37	200	P11589	Major urinary protein 2 (MUP 2)	Mus musculus (Mouse)
Mup3	525	125	65	941	P04939	Major urinary protein 3 (MUP 3) (Non-group 1/group 2 MUP15)	Mus musculus (Mouse)
Myl1	64	137	51	154	P05977	Myosin light chain 1/3, skeletal muscle isoform (MLC1/MLC3) (MLC1F/MLC3F) (Myosin light chain alkali 1/2) (Myosin light chain A1/A2)	Mus musculus (Mouse)
Myl6	89	171	38	207	Q60605	Myosin light polypeptide 6 (17 kDa myosin light chain) (LC17) (Myosin light chain 3) (MLC-3) (Myosin light chain alkali 3) (Myosin light chain A3) (Smooth muscle and nonmuscle myosin light chain alkali 6)	Mus musculus (Mouse)
Ndufa12	10	26	26	31	Q7TMF3	NADH dehydrogenase [ubiquinone] 1 alpha subcomplex subunit 12 (Complex I-B17.2) (CI-B17.2) (CIB17.2) (NADH-ubiquinone oxidoreductase subunit B17.2)	Mus musculus (Mouse)
Ndufa8	8	31	14	45	Q9DCJ5	NADH dehydrogenase [ubiquinone] 1 alpha subcomplex subunit 8 (Complex I-19kD) (CI-19kD) (Complex I-PGIV) (CI-PGIV) (NADH-ubiquinone oxidoreductase 19 kDa subunit)	Mus musculus (Mouse)
Ndufs1	8	25	10	32	Q91VD9	NADH-ubiquinone oxidoreductase 75 kDa subunit, mitochondrial (EC 1.6.99.3) (EC 7.1.1.2) (Complex I-75kD) (CI-75kD)	Mus musculus (Mouse)
Ndufs6	12	20	12	26	P52503	NADH dehydrogenase [ubiquinone] iron-sulfur protein 6, mitochondrial (Complex I-13kD-A) (CI-13kD-A) (NADH-ubiquinone oxidoreductase 13 kDa-A subunit)	Mus musculus (Mouse)
Nucb2	43	25	18	323	P81117	Nucleobindin-2 (DNA-binding protein NEFA) (Prepronesfatin) [Cleaved into: Nesfatin-1]	Mus musculus (Mouse)
P4hb	43	58	54	84	P09103	Protein disulfide-isomerase (PDI) (EC 5.3.4.1) (Cellular thyroid hormone-binding protein) (Endoplasmic reticulum resident protein 59) (ER protein 59) (ERp59) (Prolyl 4-hydroxylase subunit beta) (p55)	Mus musculus (Mouse)
Pate4	47	907	45	3114	Q09098	Prostate and testis expressed protein 4 (Calcium transport inhibitor) (Caltrin) (PATE-like protein B) (PATE-B) (Seminal vesicle protein 7) (Seminal vesicle protein VII) (SVS VII)	Mus musculus (Mouse)
Pbsn	18	26	9	75	O08976	Probasin (PB)	Mus musculus (Mouse)
Pc	12	19	19	26	Q05920	Pyruvate carboxylase, mitochondrial (EC 6.4.1.1) (Pyruvic carboxylase) (PCB)	Mus musculus (Mouse)
Pdhb	18	29	26	46	Q9D051	Pyruvate dehydrogenase E1 component subunit beta, mitochondrial (PDHE1-B) (EC 1.2.4.1)	Mus musculus (Mouse)
Pdia3	48	80	64	119	P27773	Protein disulfide-isomerase A3 (EC 5.3.4.1) (58 kDa glucose-regulated protein) (58 kDa microsomal protein) (p58) (Disulfide isomerase ER-60) (Endoplasmic reticulum resident protein 57) (ER protein 57) (ERp57) (Endoplasmic reticulum resident protein 60) (ER protein 60) (ERp60)	Mus musculus (Mouse)
Plau	12	7	9	29	P06869	Urokinase-type plasminogen activator (U-plasminogen activator) (uPA) (EC 3.4.21.73) [Cleaved into: Urokinase-type plasminogen activator long chain A; Urokinase-type plasminogen activator short chain A; Urokinase-type plasminogen activator chain B]	Mus musculus (Mouse)
Plg	59	102	129	19	P20918	Plasminogen (EC 3.4.21.7) [Cleaved into: Plasmin heavy chain A; Activation peptide; Angiostatin; Plasmin heavy chain A, short form; Plasmin light chain B]	Mus musculus (Mouse)
Ppia	246	201	112	89	P17742	Peptidyl-prolyl cis-trans isomerase A (PPIase A) (EC 5.2.1.8) (Cyclophilin A) (Cyclosporin A-binding protein) (Rotamase A) (SP18) [Cleaved into: Peptidyl-prolyl cis-trans isomerase A, N-terminally processed]	Mus musculus (Mouse)
Ppl	1573	390	116	55	Q9R269	Periplakin	Mus musculus (Mouse)
Prdx1	20	42	25	47	P35700	Peroxiredoxin-1 (EC 1.11.1.15) (Macrophage 23 kDa stress protein) (Osteoblast-specific factor 3) (OSF-3) (Thioredoxin peroxidase 2) (Thioredoxin-dependent peroxide reductase 2)	Mus musculus (Mouse)
Prg2	7	13	17	17	Q61878	Bone marrow proteoglycan (BMPG) (Proteoglycan 2) [Cleaved into: Eosinophil granule major basic protein (EMBP) (MBP)]	Mus musculus (Mouse)
Rack1	64	148	53	106	P68040	Receptor of activated protein C kinase 1 (12-3) (Guanine nucleotide-binding protein subunit beta-2-like 1) (Receptor for activated C kinase) (Receptor of activated protein kinase C 1) (p205) [Cleaved into: Receptor of activated protein C kinase 1, N-terminally processed (Guanine nucleotide-binding protein subunit beta-2-like 1, N-terminally processed)]	Mus musculus (Mouse)
Rnase4	6	8	13	26	Q9JJH1	Ribonuclease 4 (RNase 4) (EC 3.1.27.-)	Mus musculus (Mouse)
Rnh1	44	19	20	18	Q91VI7	Ribonuclease inhibitor (Ribonuclease/angiogenin inhibitor 1)	Mus musculus (Mouse)
Rpl10l	111	391	64	216	P86048	60S ribosomal protein L10-like	Mus musculus (Mouse)
Rpl11	9	22	112	31	Q9CXW4	60S ribosomal protein L11	Mus musculus (Mouse)
Rpl12	17	76	14	53	P35979	60S ribosomal protein L12	Mus musculus (Mouse)
Rpl13	58	174	37	116	P47963	60S ribosomal protein L13 (A52)	Mus musculus (Mouse)
Rpl13a	37	113	25	67	P19253	60S ribosomal protein L13a (Transplantation antigen P198) (Tum-P198 antigen)	Mus musculus (Mouse)
Rpl14	24	97	35	50	Q9CR57	60S ribosomal protein L14	Mus musculus (Mouse)
Rpl18a	20	65	20	40	P62717	60S ribosomal protein L18a	Mus musculus (Mouse)
Rpl23	39	156	32	115	P62830	60S ribosomal protein L23	Mus musculus (Mouse)
Rpl24	33	62	439	69	Q8BP67	60S ribosomal protein L24	Mus musculus (Mouse)
Rpl26	8	22	6	16	P61255	60S ribosomal protein L26 (Silica-induced gene 20 protein) (SIG-20)	Mus musculus (Mouse)
Rpl27a	18	72	15	58	P14115	60S ribosomal protein L27a (L29)	Mus musculus (Mouse)
Rpl28	74	308	92	177	P41105	60S ribosomal protein L28	Mus musculus (Mouse)
Rpl3	19	112	22	72	P27659	60S ribosomal protein L3 (J1 protein)	Mus musculus (Mouse)
Rpl30	25	118	25	105	P62889	60S ribosomal protein L30	Mus musculus (Mouse)
Rpl32	24	70	25	43	P62911	60S ribosomal protein L32	Mus musculus (Mouse)
Rpl36	36	170	29	135	P47964	60S ribosomal protein L36	Mus musculus (Mouse)
Rpl36a	36	340	40	163	P83882	60S ribosomal protein L36a (60S ribosomal protein L44)	Mus musculus (Mouse)
Rpl37a	19	216	27	132	P61514	60S ribosomal protein L37a	Mus musculus (Mouse)
Rpl4	50	185	36	100	Q9D8E6	60S ribosomal protein L4	Mus musculus (Mouse)
Rpl7	5	43	13	17	P14148	60S ribosomal protein L7	Mus musculus (Mouse)
Rpl7a	44	133	34	96	P12970	60S ribosomal protein L7a (Surfeit locus protein 3)	Mus musculus (Mouse)
Rplp0	31	79	38	68	P14869	60S acidic ribosomal protein P0 (60S ribosomal protein L10E)	Mus musculus (Mouse)
Rplp1	25	68	20	92	P47955	60S acidic ribosomal protein P1	Mus musculus (Mouse)
Rplp2	33	90	21	130	P99027	60S acidic ribosomal protein P2	Mus musculus (Mouse)
Rps11	42	147	38	91	P62281	40S ribosomal protein S11	Mus musculus (Mouse)
Rps12	42	148	28	105	P63323	40S ribosomal protein S12	Mus musculus (Mouse)
Rps14	27	143	31	102	P62264	40S ribosomal protein S14	Mus musculus (Mouse)
Rps17	46	113	15	117	P63276	40S ribosomal protein S17	Mus musculus (Mouse)
Rps18	25	175	32	91	P62270	40S ribosomal protein S18 (Ke-3) (Ke3)	Mus musculus (Mouse)
Rps19	9	32	10	32	Q9CZX8	40S ribosomal protein S19	Mus musculus (Mouse)
Rps2	26	168	30	134	P25444	40S ribosomal protein S2 (40S ribosomal protein S4) (Protein LLRep3)	Mus musculus (Mouse)
Rps20	22	71	23	69	P60867	40S ribosomal protein S20	Mus musculus (Mouse)
Rps21	47	175	72	148	Q9CQR2	40S ribosomal protein S21	Mus musculus (Mouse)
Rps24	26	126	23	92	P62849	40S ribosomal protein S24	Mus musculus (Mouse)
Rps27a	18	99	64	85	P62983	Ubiquitin-40S ribosomal protein S27a (Ubiquitin carboxyl extension protein 80) [Cleaved into: Ubiquitin; 40S ribosomal protein S27a]	Mus musculus (Mouse)
Rps29	17	114	24	115	P62274	40S ribosomal protein S29	Mus musculus (Mouse)
Rps3	20	30	16	35	P62908	40S ribosomal protein S3 (EC 4.2.99.18)	Mus musculus (Mouse)
Rps3a	28	104	28	80	P97351	40S ribosomal protein S3a (Protein TU-11)	Mus musculus (Mouse)
Rps5	11	56	13	54	P97461	40S ribosomal protein S5 [Cleaved into: 40S ribosomal protein S5, N-terminally processed]	Mus musculus (Mouse)
Rps6	37	167	34	111	P62754	40S ribosomal protein S6 (Phosphoprotein NP33)	Mus musculus (Mouse)
Rps8	84	272	38	201	P62242	40S ribosomal protein S8	Mus musculus (Mouse)
Rpsa	45	88	33	81	P14206	40S ribosomal protein SA (37 kDa laminin receptor precursor) (37LRP) (37 kDa oncofetal antigen) (37/67 kDa laminin receptor) (LRP/LR) (67 kDa laminin receptor) (67LR) (Laminin receptor 1) (LamR) (Laminin-binding protein precursor p40) (LBP/p40) (OFA/iLRP)	Mus musculus (Mouse)
S100a6	57	35	16	12	P14069	Protein S100-A6 (5B10) (Calcyclin) (Prolactin receptor-associated protein) (S100 calcium-binding protein A6)	Mus musculus (Mouse)
Sbp	14	5	12	69	P15501	Prostatic spermine-binding protein (SBP) (Major prostatic secretory glycoprotein) (P25)	Mus musculus (Mouse)
Sdhb	10	31	31	36	Q9CQA3	Succinate dehydrogenase [ubiquinone] iron-sulfur subunit, mitochondrial (EC 1.3.5.1) (Iron-sulfur subunit of complex II) (Ip)	Mus musculus (Mouse)
Serpina3k	33	25	26	14	P07759	Serine protease inhibitor A3K (Serpin A3K) (Contrapsin) (SPI-2)	Mus musculus (Mouse)
Serpinc1	32	27	25	14	P32261	Antithrombin-III (ATIII) (Serpin C1)	Mus musculus (Mouse)
Snrpd3	8	17	9	14	P62320	Small nuclear ribonucleoprotein Sm D3 (Sm-D3) (snRNP core protein D3)	Mus musculus (Mouse)
Snrpf	5	9	9	28	P62307	Small nuclear ribonucleoprotein F (snRNP-F) (Sm protein F) (Sm-F) (SmF)	Mus musculus (Mouse)
Sod1	46	13	12	18	P08228	Superoxide dismutase [Cu-Zn] (EC 1.15.1.1)	Mus musculus (Mouse)
Sprr1a	598	521	223	309	Q62266	Cornifin-A (Small proline-rich protein 1A) (SPR1 A) (SPR1A)	Mus musculus (Mouse)
Sprr2h	2	1	17	26	O70559	Small proline-rich protein 2H	Mus musculus (Mouse)
Srsf2	22	24	22	50	Q62093	Serine/arginine-rich splicing factor 2 (Protein PR264) (Putative myelin regulatory factor 1) (MRF-1) (Splicing component, 35 kDa) (Splicing factor SC35) (SC-35) (Splicing factor, arginine/serine-rich 2)	Mus musculus (Mouse)
Srsf3	8	32	10	31	P84104	Serine/arginine-rich splicing factor 3 (Pre-mRNA-splicing factor SRP20) (Protein X16) (Splicing factor, arginine/serine-rich 3)	Mus musculus (Mouse)
Sslp1	5	2	8	8	Q3UN54	Secreted seminal-vesicle Ly-6 protein 1 (SSLP-1)	Mus musculus (Mouse)
Suclg1	185	45	33	888	Q9WUM5	Succinate--CoA ligase [ADP/GDP-forming] subunit alpha, mitochondrial (EC 6.2.1.4) (EC 6.2.1.5) (Succinyl-CoA synthetase subunit alpha) (SCS-alpha)	Mus musculus (Mouse)
Svs4	34	305	12	2137	P18419	Seminal vesicle secretory protein 4 (Seminal vesicle protein 2) (Seminal vesicle secretory protein IV) (SVS IV)	Mus musculus (Mouse)
Svs5	52	33	40	1030	P30933	Seminal vesicle secretory protein 5 (SVS protein F) (Seminal vesicle secretory protein V) (SVS V)	Mus musculus (Mouse)
Svs6	10	13	9	111	Q64356	Seminal vesicle secretory protein 6 (SVSP99) (Seminal vesicle protein 6) (Seminal vesicle secretory protein VI) (SVS VI)	Mus musculus (Mouse)
Tgm2	6	13	7	19	P21981	Protein-glutamine gamma-glutamyltransferase 2 (EC 2.3.2.13) (Tissue transglutaminase) (Transglutaminase C) (TG(C)) (TGC) (TGase C) (Transglutaminase-2) (TGase-2)	Mus musculus (Mouse)
Tgm4	18	96	17	391	Q8BZH1	Protein-glutamine gamma-glutamyltransferase 4 (EC 2.3.2.13) (Experimental autoimmune prostatitis antigen 1) (Transglutaminase-4) (TGase-4)	Mus musculus (Mouse)
Tuba1b	27	27	21	43	P05213	Tubulin alpha-1B chain (Alpha-tubulin 2) (Alpha-tubulin isotype M-alpha-2) (Tubulin alpha-2 chain) [Cleaved into: Detyrosinated tubulin alpha-1B chain]	Mus musculus (Mouse)
Tubb4b	76	98	135	131	P68372	Tubulin beta-4B chain (Tubulin beta-2C chain)	Mus musculus (Mouse)
Txndc5	6	5	9	12	Q91W90	Thioredoxin domain-containing protein 5 (Endoplasmic reticulum resident protein 46) (ER protein 46) (ERp46) (Plasma cell-specific thioredoxin-related protein) (PC-TRP) (Thioredoxin-like protein p46)	Mus musculus (Mouse)
U2af1	3	12	16	26	Q9D883	Splicing factor U2AF 35 kDa subunit (U2 auxiliary factor 35 kDa subunit) (U2 snRNP auxiliary factor small subunit)	Mus musculus (Mouse)
Umod	3162	1273	895	1080	Q91X17	Uromodulin (Tamm-Horsfall urinary glycoprotein) (THP) [Cleaved into: Uromodulin, secreted form]	Mus musculus (Mouse)
Upk2	2504	3082	1576	1636	P38575	Uroplakin-2 (UP2) (Uroplakin II) (UPII)	Mus musculus (Mouse)
Uqcrc1	50	108	45	156	Q9CZ13	Cytochrome b-c1 complex subunit 1, mitochondrial (Complex III subunit 1) (Core protein I) (Ubiquinol-cytochrome-c reductase complex core protein 1)	Mus musculus (Mouse)
Uqcrh	13	28	27	36	P99028	Cytochrome b-c1 complex subunit 6, mitochondrial (Complex III subunit 6) (Complex III subunit VIII) (Cytochrome c1 non-heme 11 kDa protein) (Mitochondrial hinge protein) (Ubiquinol-cytochrome c reductase complex 11 kDa protein)	Mus musculus (Mouse)
Vcp	55	95	17	184	Q01853	Transitional endoplasmic reticulum ATPase (TER ATPase) (EC 3.6.4.6) (15S Mg(2+)-ATPase p97 subunit) (Valosin-containing protein) (VCP)	Mus musculus (Mouse)
Wfdc15b	15	32	12	88	Q9JHY4	WAP four-disulfide core domain protein 15B (Elafin-like protein I) (Single WAP motif protein 1)	Mus musculus (Mouse)
Wfdc2	27	19	20	12	Q9DAU7	WAP four-disulfide core domain protein 2 (WAP domain-containing protein HE4)	Mus musculus (Mouse)
Ywhaz	23	20	12	69	P63101	14-3-3 protein zeta/delta (Protein kinase C inhibitor protein 1) (KCIP-1) (SEZ-2)	Mus musculus (Mouse)
Atp5c1	65	56	28	27	Atp5c1	ATP synthase subunit gamma	Mus musculus (Mouse)
Atp5d	64	51	52	25	Atp5d	ATP-synt_DE_N domain-containing protein	Mus musculus (Mouse)
