# Supplementary material for: Comprehensive proteomic quantification of bladder stone progression in a cystinuric mouse model using data-independent acquisitions
Source: PLoS One. 2022 Jun 30;17(6):e0250137. doi: 10.1371/journal.pone.0250137 (PMC9246204; doi:10.1371/journal.pone.0250137)
Supplement: S5 Table — A) Supplemental Table for Fig 4A: Coagulation and Fibrinolysis Proteins That Increased Compared to Sand. B) Supplemental Table for Fig 4B: Gene Ontology Analysis for Increased Proteins. C) Supplemental Table for Fig 4B: Gene Ontology Output. (XLSX) [file pone.0250137.s005.xlsx]

## Sheet: S5A_Figure4a_Coagulation
Table S5A- Supplemental Table for Figure 4a: Coagulation and Fibrinolysis Proteins That Increased Compared to Sand
Significantly increased proteins identified in large stones compared to sand (q-value <0.05)
Comparison	Adjusted AVG	Absolute AVG			Protein				AVG.Group.Quantity	AVG.Group.Quantity	Unique Total	Unique Total
group1.group2.	Log2.Ratio	Log2.Ratio	Pvalue	Qvalue	Groups	Protein Names	Protein Descriptions	Genes	Denominator	Numerator	Peptides	EG.Id
large / sand	2.94	2.94	4.85e-44	4.04e-42	Q8K0E8	FIBB_MOUSE	Fibrinogen beta chain	Fgb	21.452	164.951	40	150
large / sand	1.66	1.66	1.33e-12	2.14e-11	P20918	PLMN_MOUSE	Plasminogen	Plg	18.6699	59.1589	48	92
large / sand	3.19	3.19	2.36e-11	3.24e-10	Q8VCM7	FIBG_MOUSE	Fibrinogen gamma chain	Fgg	22.4477	205.5	22	66
large / sand	1.47	1.47	1.17e-10	1.47e-09	P11276	FINC_MOUSE	Fibronectin	Fn1	8.62697	23.9065	25	30
large / sand	1.31	1.31	1.12e-08	1.07e-07	P08228	SODC_MOUSE	Superoxide dismutase [Cu-Zn]	Sod1	18.4653	45.6443	4	6
large / sand	1.17	1.17	4.66e-07	3.18e-06	P29699	FETUA_MOUSE	Alpha-2-HS-glycoprotein	Ahsg	14.3875	32.3181	4	8
large / sand	1.47	1.47	8.22e-07	5.27e-06	P17742	PPIA_MOUSE	Peptidyl-prolyl cis-trans isomerase A	Ppia	89.089	246.121	6	16
large / sand	1.35	1.35	0.000145293	0.000513039	P19221	THRB_MOUSE	Prothrombin	F2	46.7708	119.391	12	13
large / sand	1.2	1.2	0.000755444	0.00210782	Q9DAU7	WFDC2_MOUSE	WAP four-disulfide core domain protein 2	Wfdc2	11.6505	26.8534	5	7
large / sand	1.26	1.26	0.00078866	0.00218403	Q01339	APOH_MOUSE	Beta-2-glycoprotein 1	Apoh	90.4364	216.225	18	37
large / sand	1.26	1.26	0.00113535	0.00296281	P32261	ANT3_MOUSE	Antithrombin-III	Serpinc1	13.5167	32.3736	2	3
large / sand	0.45	0.45	0.00136425	0.00343121	P10107	ANXA1_MOUSE	Annexin A1	Anxa1	44.8058	61.0218	10	13
large / sand	0.09	0.09	0.0111509	0.0190679	P97429	ANXA4_MOUSE	Annexin A4	Anxa4	174.44	185.758	10	15
large / sand	0.75	0.75	0.0241308	0.0342767	Q9ESB3	HRG_MOUSE	Histidine-rich glycoprotein	Hrg	27.4448	46.1688	2	4
large / sand	0.2	0.2	0.0307027	0.0416251	Q8VDD5	MYH9_MOUSE	Myosin-9	Myh9	77.6447	89.0539	28	47

## Sheet: S5B_Figure4b_Go Analysis
Table S5B- Supplemental Table for Figure 4b: Gene Ontology Analysis for Increased Proteins
GO Analysis of significantly increased proteins when comparing large to sand (q-value <0.05)
Comparison		Adjusted AVG	Absolute AVG			Protein
group1.group2	#.of.Ratios	Log2.Ratio	Log2.Ratio	Pvalue	Qvalue	Groups	Protein Names	Protein Descriptions	Genes
large / sand	1184	2.95	2.95	4.7e-174	5.88e-171	P07724	ALBU_MOUSE	Serum albumin	Alb
large / sand	800	1.55	1.55	3.85e-93	1.6e-90	Q91X17	UROM_MOUSE	Uromodulin	Umod
large / sand	752	0.96	0.96	4.71e-88	1.47e-85	Q62266	SPR1A_MOUSE	Cornifin-A	Sprr1a
large / sand	704	-5.97	5.97	5.25e-87	1.31e-84	P18419	SVS4_MOUSE	Seminal vesicle secretory protein 4	Svs4
small / sand	580	4.59	4.59	4.15e-64	6.48e-62	Q8K0E8	FIBB_MOUSE	Fibrinogen beta chain	Fgb
large / sand	464	2.3	2.3	8.53e-57	1.07e-54	P01132	EGF_MOUSE	Pro-epidermal growth factor	Egf
large / sand	552	-4.31	4.31	3.92e-54	4.45e-52	P30933	SVS5_MOUSE	Seminal vesicle secretory protein 5	Svs5
medium / sand	592	1.8	1.8	1.08e-49	1.04e-47	P07724	ALBU_MOUSE	Serum albumin	Alb
small / sand	356	2.78	2.78	2.74e-47	2.45e-45	P20918	PLMN_MOUSE	Plasminogen	Plg
large / sand	1160	2.94	2.94	4.85e-44	4.04e-42	Q8K0E8	FIBB_MOUSE	Fibrinogen beta chain	Fgb
medium / sand	580	3.41	3.41	1.31e-43	1.03e-41	Q8K0E8	FIBB_MOUSE	Fibrinogen beta chain	Fgb
large / sand	376	2.33	2.33	1.26e-33	7.53e-32	Q921I1	TRFE_MOUSE	Serotransferrin	Tf
medium / sand	400	0.24	0.24	1.85e-30	1.05e-28	Q91X17	UROM_MOUSE	Uromodulin	Umod
large / sand	1664	3.33	3.33	4.08e-29	2.22e-27	P01942	HBA_MOUSE	Hemoglobin subunit alpha	Hba
medium / sand	356	2.45	2.45	3.37e-27	1.69e-25	P20918	PLMN_MOUSE	Plasminogen	Plg
small / sand	308	3.14	3.14	4.3e-27	1.99e-25	P01027	CO3_MOUSE	Complement C3	C3
medium / sand	260	-0.36	0.36	2.22e-24	8.94e-23	P05784	K1C18_MOUSE	Keratin, type I cytoskeletal 18	Krt18
small / sand	260	-1.83	1.83	8.84e-24	3.25e-22	P05784	K1C18_MOUSE	Keratin, type I cytoskeletal 18	Krt18
small / sand	592	1.06	1.06	1.61e-23	5.29e-22	P07724	ALBU_MOUSE	Serum albumin	Alb
large / sand	144	-6.06	6.06	8.61e-23	2.76e-21	Q09098	PATE4_MOUSE	Prostate and testis expressed protein 4	Pate4
large / sand	1696	4.21	4.21	2.53e-22	7.9e-21	P02088	HBB1_MOUSE	Hemoglobin subunit beta-1	Hbb-b1
small / sand	376	-0.47	0.47	2.88e-22	8.77e-21	Q62266	SPR1A_MOUSE	Cornifin-A	Sprr1a
large / sand	520	-1.59	1.59	3.69e-22	1.1e-20	P05784	K1C18_MOUSE	Keratin, type I cytoskeletal 18	Krt18
small / sand	400	-0.27	0.27	5.97e-22	1.73e-20	Q91X17	UROM_MOUSE	Uromodulin	Umod
large / sand	144	-4.42	4.42	6.91e-21	1.88e-19	Q8BZH1	TGM4_MOUSE	Protein-glutamine gamma-glutamyltransferase 4	Tgm4
small / sand	208	1.12	1.12	9.72e-21	2.53e-19	P06909	CFAH_MOUSE	Complement factor H	Cfh
large / sand	144	-1.75	1.75	1.22e-20	3.12e-19	Q01853	TERA_MOUSE	Transitional endoplasmic reticulum ATPase	Vcp
small / sand	252	3.36	3.36	1.03e-19	2.53e-18	Q8VCM7	FIBG_MOUSE	Fibrinogen gamma chain	Fgg
large / sand	72	-2.08	2.08	3.08e-19	7.39e-18	P62889	RL30_MOUSE	60S ribosomal protein L30	Rpl30
medium / sand	300	-0.27	0.27	3.75e-19	8.83e-18	P11679	K2C8_MOUSE	Keratin, type II cytoskeletal 8	Krt8
large / sand	208	-2.91	2.91	3.66e-18	8.33e-17	P81117	NUCB2_MOUSE	Nucleobindin-2	Nucb2
large / sand	56	-1.87	1.87	1.65e-17	3.69e-16	C0HKE1;C0HKE2;C0HKE3;C0HKE4;C0HKE5;C0HKE6;C0HKE7;C0HKE8;C0HKE9;Q8BFU2;Q8CGP5;Q8CGP6;Q8CGP7;Q8R1M2	H2A1B_MOUSE;H2A1C_MOUSE;H2A1D_MOUSE;H2A1E_MOUSE;H2A1G_MOUSE;H2A1I_MOUSE;H2A1N_MOUSE;H2A1O_MOUSE;H2A1P_MOUSE;H2A3_MOUSE;H2A1F_MOUSE;H2A1H_MOUSE;H2A1K_MOUSE;H2AJ_MOUSE	Histone H2A type 1-B;Histone H2A type 1-C;Histone H2A type 1-D;Histone H2A type 1-E;Histone H2A type 1-G;Histone H2A type 1-I;Histone H2A type 1-N;Histone H2A type 1-O;Histone H2A type 1-P;Histone H2A type 3;Histone H2A type 1-F;Histone H2A type 1-H;Histone H2A type 1-K;Histone H2A.J	Hist1h2ab;Hist1h2ac;Hist1h2ad;Hist1h2ae;Hist1h2ag;Hist1h2ai;Hist1h2an;Hist1h2ao;Hist1h2ap;Hist3h2a;Hist1h2af;Hist1h2ah;Hist1h2ak;H2afj
medium / sand	148	2.37	2.37	3.27e-17	7.17e-16	Q01339	APOH_MOUSE	Beta-2-glycoprotein 1	Apoh
small / sand	148	2.27	2.27	1.33e-16	2.87e-15	Q01339	APOH_MOUSE	Beta-2-glycoprotein 1	Apoh
large / sand	120	2.49	2.49	2.16e-15	4.5e-14	Q8C196	CPSM_MOUSE	Carbamoyl-phosphate synthase [ammonia], mitochondrial	Cps1
large / sand	72	-4.3	4.3	3e-15	6.14e-14	P01887	B2MG_MOUSE	Beta-2-microglobulin	B2m
medium / sand	248	-0.41	0.41	3.1e-15	6.25e-14	Q9DCV7	K2C7_MOUSE	Keratin, type II cytoskeletal 7	Krt7
large / sand	40	-1.81	1.81	1.96e-14	3.83e-13	P63242	IF5A1_MOUSE	Eukaryotic translation initiation factor 5A-1	Eif5a
small / sand	156	-1.49	1.49	2.59e-14	4.98e-13	P10649	GSTM1_MOUSE	Glutathione S-transferase Mu 1	Gstm1
medium / sand	276	-4.97	4.97	2.85e-14	5.39e-13	P30933	SVS5_MOUSE	Seminal vesicle secretory protein 5	Svs5
small / sand	188	1.42	1.42	6.56e-14	1.21e-12	Q921I1	TRFE_MOUSE	Serotransferrin	Tf
small / sand	300	-0.91	0.91	8.08e-14	1.46e-12	P11679	K2C8_MOUSE	Keratin, type II cytoskeletal 8	Krt8
large / sand	120	-2.28	2.28	1.79e-13	3.15e-12	P15501	SPBP_MOUSE	Prostatic spermine-binding protein	Sbp
large / sand	152	-3.46	3.46	2.63e-13	4.5e-12	Q64356	SVS6_MOUSE	Seminal vesicle secretory protein 6	Svs6
large / sand	88	-1	1	1.07e-12	1.76e-11	Q9D8E6	RL4_MOUSE	60S ribosomal protein L4	Rpl4
medium / sand	252	3.11	3.11	1.19e-12	1.94e-11	Q8VCM7	FIBG_MOUSE	Fibrinogen gamma chain	Fgg
large / sand	712	1.66	1.66	1.33e-12	2.14e-11	P20918	PLMN_MOUSE	Plasminogen	Plg
medium / sand	56	-0.05	0.05	1.87e-12	2.96e-11	P43277	H13_MOUSE	Histone H1.3	Hist1h1d
medium / sand	308	2.53	2.53	2.73e-12	4.22e-11	P01027	CO3_MOUSE	Complement C3	C3
large / sand	32	-2.3	2.3	4.14e-12	6.25e-11	P43274	H14_MOUSE	Histone H1.4	Hist1h1e
large / sand	112	2.17	2.17	4.47e-12	6.66e-11	P43277	H13_MOUSE	Histone H1.3	Hist1h1d
large / sand	1000	1.05	1.05	1.16e-11	1.67e-10	P11588	MUP1_MOUSE	Major urinary protein 1	Mup1
small / sand	108	2.35	2.35	1.93e-11	2.71e-10	P11276	FINC_MOUSE	Fibronectin	Fn1
large / sand	96	-1.74	1.74	2.2e-11	3.05e-10	P10853;P10854;Q64475;Q64478;Q64524;Q64525;Q6ZWY9;Q8CGP0;Q8CGP1;Q8CGP2;Q9D2U9	H2B1F_MOUSE;H2B1M_MOUSE;H2B1B_MOUSE;H2B1H_MOUSE;H2B2E_MOUSE;H2B2B_MOUSE;H2B1C_MOUSE;H2B3B_MOUSE;H2B1K_MOUSE;H2B1P_MOUSE;H2B3A_MOUSE	Histone H2B type 1-F/J/L;Histone H2B type 1-M;Histone H2B type 1-B;Histone H2B type 1-H;Histone H2B type 2-E;Histone H2B type 2-B;Histone H2B type 1-C/E/G;Histone H2B type 3-B;Histone H2B type 1-K;Histone H2B type 1-P;Histone H2B type 3-A	Hist1h2bf;Hist1h2bm;Hist1h2bb;Hist1h2bh;Hist2h2be;Hist2h2bb;Hist1h2bc;Hist3h2bb;Hist1h2bk;Hist1h2bp;Hist3h2ba
large / sand	504	3.19	3.19	2.36e-11	3.24e-10	Q8VCM7	FIBG_MOUSE	Fibrinogen gamma chain	Fgg
medium / sand	208	0.57	0.57	2.47e-11	3.36e-10	P06909	CFAH_MOUSE	Complement factor H	Cfh
medium / sand	376	0.76	0.76	4.43e-11	5.77e-10	Q62266	SPR1A_MOUSE	Cornifin-A	Sprr1a
small / sand	276	-4.68	4.68	4.68e-11	6.04e-10	P30933	SVS5_MOUSE	Seminal vesicle secretory protein 5	Svs5
medium / sand	156	1.19	1.19	8.8e-11	1.12e-09	P10649	GSTM1_MOUSE	Glutathione S-transferase Mu 1	Gstm1
large / sand	216	1.47	1.47	1.17e-10	1.47e-09	P11276	FINC_MOUSE	Fibronectin	Fn1
large / sand	32	-1.89	1.89	2.2e-10	2.72e-09	P47955	RLA1_MOUSE	60S acidic ribosomal protein P1	Rplp1
medium / sand	28	-0.71	0.71	2.25e-10	2.76e-09	Q9DCW4	ETFB_MOUSE	Electron transfer flavoprotein subunit beta	Etfb
small / sand	100	1.96	1.96	2.32e-10	2.82e-09	P29788	VTNC_MOUSE	Vitronectin	Vtn
large / sand	40	-1.92	1.92	3.37e-10	3.97e-09	P27659	RL3_MOUSE	60S ribosomal protein L3	Rpl3
small / sand	352	-7.52	7.52	4.13e-10	4.82e-09	P18419	SVS4_MOUSE	Seminal vesicle secretory protein 4	Svs4
medium / sand	216	-1.47	1.47	4.46e-10	5.16e-09	P63260	ACTG_MOUSE	Actin, cytoplasmic 2	Actg1
small / sand	500	-1.64	1.64	1.53e-09	1.69e-08	P11588	MUP1_MOUSE	Major urinary protein 1	Mup1
medium / sand	28	-1.08	1.08	3.17e-09	3.35e-08	C0HKE1;C0HKE2;C0HKE3;C0HKE4;C0HKE5;C0HKE6;C0HKE7;C0HKE8;C0HKE9;Q8BFU2;Q8CGP5;Q8CGP6;Q8CGP7;Q8R1M2	H2A1B_MOUSE;H2A1C_MOUSE;H2A1D_MOUSE;H2A1E_MOUSE;H2A1G_MOUSE;H2A1I_MOUSE;H2A1N_MOUSE;H2A1O_MOUSE;H2A1P_MOUSE;H2A3_MOUSE;H2A1F_MOUSE;H2A1H_MOUSE;H2A1K_MOUSE;H2AJ_MOUSE	Histone H2A type 1-B;Histone H2A type 1-C;Histone H2A type 1-D;Histone H2A type 1-E;Histone H2A type 1-G;Histone H2A type 1-I;Histone H2A type 1-N;Histone H2A type 1-O;Histone H2A type 1-P;Histone H2A type 3;Histone H2A type 1-F;Histone H2A type 1-H;Histone H2A type 1-K;Histone H2A.J	Hist1h2ab;Hist1h2ac;Hist1h2ad;Hist1h2ae;Hist1h2ag;Hist1h2ai;Hist1h2an;Hist1h2ao;Hist1h2ap;Hist3h2a;Hist1h2af;Hist1h2ah;Hist1h2ak;H2afj
small / sand	16	-1.9	1.9	5.02e-09	5.23e-08	P63323	RS12_MOUSE	40S ribosomal protein S12	Rps12
medium / sand	28	-1.94	1.94	6.29e-09	6.34e-08	P14211	CALR_MOUSE	Calreticulin	Calr
large / sand	112	-1.34	1.34	6.51e-09	6.51e-08	Q8BWT1	THIM_MOUSE	3-ketoacyl-CoA thiolase, mitochondrial	Acaa2
small / sand	56	-1.13	1.13	7.33e-09	7.22e-08	P43277	H13_MOUSE	Histone H1.3	Hist1h1d
large / sand	72	-2.02	2.02	7.88e-09	7.7e-08	P20029	GRP78_MOUSE	78 kDa glucose-regulated protein	Hspa5
large / sand	40	2.53	2.53	9.11e-09	8.83e-08	P45377	ALD2_MOUSE	Aldose reductase-related protein 2	Akr1b8
large / sand	40	1.31	1.31	1.12e-08	1.07e-07	P08228	SODC_MOUSE	Superoxide dismutase [Cu-Zn]	Sod1
large / sand	32	-2.18	2.18	1.11e-08	1.07e-07	P43276	H15_MOUSE	Histone H1.5	Hist1h1b
large / sand	96	-1.31	1.31	1.2e-08	1.14e-07	P27773	PDIA3_MOUSE	Protein disulfide-isomerase A3	Pdia3
large / sand	616	1.52	1.52	2.06e-08	1.92e-07	P01027	CO3_MOUSE	Complement C3	C3
large / sand	24	-2.77	2.77	2.17e-08	1.99e-07	O88569	ROA2_MOUSE	Heterogeneous nuclear ribonucleoproteins A2/B1	Hnrnpa2b1
small / sand	44	-1.47	1.47	2.85e-08	2.58e-07	Q9D8E6	RL4_MOUSE	60S ribosomal protein L4	Rpl4
large / sand	600	-1.07	1.07	3.37e-08	3.03e-07	P11679	K2C8_MOUSE	Keratin, type II cytoskeletal 8	Krt8
large / sand	56	-2.26	2.26	3.61e-08	3.22e-07	P14211	CALR_MOUSE	Calreticulin	Calr
large / sand	128	-1.37	1.37	3.86e-08	3.42e-07	Q99KI0	ACON_MOUSE	Aconitate hydratase, mitochondrial	Aco2
large / sand	40	-2.3	2.3	4.42e-08	3.87e-07	P97461	RS5_MOUSE	40S ribosomal protein S5	Rps5
large / sand	40	-1.13	1.13	4.59e-08	3.99e-07	P12970	RL7A_MOUSE	60S ribosomal protein L7a	Rpl7a
large / sand	152	0.68	0.68	5.23e-08	4.48e-07	P48997	INVO_MOUSE	Involucrin	Ivl
small / sand	72	-3.43	3.43	5.36e-08	4.56e-07	Q01853	TERA_MOUSE	Transitional endoplasmic reticulum ATPase	Vcp
large / sand	184	-0.83	0.83	5.52e-08	4.66e-07	P97872	FMO5_MOUSE	Dimethylaniline monooxygenase [N-oxide-forming] 5	Fmo5
small / sand	24	-1.71	1.71	5.83e-08	4.89e-07	P48678	LMNA_MOUSE	Prelamin-A/C	Lmna
large / sand	48	-1.22	1.22	6.25e-08	5.17e-07	Q60605	MYL6_MOUSE	Myosin light polypeptide 6	Myl6
large / sand	48	-2.26	2.26	6.3e-08	5.18e-07	P15864	H12_MOUSE	Histone H1.2	Hist1h1c
large / sand	64	-1.75	1.75	7.76e-08	6.3e-07	P11087	CO1A1_MOUSE	Collagen alpha-1(I) chain	Col1a1
small / sand	128	0.55	0.55	7.81e-08	6.3e-07	Q922U2	K2C5_MOUSE	Keratin, type II cytoskeletal 5	Krt5
large / sand	40	-2.01	2.01	1.19e-07	9.5e-07	Q9JJH1	RNAS4_MOUSE	Ribonuclease 4	Rnase4
medium / sand	188	1.82	1.82	1.22e-07	9.65e-07	Q921I1	TRFE_MOUSE	Serotransferrin	Tf
large / sand	24	-1.58	1.58	1.36e-07	1.07e-06	P62754	RS6_MOUSE	40S ribosomal protein S6	Rps6
large / sand	48	-1.75	1.75	1.44e-07	1.12e-06	P48678	LMNA_MOUSE	Prelamin-A/C	Lmna
large / sand	56	-1.26	1.26	1.73e-07	1.34e-06	P62242	RS8_MOUSE	40S ribosomal protein S8	Rps8
medium / sand	56	-0.92	0.92	1.84e-07	1.41e-06	P62806	H4_MOUSE	Histone H4	Hist1h4a
large / sand	32	-1.53	1.53	2.36e-07	1.76e-06	P97351	RS3A_MOUSE	40S ribosomal protein S3a	Rps3a
small / sand	64	-1.78	1.78	2.56e-07	1.9e-06	Q99KI0	ACON_MOUSE	Aconitate hydratase, mitochondrial	Aco2
large / sand	184	0.62	0.62	2.87e-07	2.1e-06	P11589	MUP2_MOUSE	Major urinary protein 2	Mup2
small / sand	60	2.89	2.89	3.23e-07	2.32e-06	Q8C196	CPSM_MOUSE	Carbamoyl-phosphate synthase [ammonia], mitochondrial	Cps1
medium / sand	64	-0.87	0.87	3.85e-07	2.7e-06	Q8BMS1	ECHA_MOUSE	Trifunctional enzyme subunit alpha, mitochondrial	Hadha
medium / sand	100	2.33	2.33	4.1e-07	2.85e-06	P29788	VTNC_MOUSE	Vitronectin	Vtn
small / sand	232	0.64	0.64	4.44e-07	3.07e-06	P01132	EGF_MOUSE	Pro-epidermal growth factor	Egf
small / sand	16	-2.17	2.17	4.52e-07	3.11e-06	P43274	H14_MOUSE	Histone H1.4	Hist1h1e
medium / sand	60	-0.29	0.29	4.92e-07	3.34e-06	Q9QXS1	PLEC_MOUSE	Plectin	Plec
small / sand	16	-2.2	2.2	5.19e-07	3.51e-06	P47955	RLA1_MOUSE	60S acidic ribosomal protein P1	Rplp1
small / sand	92	-1.1	1.1	5.49e-07	3.69e-06	P97872	FMO5_MOUSE	Dimethylaniline monooxygenase [N-oxide-forming] 5	Fmo5
small / sand	20	-2.03	2.03	5.64e-07	3.77e-06	P63242	IF5A1_MOUSE	Eukaryotic translation initiation factor 5A-1	Eif5a
medium / sand	24	-1.75	1.75	6.07e-07	4.04e-06	P15864	H12_MOUSE	Histone H1.2	Hist1h1c
small / sand	52	3.04	3.04	6.48e-07	4.29e-06	P11680	PROP_MOUSE	Properdin	Cfp
large / sand	24	-1.15	1.15	7.93e-07	5.11e-06	P14869	RLA0_MOUSE	60S acidic ribosomal protein P0	Rplp0
small / sand	832	1.09	1.09	8.96e-07	5.69e-06	P01942	HBA_MOUSE	Hemoglobin subunit alpha	Hba
large / sand	96	-3.94	3.94	9.22e-07	5.82e-06	Q8VCH0	THIKB_MOUSE	3-ketoacyl-CoA thiolase B, peroxisomal	Acaa1b
small / sand	112	0.57	0.57	9.57e-07	6.01e-06	Q61414	K1C15_MOUSE	Keratin, type I cytoskeletal 15	Krt15
small / sand	96	-0.6	0.6	9.94e-07	6.18e-06	P08071	TRFL_MOUSE	Lactotransferrin	Ltf
medium / sand	48	-0.58	0.58	1.13e-06	6.91e-06	P27773	PDIA3_MOUSE	Protein disulfide-isomerase A3	Pdia3
small / sand	28	-0.77	0.77	1.32e-06	7.94e-06	C0HKE1;C0HKE2;C0HKE3;C0HKE4;C0HKE5;C0HKE6;C0HKE7;C0HKE8;C0HKE9;Q8BFU2;Q8CGP5;Q8CGP6;Q8CGP7;Q8R1M2	H2A1B_MOUSE;H2A1C_MOUSE;H2A1D_MOUSE;H2A1E_MOUSE;H2A1G_MOUSE;H2A1I_MOUSE;H2A1N_MOUSE;H2A1O_MOUSE;H2A1P_MOUSE;H2A3_MOUSE;H2A1F_MOUSE;H2A1H_MOUSE;H2A1K_MOUSE;H2AJ_MOUSE	Histone H2A type 1-B;Histone H2A type 1-C;Histone H2A type 1-D;Histone H2A type 1-E;Histone H2A type 1-G;Histone H2A type 1-I;Histone H2A type 1-N;Histone H2A type 1-O;Histone H2A type 1-P;Histone H2A type 3;Histone H2A type 1-F;Histone H2A type 1-H;Histone H2A type 1-K;Histone H2A.J	Hist1h2ab;Hist1h2ac;Hist1h2ad;Hist1h2ae;Hist1h2ag;Hist1h2ai;Hist1h2an;Hist1h2ao;Hist1h2ap;Hist3h2a;Hist1h2af;Hist1h2ah;Hist1h2ak;H2afj
small / sand	16	-1.37	1.37	1.38e-06	8.23e-06	P35486	ODPA_MOUSE	Pyruvate dehydrogenase E1 component subunit alpha, somatic form, mitochondrial	Pdha1
large / sand	128	-0.42	0.42	1.75e-06	1.03e-05	Q8BMS1	ECHA_MOUSE	Trifunctional enzyme subunit alpha, mitochondrial	Hadha
large / sand	112	-0.34	0.34	1.95e-06	1.14e-05	Q8K2B3	SDHA_MOUSE	Succinate dehydrogenase [ubiquinone] flavoprotein subunit, mitochondrial	Sdha
medium / sand	36	-1.45	1.45	2.1e-06	1.23e-05	P20029	GRP78_MOUSE	78 kDa glucose-regulated protein	Hspa5
small / sand	64	-2.06	2.06	2.14e-06	1.24e-05	Q8BMS1	ECHA_MOUSE	Trifunctional enzyme subunit alpha, mitochondrial	Hadha
medium / sand	164	0.22	0.22	2.52e-06	1.44e-05	Q8VDD5	MYH9_MOUSE	Myosin-9	Myh9
large / sand	24	2.13	2.13	3.07e-06	1.72e-05	Q05816	FABP5_MOUSE	Fatty acid-binding protein, epidermal	Fabp5
medium / sand	24	-1.36	1.36	3.92e-06	2.15e-05	P48678	LMNA_MOUSE	Prelamin-A/C	Lmna
small / sand	56	-1.06	1.06	4.01e-06	2.19e-05	P58252	EF2_MOUSE	Elongation factor 2	Eef2
medium / sand	20	-1.3	1.3	4.41e-06	2.4e-05	Q9D312	K1C20_MOUSE	Keratin, type I cytoskeletal 20	Krt20
medium / sand	832	1.87	1.87	4.74e-06	2.54e-05	P01942	HBA_MOUSE	Hemoglobin subunit alpha	Hba
small / sand	92	-0.83	0.83	4.87e-06	2.59e-05	P50446	K2C6A_MOUSE	Keratin, type II cytoskeletal 6A	Krt6a
large / sand	16	-2.36	2.36	5.56e-06	2.92e-05	P25444	RS2_MOUSE	40S ribosomal protein S2	Rps2
medium / sand	64	-0.66	0.66	5.74e-06	3e-05	Q99KI0	ACON_MOUSE	Aconitate hydratase, mitochondrial	Aco2
large / sand	16	-1.9	1.9	7.03e-06	3.63e-05	P47964	RL36_MOUSE	60S ribosomal protein L36	Rpl36
large / sand	24	-2.55	2.55	7.14e-06	3.67e-05	Q9DCJ5	NDUA8_MOUSE	NADH dehydrogenase [ubiquinone] 1 alpha subcomplex subunit 8	Ndufa8
large / sand	32	-1.73	1.73	7.48e-06	3.82e-05	P14733	LMNB1_MOUSE	Lamin-B1	Lmnb1
small / sand	20	0.75	0.75	7.48e-06	3.82e-05	Q9DAU7	WFDC2_MOUSE	WAP four-disulfide core domain protein 2	Wfdc2
large / sand	24	-1.64	1.64	8.35e-06	4.23e-05	P14115	RL27A_MOUSE	60S ribosomal protein L27a	Rpl27a
small / sand	56	-1.02	1.02	9.48e-06	4.76e-05	Q8K2B3	SDHA_MOUSE	Succinate dehydrogenase [ubiquinone] flavoprotein subunit, mitochondrial	Sdha
large / sand	48	-1.7	1.7	1.01e-05	5.03e-05	P56391	CX6B1_MOUSE	Cytochrome c oxidase subunit 6B1	Cox6b1
small / sand	36	-2.06	2.06	1.01e-05	5.03e-05	P62889	RL30_MOUSE	60S ribosomal protein L30	Rpl30
small / sand	72	-4.54	4.54	1.13e-05	5.55e-05	Q8BZH1	TGM4_MOUSE	Protein-glutamine gamma-glutamyltransferase 4	Tgm4
small / sand	32	-1.64	1.64	1.15e-05	5.64e-05	P18242	CATD_MOUSE	Cathepsin D	Ctsd
large / sand	416	-0.02	0.02	1.21e-05	5.86e-05	P06909	CFAH_MOUSE	Complement factor H	Cfh
large / sand	40	-1.6	1.6	1.49e-05	7.05e-05	Q9D312	K1C20_MOUSE	Keratin, type I cytoskeletal 20	Krt20
large / sand	16	-2.39	2.39	1.61e-05	7.53e-05	Q922Q8	LRC59_MOUSE	Leucine-rich repeat-containing protein 59	Lrrc59
small / sand	28	-1.23	1.23	1.72e-05	8.02e-05	P14211	CALR_MOUSE	Calreticulin	Calr
small / sand	28	-2.39	2.39	1.76e-05	8.16e-05	P62242	RS8_MOUSE	40S ribosomal protein S8	Rps8
large / sand	32	-1.32	1.32	1.76e-05	8.16e-05	P63323	RS12_MOUSE	40S ribosomal protein S12	Rps12
small / sand	44	-1.32	1.32	1.81e-05	8.31e-05	P51174	ACADL_MOUSE	Long-chain specific acyl-CoA dehydrogenase, mitochondrial	Acadl
large / sand	56	-1.07	1.07	1.82e-05	8.32e-05	P52503	NDUS6_MOUSE	NADH dehydrogenase [ubiquinone] iron-sulfur protein 6, mitochondrial	Ndufs6
large / sand	40	-1.24	1.24	1.96e-05	8.87e-05	Q80VQ0	AL3B1_MOUSE	Aldehyde dehydrogenase family 3 member B1	Aldh3b1
small / sand	48	-3.98	3.98	1.95e-05	8.87e-05	Q8VCH0	THIKB_MOUSE	3-ketoacyl-CoA thiolase B, peroxisomal	Acaa1b
small / sand	32	-1.63	1.63	1.99e-05	8.99e-05	P11087	CO1A1_MOUSE	Collagen alpha-1(I) chain	Col1a1
large / sand	88	-1.67	1.67	2.01e-05	9e-05	P51174	ACADL_MOUSE	Long-chain specific acyl-CoA dehydrogenase, mitochondrial	Acadl
medium / sand	16	-2.12	2.12	2.23e-05	9.91e-05	P43276	H15_MOUSE	Histone H1.5	Hist1h1b
small / sand	12	-1.74	1.74	2.29e-05	0.000101364	Q91VD9	NDUS1_MOUSE	NADH-ubiquinone oxidoreductase 75 kDa subunit, mitochondrial	Ndufs1
small / sand	28	-1.11	1.11	2.33e-05	0.000102388	P52503	NDUS6_MOUSE	NADH dehydrogenase [ubiquinone] iron-sulfur protein 6, mitochondrial	Ndufs6
small / sand	36	-5.47	5.47	2.46e-05	0.0001077	P01887	B2MG_MOUSE	Beta-2-microglobulin	B2m
large / sand	432	-0.51	0.51	3.11e-05	0.000134549	P63260	ACTG_MOUSE	Actin, cytoplasmic 2	Actg1
small / sand	24	-1.94	1.94	3.32e-05	0.000142565	P56391	CX6B1_MOUSE	Cytochrome c oxidase subunit 6B1	Cox6b1
large / sand	16	-3.02	3.02	3.39e-05	0.000144537	Q9D883	U2AF1_MOUSE	Splicing factor U2AF 35 kDa subunit	U2af1
large / sand	80	-0.67	0.67	3.53e-05	0.000150083	Q99JY9	ARP3_MOUSE	Actin-related protein 3	Actr3
large / sand	360	0.54	0.54	3.66e-05	0.000155163	P56480	ATPB_MOUSE	ATP synthase subunit beta, mitochondrial	Atp5b
medium / sand	16	-0.92	0.92	3.73e-05	0.000156806	Q9D6R2	IDH3A_MOUSE	Isocitrate dehydrogenase [NAD] subunit alpha, mitochondrial	Idh3a
small / sand	16	-0.93	0.93	3.76e-05	0.000157751	P35700	PRDX1_MOUSE	Peroxiredoxin-1	Prdx1
large / sand	56	-3.61	3.61	3.88e-05	0.000161499	O70559	SPR2H_MOUSE	Small proline-rich protein 2H	Sprr2h
large / sand	16	-1.84	1.84	3.87e-05	0.000161499	P62849	RS24_MOUSE	40S ribosomal protein S24	Rps24
medium / sand	16	-0.7	0.7	4.07e-05	0.000169177	P14152	MDHC_MOUSE	Malate dehydrogenase, cytoplasmic	Mdh1
small / sand	48	-0.9	0.9	4.11e-05	0.000170248	P27773	PDIA3_MOUSE	Protein disulfide-isomerase A3	Pdia3
large / sand	72	-0.96	0.96	4.23e-05	0.000174682	P09103	PDIA1_MOUSE	Protein disulfide-isomerase	P4hb
medium / sand	56	-0.1	0.1	4.62e-05	0.000188812	Q8K2B3	SDHA_MOUSE	Succinate dehydrogenase [ubiquinone] flavoprotein subunit, mitochondrial	Sdha
large / sand	24	-1.94	1.94	4.76e-05	0.000193865	Q91VD9	NDUS1_MOUSE	NADH-ubiquinone oxidoreductase 75 kDa subunit, mitochondrial	Ndufs1
large / sand	64	-1.45	1.45	4.92e-05	0.000199093	P18242	CATD_MOUSE	Cathepsin D	Ctsd
medium / sand	16	-1.28	1.28	4.92e-05	0.000199093	Q91W90	TXND5_MOUSE	Thioredoxin domain-containing protein 5	Txndc5
small / sand	20	-1.66	1.66	4.97e-05	0.0001998	Q80VQ0	AL3B1_MOUSE	Aldehyde dehydrogenase family 3 member B1	Aldh3b1
large / sand	32	-2.27	2.27	4.97e-05	0.0001998	Q9WUM5	SUCA_MOUSE	Succinate--CoA ligase [ADP/GDP-forming] subunit alpha, mitochondrial	Suclg1
medium / sand	104	-3.71	3.71	5.03e-05	0.00020092	P81117	NUCB2_MOUSE	Nucleobindin-2	Nucb2
medium / sand	108	1.37	1.37	5.17e-05	0.000205326	P11276	FINC_MOUSE	Fibronectin	Fn1
small / sand	36	-1.64	1.64	5.17e-05	0.000205326	P20029	GRP78_MOUSE	78 kDa glucose-regulated protein	Hspa5
small / sand	32	-1.31	1.31	5.99e-05	0.000235538	P14206	RSSA_MOUSE	40S ribosomal protein SA	Rpsa
medium / sand	16	-1.35	1.35	6.15e-05	0.000240943	P43274	H14_MOUSE	Histone H1.4	Hist1h1e
small / sand	24	-1.39	1.39	6.44e-05	0.000251411	P15864	H12_MOUSE	Histone H1.2	Hist1h1c
medium / sand	60	1.11	1.11	6.53e-05	0.000254228	P97429	ANXA4_MOUSE	Annexin A4	Anxa4
small / sand	104	-4.18	4.18	6.73e-05	0.00026143	P81117	NUCB2_MOUSE	Nucleobindin-2	Nucb2
medium / sand	76	-2.91	2.91	6.91e-05	0.000267228	P04939	MUP3_MOUSE	Major urinary protein 3	Mup3
small / sand	24	-2.44	2.44	7.4e-05	0.000285426	Q60605	MYL6_MOUSE	Myosin light polypeptide 6	Myl6
small / sand	20	-1.91	1.91	7.48e-05	0.000287654	P35979	RL12_MOUSE	60S ribosomal protein L12	Rpl12
large / sand	64	-0.84	0.84	9.21e-05	0.000351152	P14206	RSSA_MOUSE	40S ribosomal protein SA	Rpsa
small / sand	8	-0.96	0.96	9.42e-05	0.000356958	O08795	GLU2B_MOUSE	Glucosidase 2 subunit beta	Prkcsh
large / sand	56	-0.79	0.79	9.62e-05	0.000362333	Q9DCW4	ETFB_MOUSE	Electron transfer flavoprotein subunit beta	Etfb
small / sand	8	-2.96	2.96	9.72e-05	0.000364752	P63276	RS17_MOUSE	40S ribosomal protein S17	Rps17
small / sand	28	-0.66	0.66	0.0001062	0.00039275	O70559	SPR2H_MOUSE	Small proline-rich protein 2H	Sprr2h
large / sand	32	-1.47	1.47	0.000110959	0.000409141	P38647	GRP75_MOUSE	Stress-70 protein, mitochondrial	Hspa9
large / sand	40	2.3	2.3	0.000113511	0.000416095	P14069	S10A6_MOUSE	Protein S100-A6	S100a6
large / sand	16	-1.36	1.36	0.000113943	0.000416458	P63276	RS17_MOUSE	40S ribosomal protein S17	Rps17
medium / sand	12	-1.56	1.56	0.000126318	0.000455036	P50544	ACADV_MOUSE	Very long-chain specific acyl-CoA dehydrogenase, mitochondrial	Acadvl
small / sand	20	-1.72	1.72	0.000141992	0.000504232	P27659	RL3_MOUSE	60S ribosomal protein L3	Rpl3
large / sand	96	1.35	1.35	0.000145293	0.000513039	P19221	THRB_MOUSE	Prothrombin	F2
small / sand	28	-1.74	1.74	0.000169981	0.000594382	P86048;Q6ZWV3	RL10L_MOUSE;RL10_MOUSE	60S ribosomal protein L10-like;60S ribosomal protein L10	Rpl10l;Rpl10
large / sand	72	2.5	2.5	0.000170231	0.000594382	Q91X72	HEMO_MOUSE	Hemopexin	Hpx
large / sand	496	-0.82	0.82	0.000171245	0.000596256	Q9DCV7	K2C7_MOUSE	Keratin, type II cytoskeletal 7	Krt7
small / sand	20	-1.16	1.16	0.000174279	0.00060346	P63158	HMGB1_MOUSE	High mobility group protein B1	Hmgb1
medium / sand	24	-0.51	0.51	0.000180614	0.000623668	Q9D1Q6	ERP44_MOUSE	Endoplasmic reticulum resident protein 44	Erp44
large / sand	256	0.16	0.16	0.000191793	0.000660446	Q922U2	K2C5_MOUSE	Keratin, type II cytoskeletal 5	Krt5
medium / sand	20	-2.08	2.08	0.00019483	0.000669061	P97315	CSRP1_MOUSE	Cysteine and glycine-rich protein 1	Csrp1
medium / sand	500	-0.93	0.93	0.000201477	0.00068999	P11588	MUP1_MOUSE	Major urinary protein 1	Mup1
large / sand	224	0.12	0.12	0.000223022	0.000755494	Q61414	K1C15_MOUSE	Keratin, type I cytoskeletal 15	Krt15
medium / sand	32	0.66	0.66	0.000270561	0.000894711	Q9D132	UPK1A_MOUSE	Uroplakin-1a	Upk1a
large / sand	184	-0.11	0.11	0.000295587	0.000972325	P50446	K2C6A_MOUSE	Keratin, type II cytoskeletal 6A	Krt6a
small / sand	12	1.55	1.55	0.000297655	0.000975804	Q64337	SQSTM_MOUSE	Sequestosome-1	Sqstm1
small / sand	16	-0.92	0.92	0.000317351	0.00103036	P14152	MDHC_MOUSE	Malate dehydrogenase, cytoplasmic	Mdh1
small / sand	16	-0.71	0.71	0.000351514	0.00112665	P38647	GRP75_MOUSE	Stress-70 protein, mitochondrial	Hspa9
large / sand	16	-2.41	2.41	0.000353094	0.00112882	P62307	RUXF_MOUSE	Small nuclear ribonucleoprotein F	Snrpf
small / sand	8	-0.67	0.67	0.0003624	0.00115561	Q9CRB9	MIC19_MOUSE	MICOS complex subunit Mic19	Chchd3
small / sand	8	1.42	1.42	0.000364609	0.00115686	Q61147	CERU_MOUSE	Ceruloplasmin	Cp
large / sand	16	-2.16	2.16	0.000370485	0.00117242	P83882	RL36A_MOUSE	60S ribosomal protein L36a	Rpl36a
small / sand	20	-0.99	0.99	0.000375391	0.00118495	Q6IFZ6	K2C1B_MOUSE	Keratin, type II cytoskeletal 1b	Krt77
small / sand	12	-0.83	0.83	0.000402604	0.00125479	P47962	RL5_MOUSE	60S ribosomal protein L5	Rpl5
large / sand	32	-1.56	1.56	0.000406947	0.00126172	P62830	RL23_MOUSE	60S ribosomal protein L23	Rpl23
medium / sand	12	-0.55	0.55	0.000407787	0.00126172	Q9DCJ5	NDUA8_MOUSE	NADH dehydrogenase [ubiquinone] 1 alpha subcomplex subunit 8	Ndufa8
small / sand	16	-4.74	4.74	0.000413042	0.00127482	Q9WUM5	SUCA_MOUSE	Succinate--CoA ligase [ADP/GDP-forming] subunit alpha, mitochondrial	Suclg1
large / sand	40	-1.63	1.63	0.000461196	0.00141298	P35979	RL12_MOUSE	60S ribosomal protein L12	Rpl12
small / sand	48	0.93	0.93	0.000468548	0.00143052	P19221	THRB_MOUSE	Prothrombin	F2
large / sand	40	-0.91	0.91	0.000469211	0.00143052	P62874	GBB1_MOUSE	Guanine nucleotide-binding protein G(I)/G(S)/G(T) subunit beta-1	Gnb1
small / sand	32	-2.38	2.38	0.000504524	0.00153072	Q9D132	UPK1A_MOUSE	Uroplakin-1a	Upk1a
large / sand	56	-0.73	0.73	0.000519243	0.00156341	P60710	ACTB_MOUSE	Actin, cytoplasmic 1	Actb
large / sand	32	-0.81	0.81	0.000529618	0.00158759	P02301;P84244	H3C_MOUSE;H33_MOUSE	Histone H3.3C;Histone H3.3	H3f3c;H3f3a
small / sand	40	-1.81	1.81	0.000541402	0.00161902	Q9CZ13	QCR1_MOUSE	Cytochrome b-c1 complex subunit 1, mitochondrial	Uqcrc1
large / sand	64	0.61	0.61	0.000554167	0.00164931	P38575	UPK2_MOUSE	Uroplakin-2	Upk2
small / sand	12	-1.71	1.71	0.000559117	0.00166009	P62754	RS6_MOUSE	40S ribosomal protein S6	Rps6
medium / sand	8	-1.02	1.02	0.00056097	0.00166164	Q922Q8	LRC59_MOUSE	Leucine-rich repeat-containing protein 59	Lrrc59
large / sand	112	-0.81	0.81	0.000571941	0.00168226	P62806	H4_MOUSE	Histone H4	Hist1h4a
small / sand	76	-3.86	3.86	0.000584295	0.00171448	P04939	MUP3_MOUSE	Major urinary protein 3	Mup3
small / sand	16	-0.89	0.89	0.000590087	0.00172742	P62702	RS4X_MOUSE	40S ribosomal protein S4, X isoform	Rps4x
small / sand	12	-1.8	1.8	0.000596257	0.00173735	O88569	ROA2_MOUSE	Heterogeneous nuclear ribonucleoproteins A2/B1	Hnrnpa2b1
large / sand	24	-0.8	0.8	0.000619774	0.00179641	P62908	RS3_MOUSE	40S ribosomal protein S3	Rps3
small / sand	24	-0.51	0.51	0.000618018	0.00179641	Q9D1Q6	ERP44_MOUSE	Endoplasmic reticulum resident protein 44	Erp44
small / sand	180	0.9	0.9	0.000706839	0.00200351	P56480	ATPB_MOUSE	ATP synthase subunit beta, mitochondrial	Atp5b
large / sand	40	1.2	1.2	0.000755444	0.00210782	Q9DAU7	WFDC2_MOUSE	WAP four-disulfide core domain protein 2	Wfdc2
large / sand	296	1.26	1.26	0.00078866	0.00218403	Q01339	APOH_MOUSE	Beta-2-glycoprotein 1	Apoh
small / sand	8	0.18	0.18	0.000792862	0.00218781	O08677	KNG1_MOUSE	Kininogen-1	Kng1
medium / sand	76	-3.06	3.06	0.000804497	0.00221016	Q64356	SVS6_MOUSE	Seminal vesicle secretory protein 6	Svs6
large / sand	16	-1.21	1.21	0.000826057	0.00225946	Q9CRB9	MIC19_MOUSE	MICOS complex subunit Mic19	Chchd3
medium / sand	16	-1.69	1.69	0.000846927	0.0023027	P14733	LMNB1_MOUSE	Lamin-B1	Lmnb1
small / sand	848	0.53	0.53	0.000909443	0.0024553	P02088	HBB1_MOUSE	Hemoglobin subunit beta-1	Hbb-b1
medium / sand	12	-1.19	1.19	0.000918948	0.00247448	O88569	ROA2_MOUSE	Heterogeneous nuclear ribonucleoproteins A2/B1	Hnrnpa2b1
large / sand	40	-0.46	0.46	0.000922348	0.00247448	Q61207	SAP_MOUSE	Prosaposin	Psap
small / sand	20	1.67	1.67	0.00096	0.0025641	P45377	ALD2_MOUSE	Aldose reductase-related protein 2	Akr1b8
small / sand	20	-1.06	1.06	0.000974197	0.00259647	Q61207	SAP_MOUSE	Prosaposin	Psap
small / sand	12	-0.41	0.41	0.000984094	0.00261727	P50544	ACADV_MOUSE	Very long-chain specific acyl-CoA dehydrogenase, mitochondrial	Acadvl
medium / sand	40	0.65	0.65	0.00101952	0.0027	Q99JY9	ARP3_MOUSE	Actin-related protein 3	Actr3
large / sand	192	-1.38	1.38	0.00102317	0.00270394	P08071	TRFL_MOUSE	Lactotransferrin	Ltf
large / sand	16	-1.84	1.84	0.0010652	0.00280316	P62270	RS18_MOUSE	40S ribosomal protein S18	Rps18
large / sand	24	1.26	1.26	0.00113535	0.00296281	P32261	ANT3_MOUSE	Antithrombin-III	Serpinc1
small / sand	72	-6.13	6.13	0.00117923	0.00305818	Q09098	PATE4_MOUSE	Prostate and testis expressed protein 4	Pate4
small / sand	48	-0.73	0.73	0.00118584	0.00306895	P10853;P10854;Q64475;Q64478;Q64524;Q64525;Q6ZWY9;Q8CGP0;Q8CGP1;Q8CGP2;Q9D2U9	H2B1F_MOUSE;H2B1M_MOUSE;H2B1B_MOUSE;H2B1H_MOUSE;H2B2E_MOUSE;H2B2B_MOUSE;H2B1C_MOUSE;H2B3B_MOUSE;H2B1K_MOUSE;H2B1P_MOUSE;H2B3A_MOUSE	Histone H2B type 1-F/J/L;Histone H2B type 1-M;Histone H2B type 1-B;Histone H2B type 1-H;Histone H2B type 2-E;Histone H2B type 2-B;Histone H2B type 1-C/E/G;Histone H2B type 3-B;Histone H2B type 1-K;Histone H2B type 1-P;Histone H2B type 3-A	Hist1h2bf;Hist1h2bm;Hist1h2bb;Hist1h2bh;Hist2h2be;Hist2h2bb;Hist1h2bc;Hist3h2bb;Hist1h2bk;Hist1h2bp;Hist3h2ba
medium / sand	20	-0.8	0.8	0.00124615	0.00320513	P63158	HMGB1_MOUSE	High mobility group protein B1	Hmgb1
large / sand	40	-0.54	0.54	0.00125468	0.00322044	P63158	HMGB1_MOUSE	High mobility group protein B1	Hmgb1
medium / sand	4	-1.45	1.45	0.00128943	0.00329608	P43275	H11_MOUSE	Histone H1.1	Hist1h1a
large / sand	96	0.45	0.45	0.00136425	0.00343121	P10107	ANXA1_MOUSE	Annexin A1	Anxa1
medium / sand	72	-2.03	2.03	0.00135622	0.00343121	Q8BZH1	TGM4_MOUSE	Protein-glutamine gamma-glutamyltransferase 4	Tgm4
medium / sand	352	-2.81	2.81	0.0013828	0.00347089	P18419	SVS4_MOUSE	Seminal vesicle secretory protein 4	Svs4
small / sand	28	-0.78	0.78	0.00140127	0.00351019	Q9DCW4	ETFB_MOUSE	Electron transfer flavoprotein subunit beta	Etfb
large / sand	88	-0.39	0.39	0.00154756	0.00379303	Q9CQ62	DECR_MOUSE	2,4-dienoyl-CoA reductase, mitochondrial	Decr1
small / sand	8	-1.48	1.48	0.00157427	0.00385096	Q922Q8	LRC59_MOUSE	Leucine-rich repeat-containing protein 59	Lrrc59
small / sand	60	0.57	0.57	0.00166533	0.00404994	P97429	ANXA4_MOUSE	Annexin A4	Anxa4
medium / sand	36	-0.54	0.54	0.00167963	0.00406887	P09103	PDIA1_MOUSE	Protein disulfide-isomerase	P4hb
small / sand	8	-1.4	1.4	0.00174195	0.00420355	P19253	RL13A_MOUSE	60S ribosomal protein L13a	Rpl13a
large / sand	64	1.26	1.26	0.00175616	0.00422967	P07759	SPA3K_MOUSE	Serine protease inhibitor A3K	Serpina3k
small / sand	48	1.07	1.07	0.0017612	0.00423365	P10107	ANXA1_MOUSE	Annexin A1	Anxa1
large / sand	48	1.44	1.44	0.00185057	0.00441453	Q00612	G6PD1_MOUSE	Glucose-6-phosphate 1-dehydrogenase X	G6pdx
small / sand	16	-0.48	0.48	0.00190862	0.00449683	Q9CR57	RL14_MOUSE	60S ribosomal protein L14	Rpl14
medium / sand	48	-3.27	3.27	0.00192278	0.00451781	Q8VCH0	THIKB_MOUSE	3-ketoacyl-CoA thiolase B, peroxisomal	Acaa1b
medium / sand	72	-0.95	0.95	0.00194228	0.00454654	Q01853	TERA_MOUSE	Transitional endoplasmic reticulum ATPase	Vcp
large / sand	16	1.99	1.99	0.00202723	0.00471887	P00688	AMYP_MOUSE	Pancreatic alpha-amylase	Amy2
small / sand	20	1	1	0.00203166	0.0047204	P62962	PROF1_MOUSE	Profilin-1	Pfn1
large / sand	24	-1.01	1.01	0.00210631	0.00485309	Q91VR5	DDX1_MOUSE	ATP-dependent RNA helicase DDX1	Ddx1
small / sand	32	0.29	0.29	0.00212505	0.00488292	P01863;P01865	GCAA_MOUSE;GCAM_MOUSE	Ig gamma-2A chain C region, A allele;Ig gamma-2A chain C region, membrane-bound form	Ighg;Igh-1a
small / sand	12	-1.74	1.74	0.00218228	0.00497784	Q9DCJ5	NDUA8_MOUSE	NADH dehydrogenase [ubiquinone] 1 alpha subcomplex subunit 8	Ndufa8
small / sand	28	-1.89	1.89	0.00220213	0.00501395	P63017	HSP7C_MOUSE	Heat shock cognate 71 kDa protein	Hspa8
medium / sand	52	2.44	2.44	0.00227986	0.0051721	P11680	PROP_MOUSE	Properdin	Cfp
small / sand	16	-1.3	1.3	0.00231169	0.0052348	Q9D6R2	IDH3A_MOUSE	Isocitrate dehydrogenase [NAD] subunit alpha, mitochondrial	Idh3a
medium / sand	48	0.31	0.31	0.00238717	0.00536684	P19221	THRB_MOUSE	Prothrombin	F2
medium / sand	92	0.14	0.14	0.00246152	0.00551416	P50446	K2C6A_MOUSE	Keratin, type II cytoskeletal 6A	Krt6a
small / sand	248	0	0	0.00245869	0.00551416	Q9DCV7	K2C7_MOUSE	Keratin, type II cytoskeletal 7	Krt7
small / sand	16	-0.99	0.99	0.00246686	0.00551623	P43276	H15_MOUSE	Histone H1.5	Hist1h1b
small / sand	8	-1.56	1.56	0.00248329	0.00554307	O35381	AN32A_MOUSE	Acidic leucine-rich nuclear phosphoprotein 32 family member A	Anp32a
small / sand	28	-1.9	1.9	0.00262624	0.00581027	P60710	ACTB_MOUSE	Actin, cytoplasmic 1	Actb
medium / sand	12	-0.36	0.36	0.00262238	0.00581027	Q91VD9	NDUS1_MOUSE	NADH-ubiquinone oxidoreductase 75 kDa subunit, mitochondrial	Ndufs1
large / sand	32	-1.04	1.04	0.00263628	0.00582217	Q9CR57	RL14_MOUSE	60S ribosomal protein L14	Rpl14
small / sand	12	-0.85	0.85	0.00264913	0.00583341	P14869	RLA0_MOUSE	60S acidic ribosomal protein P0	Rplp0
medium / sand	36	-3.85	3.85	0.0027789	0.00607276	P01887	B2MG_MOUSE	Beta-2-microglobulin	B2m
medium / sand	8	-0.34	0.34	0.00281633	0.00614382	Q9D952	EVPL_MOUSE	Envoplakin	Evpl
large / sand	32	0.82	0.82	0.00286327	0.00623535	P14152	MDHC_MOUSE	Malate dehydrogenase, cytoplasmic	Mdh1
small / sand	20	-2.09	2.09	0.00311954	0.00668854	P97461	RS5_MOUSE	40S ribosomal protein S5	Rps5
large / sand	8	-1.54	1.54	0.00320298	0.00682065	P43275	H11_MOUSE	Histone H1.1	Hist1h1a
large / sand	16	-0.8	0.8	0.00337502	0.00712631	O35381	AN32A_MOUSE	Acidic leucine-rich nuclear phosphoprotein 32 family member A	Anp32a
medium / sand	48	-0.54	0.54	0.00381157	0.00790126	P10853;P10854;Q64475;Q64478;Q64524;Q64525;Q6ZWY9;Q8CGP0;Q8CGP1;Q8CGP2;Q9D2U9	H2B1F_MOUSE;H2B1M_MOUSE;H2B1B_MOUSE;H2B1H_MOUSE;H2B2E_MOUSE;H2B2B_MOUSE;H2B1C_MOUSE;H2B3B_MOUSE;H2B1K_MOUSE;H2B1P_MOUSE;H2B3A_MOUSE	Histone H2B type 1-F/J/L;Histone H2B type 1-M;Histone H2B type 1-B;Histone H2B type 1-H;Histone H2B type 2-E;Histone H2B type 2-B;Histone H2B type 1-C/E/G;Histone H2B type 3-B;Histone H2B type 1-K;Histone H2B type 1-P;Histone H2B type 3-A	Hist1h2bf;Hist1h2bm;Hist1h2bb;Hist1h2bh;Hist2h2be;Hist2h2bb;Hist1h2bc;Hist3h2bb;Hist1h2bk;Hist1h2bp;Hist3h2ba
small / sand	20	-0.08	0.08	0.00385172	0.00797128	Q64521	GPDM_MOUSE	Glycerol-3-phosphate dehydrogenase, mitochondrial	Gpd2
medium / sand	8	-1.14	1.14	0.00397352	0.00816925	Q9D883	U2AF1_MOUSE	Splicing factor U2AF 35 kDa subunit	U2af1
large / sand	24	-0.12	0.12	0.0040687	0.00832386	P47962	RL5_MOUSE	60S ribosomal protein L5	Rpl5
small / sand	8	-2.15	2.15	0.00408493	0.00834341	P25444	RS2_MOUSE	40S ribosomal protein S2	Rps2
medium / sand	40	-0.54	0.54	0.00410546	0.00835954	Q9CZ13	QCR1_MOUSE	Cytochrome b-c1 complex subunit 1, mitochondrial	Uqcrc1
small / sand	12	-1.97	1.97	0.00425972	0.00857432	P14115	RL27A_MOUSE	60S ribosomal protein L27a	Rpl27a
medium / sand	8	-1.67	1.67	0.00427842	0.00859811	P62307	RUXF_MOUSE	Small nuclear ribonucleoprotein F	Snrpf
medium / sand	8	-0.29	0.29	0.00451192	0.0090383	O08795	GLU2B_MOUSE	Glucosidase 2 subunit beta	Prkcsh
large / sand	40	-1.6	1.6	0.00460612	0.00919751	P97315	CSRP1_MOUSE	Cysteine and glycine-rich protein 1	Csrp1
large / sand	32	-1.03	1.03	0.0047206	0.00941108	Q91W90	TXND5_MOUSE	Thioredoxin domain-containing protein 5	Txndc5
large / sand	32	-0.38	0.38	0.00477344	0.00950128	P62702	RS4X_MOUSE	40S ribosomal protein S4, X isoform	Rps4x
small / sand	8	-1.05	1.05	0.00478822	0.00951322	Q9QXT0	CNPY2_MOUSE	Protein canopy homolog 2	Cnpy2
small / sand	32	0.89	0.89	0.00483701	0.00954149	P07759	SPA3K_MOUSE	Serine protease inhibitor A3K	Serpina3k
small / sand	12	0.91	0.91	0.00483318	0.00954149	P32261	ANT3_MOUSE	Antithrombin-III	Serpinc1
small / sand	20	-0.95	0.95	0.00482624	0.00954149	Q9D312	K1C20_MOUSE	Keratin, type I cytoskeletal 20	Krt20
large / sand	80	-1.63	1.63	0.00485343	0.009554	Q9CZ13	QCR1_MOUSE	Cytochrome b-c1 complex subunit 1, mitochondrial	Uqcrc1
small / sand	8	-2.02	2.02	0.00505881	0.00989596	P62849	RS24_MOUSE	40S ribosomal protein S24	Rps24
large / sand	16	-2.22	2.22	0.00532803	0.0103097	Q9CXI5	MANF_MOUSE	Mesencephalic astrocyte-derived neurotrophic factor	Manf
small / sand	60	-0.02	0.02	0.00546977	0.010535	Q9QXS1	PLEC_MOUSE	Plectin	Plec
large / sand	56	-1.07	1.07	0.00557757	0.0107261	P63017	HSP7C_MOUSE	Heat shock cognate 71 kDa protein	Hspa8
small / sand	16	-1.83	1.83	0.0055912	0.0107358	P62830	RL23_MOUSE	60S ribosomal protein L23	Rpl23
small / sand	12	-1.62	1.62	0.00576306	0.0110091	O08709	PRDX6_MOUSE	Peroxiredoxin-6	Prdx6
large / sand	32	0.2	0.2	0.00601232	0.011387	P35486	ODPA_MOUSE	Pyruvate dehydrogenase E1 component subunit alpha, somatic form, mitochondrial	Pdha1
small / sand	8	-2.05	2.05	0.00608402	0.0114988	P83882	RL36A_MOUSE	60S ribosomal protein L36a	Rpl36a
small / sand	8	-0.46	0.46	0.00614623	0.0115879	Q05920	PYC_MOUSE	Pyruvate carboxylase, mitochondrial	Pc
large / sand	16	-0.86	0.86	0.00628344	0.011811	P19253	RL13A_MOUSE	60S ribosomal protein L13a	Rpl13a
medium / sand	12	-1.92	1.92	0.00629899	0.0118224	O08709	PRDX6_MOUSE	Peroxiredoxin-6	Prdx6
small / sand	44	-0.27	0.27	0.00631698	0.0118384	Q9CQ62	DECR_MOUSE	2,4-dienoyl-CoA reductase, mitochondrial	Decr1
medium / sand	20	-0.52	0.52	0.00656321	0.0122265	P08228	SODC_MOUSE	Superoxide dismutase [Cu-Zn]	Sod1
small / sand	60	0.67	0.67	0.00678699	0.0125499	Q8CB12	GSDC3_MOUSE	Gasdermin-C3	Gsdmc3
large / sand	16	-1.37	1.37	0.00685818	0.0126255	Q9D051	ODPB_MOUSE	Pyruvate dehydrogenase E1 component subunit beta, mitochondrial	Pdhb
medium / sand	16	-4.3	4.3	0.00690038	0.0126845	Q9WUM5	SUCA_MOUSE	Succinate--CoA ligase [ADP/GDP-forming] subunit alpha, mitochondrial	Suclg1
large / sand	16	-1.16	1.16	0.00703151	0.0128713	Q05920	PYC_MOUSE	Pyruvate carboxylase, mitochondrial	Pc
small / sand	20	-1.49	1.49	0.00709599	0.0129637	P12970	RL7A_MOUSE	60S ribosomal protein L7a	Rpl7a
small / sand	56	-0.69	0.69	0.00714724	0.0130234	P62806	H4_MOUSE	Histone H4	Hist1h4a
small / sand	16	-1.5	1.5	0.00738161	0.0133633	P97351	RS3A_MOUSE	40S ribosomal protein S3a	Rps3a
medium / sand	28	-0.39	0.39	0.0075774	0.0136677	P52503	NDUS6_MOUSE	NADH dehydrogenase [ubiquinone] iron-sulfur protein 6, mitochondrial	Ndufs6
large / sand	16	-1.95	1.95	0.00791911	0.0142635	Q9D952	EVPL_MOUSE	Envoplakin	Evpl
large / sand	16	-1.12	1.12	0.00882188	0.0155534	Q8VCW8	ACSF2_MOUSE	Acyl-CoA synthetase family member 2, mitochondrial	Acsf2
medium / sand	8	-0.87	0.87	0.0090297	0.0158974	Q9QXT0	CNPY2_MOUSE	Protein canopy homolog 2	Cnpy2
large / sand	32	-1.22	1.22	0.00932748	0.0163755	P35700	PRDX1_MOUSE	Peroxiredoxin-1	Prdx1
small / sand	12	-1.11	1.11	0.0106713	0.0184242	P62908	RS3_MOUSE	40S ribosomal protein S3	Rps3
medium / sand	8	-0.05	0.05	0.0109294	0.0187919	O08677	KNG1_MOUSE	Kininogen-1	Kng1
large / sand	120	0.09	0.09	0.0111509	0.0190679	P97429	ANXA4_MOUSE	Annexin A4	Anxa4
small / sand	20	-1.23	1.23	0.0117223	0.0197744	P62874	GBB1_MOUSE	Guanine nucleotide-binding protein G(I)/G(S)/G(T) subunit beta-1	Gnb1
small / sand	8	-1.5	1.5	0.0123543	0.0206456	P62270	RS18_MOUSE	40S ribosomal protein S18	Rps18
small / sand	16	-0.85	0.85	0.0127243	0.0211498	P97447	FHL1_MOUSE	Four and a half LIM domains protein 1	Fhl1
medium / sand	8	-1.74	1.74	0.0129603	0.0213726	Q9CXI5	MANF_MOUSE	Mesencephalic astrocyte-derived neurotrophic factor	Manf
small / sand	92	-2.44	2.44	0.0132641	0.0217587	P11589	MUP2_MOUSE	Major urinary protein 2	Mup2
large / sand	24	-0.8	0.8	0.0133337	0.0218164	P54071	IDHP_MOUSE	Isocitrate dehydrogenase [NADP], mitochondrial	Idh2
medium / sand	12	0.98	0.98	0.0139466	0.0226995	P32261	ANT3_MOUSE	Antithrombin-III	Serpinc1
small / sand	8	-2.94	2.94	0.0140143	0.0227505	Q8VCW8	ACSF2_MOUSE	Acyl-CoA synthetase family member 2, mitochondrial	Acsf2
large / sand	40	0.43	0.43	0.0147345	0.0236038	P62962	PROF1_MOUSE	Profilin-1	Pfn1
large / sand	40	-0.53	0.53	0.0151406	0.0239886	P30681	HMGB2_MOUSE	High mobility group protein B2	Hmgb2
medium / sand	16	0.55	0.55	0.0152658	0.0241243	P97447	FHL1_MOUSE	Four and a half LIM domains protein 1	Fhl1
large / sand	32	-0.84	0.84	0.0156858	0.0246426	P62911	RL32_MOUSE	60S ribosomal protein L32	Rpl32
large / sand	56	-0.96	0.96	0.0157407	0.0246564	P86048;Q6ZWV3	RL10L_MOUSE;RL10_MOUSE	60S ribosomal protein L10-like;60S ribosomal protein L10	Rpl10l;Rpl10
medium / sand	32	0.13	0.13	0.0164862	0.0255777	P01872	IGHM_MOUSE	Ig mu chain C region	Ighm
small / sand	56	-0.6	0.6	0.0164604	0.0255777	Q8BWT1	THIM_MOUSE	3-ketoacyl-CoA thiolase, mitochondrial	Acaa2
small / sand	52	-1.9	1.9	0.016618	0.0256451	Q9Z2C6	UPK1B_MOUSE	Uroplakin-1b	Upk1b
small / sand	16	0.25	0.25	0.0168412	0.0258936	P14733	LMNB1_MOUSE	Lamin-B1	Lmnb1
small / sand	36	-0.65	0.65	0.0173814	0.0265369	P09103	PDIA1_MOUSE	Protein disulfide-isomerase	P4hb
medium / sand	12	-0.75	0.75	0.0175497	0.02672	P54071	IDHP_MOUSE	Isocitrate dehydrogenase [NADP], mitochondrial	Idh2
medium / sand	20	0.04	0.04	0.0191786	0.0287687	Q61207	SAP_MOUSE	Prosaposin	Psap
medium / sand	12	-0.46	0.46	0.0198678	0.0296711	P24369	PPIB_MOUSE	Peptidyl-prolyl cis-trans isomerase B	Ppib
small / sand	12	-0.26	0.26	0.0201255	0.0299486	P24369	PPIB_MOUSE	Peptidyl-prolyl cis-trans isomerase B	Ppib
medium / sand	8	-0.65	0.65	0.0205634	0.0304552	Q9D051	ODPB_MOUSE	Pyruvate dehydrogenase E1 component subunit beta, mitochondrial	Pdhb
small / sand	32	-0.51	0.51	0.020691	0.030608	P21614	VTDB_MOUSE	Vitamin D-binding protein	Gc
medium / sand	32	0.38	0.38	0.0212064	0.0312594	P01863;P01865	GCAA_MOUSE;GCAM_MOUSE	Ig gamma-2A chain C region, A allele;Ig gamma-2A chain C region, membrane-bound form	Ighg;Igh-1a
small / sand	16	-0.73	0.73	0.0219314	0.0319513	P02301;P84244	H3C_MOUSE;H33_MOUSE	Histone H3.3C;Histone H3.3	H3f3c;H3f3a
small / sand	8	-2.22	2.22	0.0238912	0.0340913	P47964	RL36_MOUSE	60S ribosomal protein L36	Rpl36
large / sand	32	0.75	0.75	0.0241308	0.0342767	Q9ESB3	HRG_MOUSE	Histidine-rich glycoprotein	Hrg
large / sand	64	0.55	0.55	0.0242363	0.0343874	Q9D132	UPK1A_MOUSE	Uroplakin-1a	Upk1a
medium / sand	8	-0.78	0.78	0.0247002	0.0349268	P00688	AMYP_MOUSE	Pancreatic alpha-amylase	Amy2
large / sand	120	0.77	0.77	0.0249331	0.0352162	Q8CB12	GSDC3_MOUSE	Gasdermin-C3	Gsdmc3
medium / sand	44	0.89	0.89	0.0250311	0.0353147	Q9D8E6	RL4_MOUSE	60S ribosomal protein L4	Rpl4
medium / sand	20	0.71	0.71	0.0260188	0.0364613	Q9DAU7	WFDC2_MOUSE	WAP four-disulfide core domain protein 2	Wfdc2
medium / sand	12	0.51	0.51	0.0270224	0.0375666	Q64337	SQSTM_MOUSE	Sequestosome-1	Sqstm1
large / sand	64	0.24	0.24	0.0277686	0.0384393	P21614	VTDB_MOUSE	Vitamin D-binding protein	Gc
small / sand	32	0.27	0.27	0.0278101	0.0384542	P01872	IGHM_MOUSE	Ig mu chain C region	Ighm
medium / sand	32	0.91	0.91	0.0290537	0.0399089	P38575	UPK2_MOUSE	Uroplakin-2	Upk2
large / sand	152	-0.84	0.84	0.0299139	0.0409108	P04939	MUP3_MOUSE	Major urinary protein 3	Mup3
medium / sand	20	-1.79	1.79	0.0300985	0.0410733	Q9JJH1	RNAS4_MOUSE	Ribonuclease 4	Rnase4
medium / sand	16	-0.45	0.45	0.0304922	0.0414747	P47955	RLA1_MOUSE	60S acidic ribosomal protein P1	Rplp1
small / sand	60	-2.5	2.5	0.0306205	0.041604	P15501	SPBP_MOUSE	Prostatic spermine-binding protein	Sbp
large / sand	328	0.2	0.2	0.0307027	0.0416251	Q8VDD5	MYH9_MOUSE	Myosin-9	Myh9
large / sand	24	-0.5	0.5	0.0307933	0.0417027	P24369	PPIB_MOUSE	Peptidyl-prolyl cis-trans isomerase B	Ppib
medium / sand	16	0.7	0.7	0.0308464	0.0417294	P62911	RL32_MOUSE	60S ribosomal protein L32	Rpl32
small / sand	76	-1.93	1.93	0.0315886	0.0425502	P48997	INVO_MOUSE	Involucrin	Ivl
medium / sand	20	-0.28	0.28	0.031793	0.0427785	Q64521	GPDM_MOUSE	Glycerol-3-phosphate dehydrogenase, mitochondrial	Gpd2
small / sand	12	-0.69	0.69	0.031887	0.0428589	Q91VR5	DDX1_MOUSE	ATP-dependent RNA helicase DDX1	Ddx1
medium / sand	8	-0.93	0.93	0.0321251	0.0431325	O35381	AN32A_MOUSE	Acidic leucine-rich nuclear phosphoprotein 32 family member A	Anp32a
medium / sand	20	-0.42	0.42	0.033153	0.0441333	Q6IFZ6	K2C1B_MOUSE	Keratin, type II cytoskeletal 1b	Krt77
medium / sand	8	0.36	0.36	0.0336899	0.0448004	Q61147	CERU_MOUSE	Ceruloplasmin	Cp
large / sand	112	-0.5	0.5	0.0339096	0.0449491	P58252	EF2_MOUSE	Elongation factor 2	Eef2
large / sand	104	-0.34	0.34	0.0341012	0.0451552	Q9Z2C6	UPK1B_MOUSE	Uroplakin-1b	Upk1b
medium / sand	16	-0.05	0.05	0.0345101	0.0456	P02301;P84244	H3C_MOUSE;H33_MOUSE	Histone H3.3C;Histone H3.3	H3f3c;H3f3a
small / sand	20	-0.71	0.71	0.0379751	0.0488363	P30681	HMGB2_MOUSE	High mobility group protein B2	Hmgb2

## Sheet: S5C_Figure4b_GO Outputs
Table S5C- Supplemental Table for Figure 4b: Gene Ontology Output
Upregulated proteins with a Q value cutoff of .01
		Term	Term	Term		Members Input	Members Input				GeneRatio
p-value	q-value	GO ID	Category	Level	Pathway	Input Overlap	Overlap Gene IDs	Size	Effective Size	Count	Uncorrected	GeneRatio
2.28652e-05	0.00436726	GO:0072378	b	3	blood coagulation, fibrin clot formation	99571; 11818; 11905; 14061; 110135	Q01339; P32261; Q8K0E8; Q8VCM7; P19221	11	5	5	0.454545	1
0.000124351	0.00622204	GO:0051883	b	3	killing of cells in other organism involved in symbiotic interaction	100042025; 11657; 14061; 14433; 17195	P41317; P07724; P16858; P19221	21	6	4	0.190476	0.666667
2.28652e-05	0.000628794	GO:0019825	m	3	oxygen binding	100503605; 101488143; 11657; 15129; 15130	P02088; P02089; P07724	24	5	3	0.125	0.6
2.28652e-05	0.000628794	GO:0030492	m	3	hemoglobin binding	100503605; 101488143; 14725; 15129; 15130	P02088; P02089; A2ARV4	12	5	3	0.25	0.6
0.000136345	0.00622204	GO:1900046	b	3	regulation of hemostasis	99571; 11818; 11905; 14061; 18815; 94175; 110135	P19221; P32261; Q8VCM7; Q8K0E8; Q9ESB3; Q01339; P20918	77	12	7	0.0909091	0.583333
9.84888e-05	0.00827306	GO:0050817	b	2	coagulation	99571; 11818; 11905; 12266; 14061; 18815; 94175; 110135	P01027; P19221; P32261; Q8VCM7; Q8K0E8; Q9ESB3; Q01339; P20918	163	15	8	0.0490798	0.533333
9.84888e-05	0.00622204	GO:0007596	b	3	blood coagulation	99571; 11818; 11905; 12266; 14061; 18815; 94175; 110135	P01027; P19221; P32261; Q8VCM7; Q8K0E8; Q9ESB3; Q01339; P20918	160	15	8	0.05	0.533333
0.000200179	0.002442	GO:0005344	m	2	oxygen carrier activity	100503605; 101488143; 15129; 15130	P02088; P02089	14	4	2	0.142857	0.5
0.000200179	0.0023521	GO:0005833	c	2	hemoglobin complex	100503605; 101488143; 15129; 15130	P02088; P02089	11	4	2	0.181818	0.5
0.000200179	0.0023521	GO:0031838	c	2	haptoglobin-hemoglobin complex	100503605; 101488143; 15129; 15130	P02088; P02089	12	4	2	0.166667	0.5
0.000200179	0.00183497	GO:0031720	m	3	haptoglobin binding	100503605; 101488143; 15129; 15130	P02088; P02089	11	4	2	0.181818	0.5
0.000200179	0.00156591	GO:0031721	m	4	hemoglobin alpha binding	100503605; 101488143; 15129; 15130	P02088; P02089	8	4	2	0.25	0.5
3.60158e-05	0.00120633	GO:0061135	m	4	endopeptidase regulator activity	100042025; 67701; 11625; 11905; 12266; 14433; 17836; 20714; 94175	P01027; P28665; P32261; Q9ESB3; P07759; P29699; Q9DAU7; P16858	216	17	8	0.037037	0.470588
6.52069e-05	0.00120633	GO:0030414	m	4	peptidase inhibitor activity	100042025; 67701; 11625; 11905; 12266; 14433; 17836; 20714; 94175	P01027; P28665; P32261; Q9ESB3; P07759; P29699; Q9DAU7; P16858	220	18	8	0.0363636	0.444444
0.000160109	0.0017612	GO:0020037	m	3	heme binding	100503605; 101488143; 15129; 15130; 15458; 94175	P02088; P02089; Q91X72; Q9ESB3	177	9	4	0.0225989	0.444444
0.000160109	0.0017612	GO:0046906	m	3	tetrapyrrole binding	100503605; 101488143; 15129; 15130; 15458; 94175	P02088; P02089; Q91X72; Q9ESB3	186	9	4	0.0215054	0.444444
4.08861e-05	0.000749579	GO:0061134	m	3	peptidase regulator activity	100042025; 67701; 11625; 11905; 12266; 14268; 14433; 17836; 20714; 94175	P01027; P11276; P28665; P32261; Q9ESB3; P07759; P29699; Q9DAU7; P16858	254	21	9	0.0354331	0.428571
0.000292308	0.00697884	GO:0050878	b	3	regulation of body fluid levels	99571; 11677; 11818; 11905; 12266; 14061; 18815; 94175; 110135	P01027; P19221; P32261; Q8VCM7; P45376; Q8K0E8; Q9ESB3; Q01339; P20918	354	21	9	0.0254237	0.428571
0.000229823	0.00942276	GO:0062023	c	3	collagen-containing extracellular matrix	99571; 11625; 11657; 11905; 14061; 14268; 18815; 20200; 20714; 22041; 94175; 110135	P11276; P14069; P19221; P32261; Q8VCM7; Q8K0E8; P20918; P07759; P29699; Q9ESB3; P07724; Q921I1	353	34	12	0.0339943	0.352941
0.000124836	0.0023521	GO:0031012	c	2	extracellular matrix	99571; 11625; 11657; 11905; 14061; 14268; 17195; 18815; 20200; 20714; 22041; 94175; 110135	P11276; P14069; P19221; P41317; P32261; Q8VCM7; Q8K0E8; P20918; P07759; P29699; Q9ESB3; P07724; Q921I1	475	37	13	0.0273684	0.351351
0.000496281	0.00341193	GO:0043177	m	3	organic acid binding	100503605; 101488143; 11657; 11770; 15129; 15130; 16592; 227231	P02088; P02089; Q8C196; Q05816; P04117; P07724	228	18	6	0.0263158	0.333333
0.000271334	0.002442	GO:0030234	m	2	enzyme regulator activity	100042025; 67701; 11625; 11818; 11905; 12266; 13205; 14061; 14268; 14433; 107702; 17836; 20655; 20714; 94175	P01027; P11276; P19221; P32261; P29699; Q91VI7; P08228; Q9ESB3; P07759; Q01339; Q9DAU7; Q62167; P16858; P28665	987	50	14	0.0141844	0.28
7.67476e-05	0.00207219	GO:0048037	m	2	cofactor binding	100042025; 100503605; 101488143; 11529; 11657; 12266; 56738; 13167; 14381; 14433; 14860; 15129; 15130; 15458; 17449; 56615; 94175	P02088; P01027; Q5RKZ7; Q64437; Q00612; P24472; Q91X72; P14152; P02089; P07724; Q91VS7; Q9ESB3; P16858; P31786	574	56	14	0.0243902	0.25
0.000200179	0.00156591	GO:0031404	m	4	chloride ion binding	100043684; 100043686; 100043688; 109959	P00688	15	4	1	0.0666667	0.25
1.34589e-07	6.32569e-06	GO:0005615	c	2	extracellular space	99571; 100043684; 100043688; 100503605; 11625; 101488143; 268373; 109959; 11657; 11677; 11818; 11905; 12266; 22242; 13167; 13645; 14061; 14268; 14725; 15458; 16592; 17195; 17836; 100043686; 18815; 20655; 20714; 22041; 110135; 100039054	P01027; P19221; P08228; P01132; P45376; Q05816; Q01339; P20918; P31786; P00688; P17742; P29699; P07724; P02088; P28665; P41317; P32261; Q8VCM7; P11588; Q91X17; A2ARV4; P11276; Q91X72; Q8K0E8; Q921I1; P07759	1906	107	26	0.0136411	0.242991
0.000229823	0.00641298	GO:0005975	b	3	carbohydrate metabolic process	100042025; 100043684; 100043688; 109959; 11677; 13645; 14381; 14433; 16592; 17449; 100043686; 100039054	P00688; Q00612; P01132; P45376; Q05816; P11588; P14152; P16858	571	34	8	0.0140105	0.235294
0.000235031	0.00641298	GO:0048583	b	3	regulation of response to stimulus	99571; 100503605; 11625; 101488143; 11529; 11677; 11770; 11818; 11905; 12266; 13205; 13645; 14061; 14268; 14381; 14725; 15129; 15458; 16592; 17195; 18815; 20655; 22041; 94175; 110135; 100039054	P19221; P08228; P01132; P45376; Q05816; P04117; Q01339; P20918; P02088; P41317; P29699; P01027; Q64437; Q00612; P32261; Q8VCM7; P11588; A2ARV4; Q62167; P11276; Q91X72; Q8K0E8; Q921I1; Q9ESB3	4036	117	24	0.00594648	0.205128
0.000211609	0.00156591	GO:0046872	m	4	metal ion binding	99571; 100043684; 100043686; 100043688; 100503605; 101488143; 11529; 109959; 11657; 22242; 56738; 13645; 14061; 14268; 14725; 15129; 15130; 15458; 17195; 20200; 20655; 22041; 94175; 227231	P00688; P02088; Q5RKZ7; P14069; Q64437; P41317; P11276; Q91X72; P08228; P01132; Q8VCM7; P02089; Q921I1; Q8C196; Q9ESB3; Q91X17; A2ARV4; P07724; P19221	3974	103	19	0.00478108	0.184466
0.000251868	0.00197897	GO:0043169	m	3	cation binding	99571; 100043684; 100043688; 100503605; 101488143; 11529; 109959; 11657; 22242; 56738; 13645; 14061; 14268; 14725; 15129; 15130; 15458; 17195; 100043686; 20200; 20655; 22041; 94175; 227231	P00688; P02088; Q5RKZ7; P14069; Q64437; P41317; P11276; Q91X72; P08228; P01132; Q8VCM7; P02089; Q921I1; Q8C196; Q9ESB3; Q91X17; A2ARV4; P07724; P19221	4074	104	19	0.00466372	0.182692
0.000162881	0.00622204	GO:0006810	b	3	transport	99571; 100042025; 100503605; 11625; 101488143; 71679; 268373; 66043; 11770; 11818; 11905; 11949; 12266; 13167; 13645; 14061; 14268; 14381; 14433; 14725; 15129; 15130; 15458; 16592; 17195; 20200; 20655; 22041; 94175; 110135; 100039054	P19221; Q9DCX2; P08228; P01132; Q05816; P04117; Q01339; P31786; P02088; P02089; Q00612; P17742; P29699; Q91VR2; P01027; P41317; P32261; Q8VCM7; P11588; A2ARV4; P11276; P14069; Q9D3D9; Q91X72; Q8K0E8; Q921I1; Q9ESB3; P16858	4545	150	26	0.00572057	0.173333
0.000219358	0.00921304	GO:0051234	b	2	establishment of localization	99571; 100042025; 100503605; 11625; 101488143; 71679; 268373; 66043; 11770; 11818; 11905; 11949; 12266; 13167; 13645; 14061; 14268; 14381; 14433; 14725; 15129; 15130; 15458; 16592; 17195; 20200; 20655; 22041; 94175; 110135; 100039054	P19221; Q9DCX2; P08228; P01132; Q05816; P04117; Q01339; P31786; P02088; P02089; Q00612; P17742; P29699; Q91VR2; P01027; P41317; P32261; Q8VCM7; P11588; A2ARV4; P11276; P14069; Q9D3D9; Q91X72; Q8K0E8; Q921I1; Q9ESB3; P16858	4679	152	26	0.00555674	0.171053
0.000949359	0.00640817	GO:0043167	m	2	ion binding	99571; 100043684; 100043688; 100503605; 101488143; 270328; 11529; 109959; 11657; 11770; 11818; 11905; 22242; 56738; 13205; 13167; 13645; 14061; 14268; 14725; 14860; 15129; 15130; 15458; 16592; 17195; 100043686; 20200; 20655; 22041; 56615; 94175; 227231	P19221; P08228; P01132; Q05816; P04117; Q01339; P31786; P00688; P02089; P07724; Q5RKZ7; P02088; Q8C196; Q64437; P41317; P24472; P32261; Q8VCM7; Q91X17; A2ARV4; Q62167; P11276; Q8CB12; P14069; Q91X72; Q921I1; Q91VS7; Q9ESB3	6072	178	26	0.00428195	0.146067
