# Supplementary material for: Comprehensive proteomic quantification of bladder stone progression in a cystinuric mouse model using data-independent acquisitions
Source: PLoS One. 2022 Jun 30;17(6):e0250137. doi: 10.1371/journal.pone.0250137 (PMC9246204; doi:10.1371/journal.pone.0250137)
Supplement: S6 Table — A) Coagulation and Fibrinolysis Proteins That Decreased Compared to Sand. B) Gene Ontology Analysis. C) Gene Ontology Output. D) Ribosomal Protein Line Plot. (XLSX) [file pone.0250137.s006.xlsx]

## Sheet: S6A_Figure5a_Coagulation_Down
Table S6A-Supplemental Table for Figure 5a: Coagulation and Fibrinolysis Proteins That Decreased Compared to Sand
Significantly decreased proteins identified in large stones compared to sand (q-value <0.05)
Comparison	Adjusted AVG	Absolute AVG			Protein				AVG.Group.Quantity	AVG.Group.Quantity	Unique Total	Unique Total
group1.group2.	Log2.Ratio	Log2.Ratio	Pvalue	Qvalue	Groups	Protein Names	Protein Descriptions	Genes	Denominator	Numerator	Peptides	EG.Id
large / sand	-1.75	1.75	1.22e-20	3.12e-19	Q01853	TERA_MOUSE	Transitional endoplasmic reticulum ATPase	Vcp	183.921	54.8386	14	18
large / sand	-2.02	2.02	7.88e-09	7.7e-08	P20029	GRP78_MOUSE	78 kDa glucose-regulated protein	Hspa5	148.334	36.6854	9	9
large / sand	-1.75	1.75	7.76e-08	6.3e-07	P11087	CO1A1_MOUSE	Collagen alpha-1(I) chain	Col1a1	35.7193	10.5873	8	12
large / sand	-1.04	1.04	1.34e-05	6.38e-05	O88456	CPNS1_MOUSE	Calpain small subunit 1	Capns1	49.9372	24.2294	2	2
large / sand	-0.51	0.51	3.11e-05	0.000134549	P63260	ACTG_MOUSE	Actin, cytoplasmic 2	Actg1	292.928	205.78	22	58
large / sand	-1.45	1.45	4.92e-05	0.000199093	P18242	CATD_MOUSE	Cathepsin D	Ctsd	51.4814	18.8556	3	8
large / sand	-0.73	0.73	0.000519243	0.00156341	P60710	ACTB_MOUSE	Actin, cytoplasmic 1	Actb	320.217	192.489	2	8
large / sand	-1.6	1.6	0.00460612	0.00919751	P97315	CSRP1_MOUSE	Cysteine and glycine-rich protein 1	Csrp1	23.3439	7.69759	4	5
large / sand	-0.6	0.6	0.00483944	0.00954149	Q06890	CLUS_MOUSE	Clusterin	Clu	349.974	230.796	7	15
large / sand	-2.22	2.22	0.00532803	0.0103097	Q9CXI5	MANF_MOUSE	Mesencephalic astrocyte-derived neurotrophic factor	Manf	38.1284	8.16127	2	2
large / sand	-1.62	1.62	0.0204929	0.0303868	P03953	CFAD_MOUSE	Complement factor D	Cfd	141.183	46.0837	6	9
large / sand	-1.23	1.23	0.0362996	0.0472159	P06869	UROK_MOUSE	Urokinase-type plasminogen activator	Plau	28.7614	12.2333	6	6

## Sheet: S6B_Figure5b_Go_Analysis_Down
Table S6B-Supplemental Table Figure 5b: Gene Ontology Analysis
GO Analysis of significantly decreased proteins when comparing large to sand (q-value <0.05)
Comparison		Adjusted AVG	Absolute AVG			Protein
group1.group2.	#.of.Ratios	Log2.Ratio	Log2.Ratio	Pvalue	Qvalue	Groups	Protein Names	Protein Descriptions	Genes
large / sand	704	-5.97	5.97	5.25e-87	1.31e-84	P18419	SVS4_MOUSE	Seminal vesicle secretory protein 4	Svs4
large / sand	552	-4.31	4.31	3.92e-54	4.45e-52	P30933	SVS5_MOUSE	Seminal vesicle secretory protein 5	Svs5
large / sand	144	-6.06	6.06	8.61e-23	2.76e-21	Q09098	PATE4_MOUSE	Prostate and testis expressed protein 4	Pate4
large / sand	520	-1.59	1.59	3.69e-22	1.1e-20	P05784	K1C18_MOUSE	Keratin, type I cytoskeletal 18	Krt18
large / sand	144	-4.42	4.42	6.91e-21	1.88e-19	Q8BZH1	TGM4_MOUSE	Protein-glutamine gamma-glutamyltransferase 4	Tgm4
large / sand	144	-1.75	1.75	1.22e-20	3.12e-19	Q01853	TERA_MOUSE	Transitional endoplasmic reticulum ATPase	Vcp
large / sand	72	-2.08	2.08	3.08e-19	7.39e-18	P62889	RL30_MOUSE	60S ribosomal protein L30	Rpl30
large / sand	208	-2.91	2.91	3.66e-18	8.33e-17	P81117	NUCB2_MOUSE	Nucleobindin-2	Nucb2
large / sand	72	-4.3	4.3	3e-15	6.14e-14	P01887	B2MG_MOUSE	Beta-2-microglobulin	B2m
large / sand	40	-1.81	1.81	1.96e-14	3.83e-13	P63242	IF5A1_MOUSE	Eukaryotic translation initiation factor 5A-1	Eif5a
large / sand	120	-2.28	2.28	1.79e-13	3.15e-12	P15501	SPBP_MOUSE	Prostatic spermine-binding protein	Sbp
large / sand	152	-3.46	3.46	2.63e-13	4.5e-12	Q64356	SVS6_MOUSE	Seminal vesicle secretory protein 6	Svs6
large / sand	88	-1	1	1.07e-12	1.76e-11	Q9D8E6	RL4_MOUSE	60S ribosomal protein L4	Rpl4
large / sand	32	-2.3	2.3	4.14e-12	6.25e-11	P43274	H14_MOUSE	Histone H1.4	Hist1h1e
large / sand	32	-1.89	1.89	2.2e-10	2.72e-09	P47955	RLA1_MOUSE	60S acidic ribosomal protein P1	Rplp1
large / sand	40	-1.92	1.92	3.37e-10	3.97e-09	P27659	RL3_MOUSE	60S ribosomal protein L3	Rpl3
large / sand	240	-0.79	0.79	7.14e-10	8.04e-09	P68372	TBB4B_MOUSE	Tubulin beta-4B chain	Tubb4b
large / sand	112	-1.34	1.34	6.51e-09	6.51e-08	Q8BWT1	THIM_MOUSE	3-ketoacyl-CoA thiolase, mitochondrial	Acaa2
large / sand	72	-2.02	2.02	7.88e-09	7.7e-08	P20029	GRP78_MOUSE	78 kDa glucose-regulated protein	Hspa5
large / sand	32	-2.18	2.18	1.11e-08	1.07e-07	P43276	H15_MOUSE	Histone H1.5	Hist1h1b
large / sand	96	-1.31	1.31	1.2e-08	1.14e-07	P27773	PDIA3_MOUSE	Protein disulfide-isomerase A3	Pdia3
large / sand	24	-2.77	2.77	2.17e-08	1.99e-07	O88569	ROA2_MOUSE	Heterogeneous nuclear ribonucleoproteins A2/B1	Hnrnpa2b1
large / sand	600	-1.07	1.07	3.37e-08	3.03e-07	P11679	K2C8_MOUSE	Keratin, type II cytoskeletal 8	Krt8
large / sand	56	-2.26	2.26	3.61e-08	3.22e-07	P14211	CALR_MOUSE	Calreticulin	Calr
large / sand	128	-1.37	1.37	3.86e-08	3.42e-07	Q99KI0	ACON_MOUSE	Aconitate hydratase, mitochondrial	Aco2
large / sand	24	-1.92	1.92	4.42e-08	3.87e-07	P62264	RS14_MOUSE	40S ribosomal protein S14	Rps14
large / sand	40	-2.3	2.3	4.42e-08	3.87e-07	P97461	RS5_MOUSE	40S ribosomal protein S5	Rps5
large / sand	40	-1.13	1.13	4.59e-08	3.99e-07	P12970	RL7A_MOUSE	60S ribosomal protein L7a	Rpl7a
large / sand	184	-0.83	0.83	5.52e-08	4.66e-07	P97872	FMO5_MOUSE	Dimethylaniline monooxygenase [N-oxide-forming] 5	Fmo5
large / sand	48	-1.22	1.22	6.25e-08	5.17e-07	Q60605	MYL6_MOUSE	Myosin light polypeptide 6	Myl6
large / sand	48	-2.26	2.26	6.3e-08	5.18e-07	P15864	H12_MOUSE	Histone H1.2	Hist1h1c
large / sand	64	-1.75	1.75	7.76e-08	6.3e-07	P11087	CO1A1_MOUSE	Collagen alpha-1(I) chain	Col1a1
large / sand	40	-2.01	2.01	1.19e-07	9.5e-07	Q9JJH1	RNAS4_MOUSE	Ribonuclease 4	Rnase4
large / sand	24	-1.58	1.58	1.36e-07	1.07e-06	P62754	RS6_MOUSE	40S ribosomal protein S6	Rps6
large / sand	48	-1.75	1.75	1.44e-07	1.12e-06	P48678	LMNA_MOUSE	Prelamin-A/C	Lmna
large / sand	64	-1.14	1.14	1.46e-07	1.13e-06	P62281	RS11_MOUSE	40S ribosomal protein S11	Rps11
large / sand	56	-1.26	1.26	1.73e-07	1.34e-06	P62242	RS8_MOUSE	40S ribosomal protein S8	Rps8
large / sand	32	-3.36	3.36	1.9e-07	1.45e-06	Q01149	CO1A2_MOUSE	Collagen alpha-2(I) chain	Col1a2
large / sand	32	-1.53	1.53	2.36e-07	1.76e-06	P97351	RS3A_MOUSE	40S ribosomal protein S3a	Rps3a
large / sand	24	-1.15	1.15	7.93e-07	5.11e-06	P14869	RLA0_MOUSE	60S acidic ribosomal protein P0	Rplp0
large / sand	96	-3.94	3.94	9.22e-07	5.82e-06	Q8VCH0	THIKB_MOUSE	3-ketoacyl-CoA thiolase B, peroxisomal	Acaa1b
large / sand	24	-2.27	2.27	2.58e-06	1.46e-05	P62983	RS27A_MOUSE	Ubiquitin-40S ribosomal protein S27a	Rps27a
large / sand	64	-2.99	2.99	4.81e-06	2.57e-05	Q6IMF0	KRT87_MOUSE	Keratin, type II cuticular 87	Krt87
large / sand	24	-1.63	1.63	5.13e-06	2.72e-05	P60867	RS20_MOUSE	40S ribosomal protein S20	Rps20
large / sand	16	-2.36	2.36	5.56e-06	2.92e-05	P25444	RS2_MOUSE	40S ribosomal protein S2	Rps2
large / sand	40	-1.65	1.65	6.31e-06	3.29e-05	Q9Z0N1	IF2G_MOUSE	Eukaryotic translation initiation factor 2 subunit 3, X-linked	Eif2s3x
large / sand	16	-1.9	1.9	7.03e-06	3.63e-05	P47964	RL36_MOUSE	60S ribosomal protein L36	Rpl36
large / sand	24	-2.55	2.55	7.14e-06	3.67e-05	Q9DCJ5	NDUA8_MOUSE	NADH dehydrogenase [ubiquinone] 1 alpha subcomplex subunit 8	Ndufa8
large / sand	32	-1.73	1.73	7.48e-06	3.82e-05	P14733	LMNB1_MOUSE	Lamin-B1	Lmnb1
large / sand	24	-1.64	1.64	8.35e-06	4.23e-05	P14115	RL27A_MOUSE	60S ribosomal protein L27a	Rpl27a
large / sand	48	-1.7	1.7	1.01e-05	5.03e-05	P56391	CX6B1_MOUSE	Cytochrome c oxidase subunit 6B1	Cox6b1
large / sand	16	-1.04	1.04	1.34e-05	6.38e-05	O88456	CPNS1_MOUSE	Calpain small subunit 1	Capns1
large / sand	40	-1.6	1.6	1.49e-05	7.05e-05	Q9D312	K1C20_MOUSE	Keratin, type I cytoskeletal 20	Krt20
large / sand	16	-2.39	2.39	1.61e-05	7.53e-05	Q922Q8	LRC59_MOUSE	Leucine-rich repeat-containing protein 59	Lrrc59
large / sand	32	-1.32	1.32	1.76e-05	8.16e-05	P63323	RS12_MOUSE	40S ribosomal protein S12	Rps12
large / sand	56	-1.07	1.07	1.82e-05	8.32e-05	P52503	NDUS6_MOUSE	NADH dehydrogenase [ubiquinone] iron-sulfur protein 6, mitochondrial	Ndufs6
large / sand	40	-1.24	1.24	1.96e-05	8.87e-05	Q80VQ0	AL3B1_MOUSE	Aldehyde dehydrogenase family 3 member B1	Aldh3b1
large / sand	88	-1.67	1.67	2.01e-05	9e-05	P51174	ACADL_MOUSE	Long-chain specific acyl-CoA dehydrogenase, mitochondrial	Acadl
large / sand	32	-1.85	1.85	2.37e-05	0.000103738	Q9CQA3	SDHB_MOUSE	Succinate dehydrogenase [ubiquinone] iron-sulfur subunit, mitochondrial	Sdhb
large / sand	16	-3.02	3.02	3.39e-05	0.000144537	Q9D883	U2AF1_MOUSE	Splicing factor U2AF 35 kDa subunit	U2af1
large / sand	80	-0.67	0.67	3.53e-05	0.000150083	Q99JY9	ARP3_MOUSE	Actin-related protein 3	Actr3
large / sand	56	-3.61	3.61	3.88e-05	0.000161499	O70559	SPR2H_MOUSE	Small proline-rich protein 2H	Sprr2h
large / sand	16	-1.84	1.84	3.87e-05	0.000161499	P62849	RS24_MOUSE	40S ribosomal protein S24	Rps24
large / sand	72	-0.96	0.96	4.23e-05	0.000174682	P09103	PDIA1_MOUSE	Protein disulfide-isomerase	P4hb
large / sand	48	-2.73	2.73	4.62e-05	0.000188812	P49290	PERE_MOUSE	Eosinophil peroxidase	Epx
large / sand	24	-1.94	1.94	4.76e-05	0.000193865	Q91VD9	NDUS1_MOUSE	NADH-ubiquinone oxidoreductase 75 kDa subunit, mitochondrial	Ndufs1
large / sand	64	-1.45	1.45	4.92e-05	0.000199093	P18242	CATD_MOUSE	Cathepsin D	Ctsd
large / sand	32	-2.27	2.27	4.97e-05	0.0001998	Q9WUM5	SUCA_MOUSE	Succinate--CoA ligase [ADP/GDP-forming] subunit alpha, mitochondrial	Suclg1
large / sand	40	-1.67	1.67	8.33e-05	0.000318266	Q9CQR2	RS21_MOUSE	40S ribosomal protein S21	Rps21
large / sand	64	-0.84	0.84	9.21e-05	0.000351152	P14206	RSSA_MOUSE	40S ribosomal protein SA	Rpsa
large / sand	56	-0.79	0.79	9.62e-05	0.000362333	Q9DCW4	ETFB_MOUSE	Electron transfer flavoprotein subunit beta	Etfb
large / sand	32	-1.47	1.47	0.000110959	0.000409141	P38647	GRP75_MOUSE	Stress-70 protein, mitochondrial	Hspa9
large / sand	16	-1.36	1.36	0.000113943	0.000416458	P63276	RS17_MOUSE	40S ribosomal protein S17	Rps17
large / sand	56	-1.59	1.59	0.000115878	0.000422296	P63101	1433Z_MOUSE	14-3-3 protein zeta/delta	Ywhaz
large / sand	496	-0.82	0.82	0.000171245	0.000596256	Q9DCV7	K2C7_MOUSE	Keratin, type II cytoskeletal 7	Krt7
large / sand	16	-2.41	2.41	0.000353094	0.00112882	P62307	RUXF_MOUSE	Small nuclear ribonucleoprotein F	Snrpf
large / sand	16	-2.16	2.16	0.000370485	0.00117242	P83882	RL36A_MOUSE	60S ribosomal protein L36a	Rpl36a
large / sand	32	-1.07	1.07	0.000378614	0.00119211	Q68FD5	CLH1_MOUSE	Clathrin heavy chain 1	Cltc
large / sand	32	-1.56	1.56	0.000406947	0.00126172	P62830	RL23_MOUSE	60S ribosomal protein L23	Rpl23
large / sand	40	-1.63	1.63	0.000461196	0.00141298	P35979	RL12_MOUSE	60S ribosomal protein L12	Rpl12
large / sand	40	-0.91	0.91	0.000469211	0.00143052	P62874	GBB1_MOUSE	Guanine nucleotide-binding protein G(I)/G(S)/G(T) subunit beta-1	Gnb1
large / sand	56	-0.73	0.73	0.000519243	0.00156341	P60710	ACTB_MOUSE	Actin, cytoplasmic 1	Actb
large / sand	112	-0.81	0.81	0.000571941	0.00168226	P62806	H4_MOUSE	Histone H4	Hist1h4a
large / sand	72	-1.35	1.35	0.000596241	0.00173735	P30275	KCRU_MOUSE	Creatine kinase U-type, mitochondrial	Ckmt1
large / sand	24	-0.8	0.8	0.000619774	0.00179641	P62908	RS3_MOUSE	40S ribosomal protein S3	Rps3
large / sand	48	-2.48	2.48	0.000620839	0.00179641	Q9Z2T6	KRT85_MOUSE	Keratin, type II cuticular Hb5	Krt85
large / sand	120	-2.03	2.03	0.000623054	0.00179865	O08976	PBAS_MOUSE	Probasin	Pbsn
large / sand	24	-2.51	2.51	0.000668759	0.00191293	Q9JHY4	WF15B_MOUSE	WAP four-disulfide core domain protein 15B	Wfdc15b
large / sand	24	-0.69	0.69	0.000728988	0.00206162	P05213	TBA1B_MOUSE	Tubulin alpha-1B chain	Tuba1b
large / sand	40	-0.98	0.98	0.000742539	0.00207761	P62717	RL18A_MOUSE	60S ribosomal protein L18a	Rpl18a
large / sand	16	-1.21	1.21	0.000826057	0.00225946	Q9CRB9	MIC19_MOUSE	MICOS complex subunit Mic19	Chchd3
large / sand	192	-1.38	1.38	0.00102317	0.00270394	P08071	TRFL_MOUSE	Lactotransferrin	Ltf
large / sand	16	-1.84	1.84	0.0010652	0.00280316	P62270	RS18_MOUSE	40S ribosomal protein S18	Rps18
large / sand	112	-0.74	0.74	0.00147462	0.00365146	P68040	RACK1_MOUSE	Receptor of activated protein C kinase 1	Rack1
large / sand	24	-1.01	1.01	0.00210631	0.00485309	Q91VR5	DDX1_MOUSE	ATP-dependent RNA helicase DDX1	Ddx1
large / sand	32	-1.04	1.04	0.00263628	0.00582217	Q9CR57	RL14_MOUSE	60S ribosomal protein L14	Rpl14
large / sand	8	-1.54	1.54	0.00320298	0.00682065	P43275	H11_MOUSE	Histone H1.1	Hist1h1a
large / sand	16	-0.8	0.8	0.00337502	0.00712631	O35381	AN32A_MOUSE	Acidic leucine-rich nuclear phosphoprotein 32 family member A	Anp32a
large / sand	24	-1	1	0.00358386	0.00751649	P15105	GLNA_MOUSE	Glutamine synthetase	Glul
large / sand	40	-1.6	1.6	0.00460612	0.00919751	P97315	CSRP1_MOUSE	Cysteine and glycine-rich protein 1	Csrp1
large / sand	32	-1.03	1.03	0.0047206	0.00941108	Q91W90	TXND5_MOUSE	Thioredoxin domain-containing protein 5	Txndc5
large / sand	120	-0.6	0.6	0.00483944	0.00954149	Q06890	CLUS_MOUSE	Clusterin	Clu
large / sand	80	-1.63	1.63	0.00485343	0.009554	Q9CZ13	QCR1_MOUSE	Cytochrome b-c1 complex subunit 1, mitochondrial	Uqcrc1
large / sand	32	-1.3	1.3	0.00510457	0.00996986	Q61878	PRG2_MOUSE	Bone marrow proteoglycan	Prg2
large / sand	16	-2.22	2.22	0.00532803	0.0103097	Q9CXI5	MANF_MOUSE	Mesencephalic astrocyte-derived neurotrophic factor	Manf
large / sand	56	-1.07	1.07	0.00557757	0.0107261	P63017	HSP7C_MOUSE	Heat shock cognate 71 kDa protein	Hspa8
large / sand	16	-0.86	0.86	0.00628344	0.011811	P19253	RL13A_MOUSE	60S ribosomal protein L13a	Rpl13a
large / sand	16	-1.74	1.74	0.00635607	0.0118938	P21981	TGM2_MOUSE	Protein-glutamine gamma-glutamyltransferase 2	Tgm2
large / sand	16	-1.37	1.37	0.00685818	0.0126255	Q9D051	ODPB_MOUSE	Pyruvate dehydrogenase E1 component subunit beta, mitochondrial	Pdhb
large / sand	16	-1.16	1.16	0.00703151	0.0128713	Q05920	PYC_MOUSE	Pyruvate carboxylase, mitochondrial	Pc
large / sand	16	-2.1	2.1	0.00727062	0.0131905	P63037	DNJA1_MOUSE	DnaJ homolog subfamily A member 1	Dnaja1
large / sand	16	-1.71	1.71	0.00738725	0.0133633	P14148	RL7_MOUSE	60S ribosomal protein L7	Rpl7
large / sand	16	-1.95	1.95	0.00791911	0.0142635	Q9D952	EVPL_MOUSE	Envoplakin	Evpl
large / sand	32	-1.13	1.13	0.00808173	0.0144724	Q921H8	THIKA_MOUSE	3-ketoacyl-CoA thiolase A, peroxisomal	Acaa1a
large / sand	16	-1.12	1.12	0.00882188	0.0155534	Q8VCW8	ACSF2_MOUSE	Acyl-CoA synthetase family member 2, mitochondrial	Acsf2
large / sand	32	-1.22	1.22	0.00932748	0.0163755	P35700	PRDX1_MOUSE	Peroxiredoxin-1	Prdx1
large / sand	24	-1.37	1.37	0.0115307	0.0195039	Q9WUM4	COR1C_MOUSE	Coronin-1C	Coro1c
large / sand	16	-1.49	1.49	0.0120606	0.020263	P99028	QCR6_MOUSE	Cytochrome b-c1 complex subunit 6, mitochondrial	Uqcrh
large / sand	32	-1.69	1.69	0.0128098	0.0212364	Q61765	K1H1_MOUSE	Keratin, type I cuticular Ha1	Krt31
large / sand	24	-0.8	0.8	0.0133337	0.0218164	P54071	IDHP_MOUSE	Isocitrate dehydrogenase [NADP], mitochondrial	Idh2
large / sand	32	-1.07	1.07	0.0139995	0.0227505	Q8BP67	RL24_MOUSE	60S ribosomal protein L24	Rpl24
large / sand	16	-1	1	0.0152152	0.0240747	P47963	RL13_MOUSE	60S ribosomal protein L13	Rpl13
large / sand	32	-0.84	0.84	0.0156858	0.0246426	P62911	RL32_MOUSE	60S ribosomal protein L32	Rpl32
large / sand	72	-1.62	1.62	0.0204929	0.0303868	P03953	CFAD_MOUSE	Complement factor D	Cfd
large / sand	40	-1.12	1.12	0.0228151	0.0330845	P38060	HMGCL_MOUSE	Hydroxymethylglutaryl-CoA lyase, mitochondrial	Hmgcl
large / sand	16	-0.96	0.96	0.0235804	0.033801	O70133	DHX9_MOUSE	ATP-dependent RNA helicase A	Dhx9
large / sand	24	-0.95	0.95	0.0236008	0.033801	Q3TDN2	FAF2_MOUSE	FAS-associated factor 2	Faf2
large / sand	32	-0.58	0.58	0.02863	0.0394224	Q9QUI0	RHOA_MOUSE	Transforming protein RhoA	Rhoa
large / sand	152	-0.84	0.84	0.0299139	0.0409108	P04939	MUP3_MOUSE	Major urinary protein 3	Mup3
large / sand	16	-0.82	0.82	0.0303586	0.041383	P62320	SMD3_MOUSE	Small nuclear ribonucleoprotein Sm D3	Snrpd3
large / sand	24	-0.75	0.75	0.0325208	0.043477	Q3UN54	SSLP1_MOUSE	Secreted seminal-vesicle Ly-6 protein 1	Sslp1
large / sand	32	-1.23	1.23	0.0362996	0.0472159	P06869	UROK_MOUSE	Urokinase-type plasminogen activator	Plau

## Sheet: S6C_Figure5b_Go_Outputs
Table S6C-Supplemental Table for Figure 5b: Gene Ontology Output
Downregulated proteins with a Q value cutoff of .01
		Term	Term	Term		Members Input	Members Input				GeneRatio
p-value	q-value	GO ID	Category	Level	Pathway	Input Overlap	Overlap Gene IDs	Size	Effective Size	Count	Uncorrected	GeneRatio
0.000793568	0.00843166	GO:0005844	c	3	polysome	66481; 67025; 238217; 76808; 12317; 13211; 68193; 19946; 19989; 20090; 20104; 105244208; 27050; 27176	P62754; O70133; P14148; Q8BP67; P12970; P14211; P62717; P62889; P86048; P62274; Q9CQR2; P62908; Q9CXW4	76	18	10	0.131579	0.555556
1.57907e-05	0.000142116	GO:0015935	c	4	small ribosomal subunit	66481; 20088; 67427; 78294; 14694; 16785; 16898; 20044; 20068; 20084; 20085; 20090; 20091; 20103; 20104; 20116; 105244208; 27050; 27207	P62754; P25444; P97461; P97351; P68040; P62849; P62983; P62242; P14206; P62274; P62264; Q9CZX8; Q9CQR2; P60867; P62908; P63276; P62281; P62270	78	23	10	0.128205	0.434783
3.0146e-06	0.00014872	GO:0042254	b	4	ribosome biogenesis	66481; 67025; 67115; 20088; 269261; 238217; 11837; 68193; 16785; 16898; 19941; 19989; 20044; 20068; 20085; 20103; 20104; 20116; 105244208; 27176; 27367	P62754; P25444; P14148; Q8BP67; P63276; P14869; P12970; P62849; P61255; P62242; P97461; P35979; P86048; P27659; P62264; Q9CZX8; Q9CQR2; P14206; Q9CXW4; Q9CR57	280	25	10	0.0357143	0.4
1.28316e-09	2.30969e-08	GO:0015934	c	4	large ribosomal subunit	66483; 67025; 67115; 67186; 67891; 100862455; 100044627; 269261; 270106; 238217; 76808; 11837; 68193; 65019; 19941; 19943; 19946; 19951; 19981; 19982; 19989; 22121; 56040; 26451; 27176; 27367	P62830; P83882; P14115; P62911; Q9CXW4; P61514; P61255; P99027; Q8BP67; P62717; P86048; P47963; Q9D8E6; P35979; P41105; P19253; P14869; Q9CR57; P14148; P12970; P62889; P27659; P47955	141	28	10	0.070922	0.357143
4.90931e-10	1.08987e-07	GO:0034728	b	4	nucleosome organization	100041230; 67628; 625328; 69386; 664960; 665596; 665622; 80838; 319159; 319160; 50708; 50709; 56702; 319155; 319156; 319157; 319158; 319161; 319180; 319183; 319185; 319187; 320332; 26914; 97122; 326619; 326620	Q9QZQ8; Q9EST5; P02301; P10853; P62806; P15864; P43274; P43275; P43276	151	29	9	0.0596026	0.310345
1.92347e-10	8.5402e-08	GO:0071824	b	4	protein-DNA complex subunit organization	100041230; 67628; 100862455; 625328; 69386; 100044627; 664960; 665596; 665622; 80838; 319159; 319160; 50708; 50709; 65019; 56702; 319155; 319156; 319157; 319158; 319161; 319180; 319183; 319185; 319187; 320332; 26914; 97122; 326619; 326620	Q9QZQ8; Q9EST5; P62830; P02301; P10853; P62806; P15864; P43274; P43275; P43276	236	33	10	0.0423729	0.30303
1.64549e-08	1.46119e-06	GO:0031497	b	4	chromatin assembly	100041230; 67628; 625328; 69386; 664960; 665596; 665622; 80838; 319159; 319160; 50708; 50709; 56702; 319155; 319156; 319157; 319158; 319161; 319180; 319183; 319185; 319187; 320332; 26914; 97122; 326619; 326620	Q9QZQ8; Q9EST5; P02301; P10853; P62806; P15864; P43274; P43275; P43276	140	31	9	0.0642857	0.290323
1.64549e-08	1.46119e-06	GO:0006333	b	4	chromatin assembly or disassembly	100041230; 67628; 625328; 69386; 664960; 665596; 665622; 80838; 319159; 319160; 50708; 50709; 56702; 319155; 319156; 319157; 319158; 319161; 319180; 319183; 319185; 319187; 320332; 26914; 97122; 326619; 326620	Q9QZQ8; Q9EST5; P02301; P10853; P62806; P15864; P43274; P43275; P43276	164	31	9	0.054878	0.290323
2.28229e-06	0.000285286	GO:0022613	b	3	ribonucleoprotein complex biogenesis	66481; 67025; 67115; 20088; 67332; 69878; 269261; 238217; 11837; 13211; 68193; 16785; 16898; 19941; 19989; 20044; 20068; 20085; 20103; 20104; 20116; 26905; 22121; 105244208; 27176; 27367; 192196	O70133; P62320; Q9Z0N1; Q9CXW4; P61255; P62754; Q8BP67; P62307; P25444; P62264; P14206; P86048; P62242; P63276; Q7TNC4; Q9CZX8; P97461; P62849; P35979; P19253; P14869; Q9CR57; P14148; P12970; P27659; Q9CQR2	437	35	10	0.0228833	0.285714
5.13499e-15	3.79989e-13	GO:0044815	c	2	DNA packaging complex	100041230; 625328; 69386; 664960; 665433; 665596; 665622; 319165; 80838; 319159; 319160; 50708; 50709; 56702; 319155; 319156; 319157; 319158; 319161; 319164; 319166; 319167; 319170; 319171; 319172; 319176; 319180; 319183; 319185; 319187; 319191; 320332; 26914; 97122; 326619; 326620	Q9QZQ8; P02301; Q64523; P43276; P10853; P62806; P15864; P43274; P43275; C0HKE1	132	37	10	0.0757576	0.27027
5.13499e-15	4.36474e-13	GO:0000786	c	3	nucleosome	100041230; 625328; 69386; 664960; 665433; 665596; 665622; 319165; 80838; 319159; 319160; 50708; 50709; 56702; 319155; 319156; 319157; 319158; 319161; 319164; 319166; 319167; 319170; 319171; 319172; 319176; 319180; 319183; 319185; 319187; 319191; 320332; 26914; 97122; 326619; 326620	Q9QZQ8; P02301; Q64523; P43276; P10853; P62806; P15864; P43274; P43275; C0HKE1	124	37	10	0.0806452	0.27027
6.86601e-08	8.82773e-07	GO:0044454	c	4	nuclear chromosome part	100041230; 69386; 665433; 18477; 13211; 319165; 80838; 319159; 319160; 50708; 50709; 56702; 319155; 319156; 319157; 319158; 319161; 319164; 319166; 319167; 319170; 319171; 319172; 319176; 319191; 320332; 26914; 97122; 326619; 326620	Q9QZQ8; O70133; P43275; P43276; P62806; P15864; Q64523; P43274; P35700; C0HKE1	648	37	10	0.0154321	0.27027
2.14656e-07	2.41488e-06	GO:0000228	c	4	nuclear chromosome	100041230; 69386; 665433; 18477; 13211; 319165; 80838; 319159; 319160; 50708; 50709; 56702; 319155; 319156; 319157; 319158; 319161; 319164; 319166; 319167; 319170; 319171; 319172; 319176; 319191; 320332; 26914; 97122; 326619; 326620	Q9QZQ8; O70133; P43275; P43276; P62806; P15864; Q64523; P43274; P35700; C0HKE1	682	38	10	0.0146628	0.263158
5.65953e-13	2.09403e-11	GO:0032993	c	2	protein-DNA complex	100041230; 625328; 69386; 664960; 665433; 665596; 665622; 319165; 80838; 319159; 319160; 50708; 50709; 56702; 319155; 319156; 319157; 319158; 319161; 319164; 319166; 319167; 319170; 319171; 319172; 319176; 319180; 319183; 319185; 319187; 319191; 320332; 26914; 97122; 326619; 326620	Q9QZQ8; P02301; Q64523; P43276; P10853; P62806; P15864; P43274; P43275; C0HKE1	223	39	10	0.044843	0.25641
1.19533e-12	5.37898e-11	GO:0000785	c	4	chromatin	100041230; 625328; 69386; 664960; 665433; 665596; 665622; 18477; 13211; 319165; 80838; 319159; 319160; 50708; 50709; 56702; 319155; 319156; 319157; 319158; 319161; 319164; 319166; 319167; 319170; 319171; 319172; 319176; 319180; 319183; 319185; 319187; 319191; 53379; 320332; 26914; 97122; 326619; 326620	Q9QZQ8; O70133; P02301; O88569; P43275; P43276; P10853; P62806; P15864; Q64523; P43274; P35700; C0HKE1	604	44	10	0.0165563	0.227273
2.5109e-10	6.27726e-08	GO:0006325	b	3	chromatin organization	100041230; 67628; 625328; 69386; 664960; 665433; 665596; 665622; 319165; 80838; 319159; 319160; 16905; 50708; 50709; 56702; 319155; 319156; 319157; 319158; 319161; 319164; 319166; 319167; 319170; 319171; 319172; 319176; 319180; 319183; 319185; 319187; 319191; 320332; 26914; 97122; 326619; 326620	Q9QZQ8; Q9EST5; P02301; Q64523; P43276; P10853; P62806; P15864; P43274; P43275; C0HKE1; P48678	779	46	10	0.012837	0.217391
1.33359e-13	4.66757e-12	GO:0003735	m	2	structural constituent of ribosome	66481; 66483; 67025; 67115; 67186; 20088; 67427; 67891; 100862455; 100044627; 269261; 270106; 238217; 76808; 11837; 78294; 68193; 16785; 16898; 65019; 19941; 19943; 19946; 19951; 19981; 19982; 19989; 20044; 20068; 20084; 20085; 20090; 20091; 20103; 20104; 20116; 22121; 56040; 105244208; 26451; 27050; 27207; 27367	P62830; P83882; P14115; P62270; P62911; Q9CXW4; P61514; P61255; P99027; P62754; P62242; Q8BP67; P27659; P25444; P62717; P14206; P86048; P62264; P47955; P63276; P47963; Q9CZX8; Q9D8E6; P97351; P62849; P97461; P35979; P41105; P19253; P62908; P14869; Q9CR57; P14148; P62983; P62889; P62274; P62281; Q9CQR2; P60867	181	49	10	0.0552486	0.204082
1.9006e-14	8.07755e-13	GO:0044391	c	3	ribosomal subunit	66481; 66483; 67025; 67115; 67186; 20088; 67427; 67891; 100862455; 100044627; 269261; 270106; 238217; 76808; 11837; 78294; 14694; 68193; 16785; 16898; 65019; 19941; 19943; 19946; 19951; 19981; 19982; 19989; 20044; 20068; 20084; 20085; 20090; 20091; 20103; 20104; 20116; 22121; 56040; 105244208; 26451; 27050; 27176; 27207; 27367	P62830; P68040; P83882; P14115; P62270; P62911; Q9CXW4; P61514; P61255; P99027; P62754; P62242; Q8BP67; P27659; P25444; P62717; P14206; P86048; P62264; P47955; P63276; P47963; Q9CZX8; Q9D8E6; P97351; P62849; P97461; P35979; P41105; P19253; P62908; P14869; Q9CR57; P14148; P62983; P12970; P62889; P62274; P62281; Q9CQR2; P60867	213	51	10	0.0469484	0.196078
1.9006e-14	1.71054e-12	GO:0022626	c	4	cytosolic ribosome	66481; 66483; 67025; 67115; 67186; 20088; 67427; 67891; 100862455; 100044627; 269261; 270106; 238217; 76808; 11837; 78294; 14694; 68193; 16785; 16898; 65019; 19941; 19943; 19946; 19951; 19981; 19982; 19989; 20044; 20068; 20084; 20085; 20090; 20091; 20103; 20104; 20116; 22121; 56040; 105244208; 26451; 27050; 27176; 27207; 27367	P62830; P68040; P83882; P14115; P62270; P62911; Q9CXW4; P61514; P61255; P99027; P62754; P62242; Q8BP67; P27659; P25444; P62717; P14206; P86048; P62264; P47955; P63276; P47963; Q9CZX8; Q9D8E6; P97351; P62849; P97461; P35979; P41105; P19253; P62908; P14869; Q9CR57; P14148; P62983; P12970; P62889; P62274; P62281; Q9CQR2; P60867	132	51	10	0.0757576	0.196078
9.17516e-11	1.55978e-09	GO:0044427	c	3	chromosomal part	100041230; 67300; 625328; 69386; 269523; 74117; 664960; 665433; 665596; 665622; 18477; 13211; 319165; 80838; 319159; 319160; 50708; 50709; 53379; 56702; 319155; 319156; 319157; 319158; 319161; 319164; 319166; 319167; 319170; 319171; 319172; 319176; 319180; 319183; 319185; 319187; 319191; 320332; 26914; 97122; 326619; 326620	Q9QZQ8; O70133; P15864; P02301; O88569; P43275; Q99JY9; Q68FD5; P43276; P10853; P62806; Q01853; Q64523; P43274; P35700; C0HKE1	1026	52	10	0.00974659	0.192308
9.17516e-11	2.57094e-09	GO:0005694	c	4	chromosome	100041230; 67300; 625328; 69386; 269523; 74117; 664960; 665433; 665596; 665622; 18477; 13211; 319165; 80838; 319159; 319160; 50708; 50709; 56702; 319155; 319156; 319157; 319158; 319161; 319164; 319166; 319167; 319170; 319171; 319172; 319176; 319180; 319183; 319185; 319187; 319191; 53379; 320332; 26914; 97122; 326619; 326620	Q9QZQ8; O70133; P15864; P02301; O88569; P43275; Q99JY9; Q68FD5; P43276; P10853; P62806; Q01853; Q64523; P43274; P35700; C0HKE1	1143	52	10	0.00874891	0.192308
2.34604e-07	1.66569e-05	GO:0046982	m	4	protein heterodimerization activity	100041230; 625328; 69386; 664960; 665433; 665596; 665622; 12336; 319165; 319159; 319160; 18453; 56451; 319155; 319156; 319157; 319158; 319161; 319164; 319166; 319167; 319170; 319171; 319172; 319176; 319180; 319183; 319185; 319187; 319191; 320332; 26914; 97122; 326619; 326620	Q9QZQ8; Q9WUM5; P02301; P09103; O88456; P10853; P62806; Q64523; C0HKE1	634	47	9	0.0141956	0.191489
1.66689e-13	4.72286e-12	GO:0005840	c	3	ribosome	66481; 66483; 67025; 67115; 67186; 20088; 67427; 67891; 100862455; 100044627; 269261; 270106; 238217; 76808; 11837; 78294; 13211; 14694; 68193; 16785; 16898; 65019; 19941; 19943; 19946; 19951; 19981; 19982; 19989; 20044; 20068; 20084; 20085; 20090; 20091; 20103; 20104; 20116; 22121; 56040; 105244208; 26451; 27050; 27176; 27207; 27367	O70133; P62830; P68040; P83882; P14115; P62270; P62911; Q9CXW4; P61514; P61255; P99027; P62754; P62242; Q8BP67; P27659; P25444; P62717; P14206; P86048; P62264; P47955; P63276; P47963; Q9CZX8; Q9D8E6; P97351; P62849; P97461; P35979; P41105; P19253; P62908; P14869; Q9CR57; P14148; P62983; P12970; P62889; P62274; P62281; Q9CQR2; P60867	250	54	10	0.04	0.185185
5.65573e-09	8.37047e-07	GO:0051276	b	4	chromosome organization	100041230; 67628; 625328; 69386; 104721; 664960; 665433; 665596; 665622; 13211; 319165; 80838; 319159; 319160; 16905; 50708; 50709; 56702; 319155; 319156; 319157; 319158; 319161; 319164; 319166; 319167; 319170; 319171; 319172; 319176; 319180; 319183; 319185; 319187; 319191; 53379; 320332; 26914; 97122; 326619; 326620	Q9QZQ8; O70133; P15864; Q9EST5; P02301; O88569; Q64523; P43276; P10853; P62806; Q91VR5; P43274; P43275; C0HKE1; P48678	1161	54	10	0.00861326	0.185185
1.14264e-10	2.57094e-09	GO:0044445	c	4	cytosolic part	66481; 66483; 67025; 67115; 67186; 20088; 67427; 67891; 100862455; 100044627; 269261; 270106; 238217; 76808; 11837; 78294; 14694; 15481; 68193; 16785; 16898; 65019; 19941; 19943; 19946; 19951; 19981; 19982; 19989; 20044; 20068; 20084; 20085; 20090; 20091; 20103; 20104; 20116; 22121; 56040; 53379; 105244208; 26451; 27050; 27176; 27207; 27367	P62830; P68040; P83882; P14115; P62270; P62911; Q9CXW4; P61514; P61255; P99027; P62754; P62242; Q8BP67; P27659; P63017; P25444; P62717; P14206; P86048; P62264; P47955; P63276; O88569; P47963; Q9CZX8; Q9D8E6; P97351; P62849; P97461; P35979; P41105; P19253; P62908; P14869; Q9CR57; P14148; P62983; P12970; P62889; P62274; P62281; Q9CQR2; P60867	284	61	10	0.0352113	0.163934
9.5566e-07	3.39259e-05	GO:0003677	m	4	DNA binding	100041230; 625328; 69386; 104721; 664960; 665433; 665596; 665622; 13211; 319165; 80838; 319159; 319160; 16906; 50708; 50709; 19989; 53322; 56702; 319155; 319156; 319157; 319158; 319161; 319164; 319166; 319167; 319170; 319171; 319172; 319176; 319180; 319183; 319185; 319187; 319191; 53379; 320332; 26914; 27050; 97122; 326619; 326620	Q9QZQ8; O70133; P15864; P14148; P81117; P02301; O88569; P14733; Q64523; P43276; P10853; P62806; Q91VR5; P62908; P43274; P43275; C0HKE1	2180	64	10	0.00458716	0.15625
6.61593e-06	0.000156577	GO:0003723	m	4	RNA binding	67025; 67115; 67300; 67332; 67427; 67891; 100862455; 100044627; 69878; 104721; 269261; 11837; 12317; 13211; 276770; 15481; 68193; 16898; 65019; 19941; 19946; 19981; 19989; 20044; 20084; 20091; 20103; 20104; 20382; 20383; 26905; 22121; 22143; 227613; 53379; 108121; 105244208; 27050; 27176; 27207; 27367; 192196; 229279	O70133; P62830; P62320; Q9Z0N1; Q9CXW4; P61514; P61255; P62754; Q8BP67; P27659; P63017; P62307; P25444; P62281; P62264; Q91VR5; O88569; P62270; Q7TNC4; P68372; Q9D8E6; P97351; P97461; P35979; P19253; P05213; P62908; P14869; Q8BG05; Q9CR57; P63242; P14148; P14211; P12970; P62889; Q62093; Q68FD5; P60867; Q9D883; P84104	1110	67	10	0.00900901	0.149254
1.4278e-06	1.4278e-05	GO:0000788	c	4	nuclear nucleosome	100041230; 69386; 319159; 319160; 50709; 319155; 319156; 319157; 319158; 319161; 320332; 97122; 326619; 326620	P62806; P43274	40	14	2	0.05	0.142857
2.43215e-07	1.79979e-05	GO:0006518	b	4	peptide metabolic process	66481; 66483; 67025; 67115; 67186; 20088; 67427; 67891; 100862455; 100044627; 269261; 270106; 238217; 76808; 11837; 11848; 12317; 78294; 12759; 13211; 276770; 14694; 15481; 68193; 16785; 16898; 65019; 19941; 19943; 19946; 19951; 19981; 19982; 19989; 20044; 20068; 20084; 20085; 20090; 20091; 20103; 20104; 20116; 26905; 22121; 56040; 105244208; 26451; 27050; 27176; 27207; 27367	O70133; P62830; P68040; P83882; P14115; Q9QUI0; P62270; P62911; Q9CXW4; P61514; P61255; P99027; P62754; P62242; Q8BP67; P27659; P63017; P25444; P62717; P14206; P86048; P62264; P47955; P63276; P47963; Q9CZX8; Q9D8E6; P97351; P62849; P97461; P35979; Q9Z0N1; Q06890; P41105; P19253; P62908; P14869; Q9CR57; P63242; P14148; P14211; P62983; P12970; P62889; P62274; P62281; Q9CQR2; P60867	783	80	10	0.0127714	0.125
1.64141e-10	3.0366e-09	GO:1990904	c	2	ribonucleoprotein complex	66481; 66483; 67025; 67115; 67186; 20088; 67332; 67427; 67891; 100862455; 100044627; 69878; 104721; 269261; 269523; 270106; 238217; 76808; 11461; 11837; 12317; 78294; 13211; 14694; 15481; 68193; 16785; 16898; 65019; 19941; 19943; 19946; 19951; 19981; 19982; 19989; 20044; 20068; 20084; 20085; 20090; 20091; 20103; 20104; 20116; 20382; 53379; 22121; 56040; 108121; 105244208; 26451; 27050; 27176; 272…	O70133; P62830; P68040; P83882; P14115; P27659; P62320; P62911; Q9CXW4; P61514; P61255; P99027; P62754; P62242; Q8BP67; Q62093; P63017; P62307; P25444; P62717; P14206; P86048; P62264; Q8BG05; P47955; Q91VR5; P63276; O88569; P47963; Q7TNC4; Q9CZX8; Q9D8E6; P97351; P62849; P97461; P35979; P41105; P19253; P62908; P14869; Q01853; P62270; Q9CR57; P14148; P14211; P62983; P12970; P62889; P60710; P62274;…	877	82	10	0.0114025	0.121951
0.000262155	0.00196616	GO:0005654	c	4	nucleoplasm	100041230; 67025; 67332; 100862455; 68263; 69386; 100044627; 67680; 104721; 269523; 665596; 665622; 11461; 12313; 12314; 12315; 78294; 13007; 13211; 14694; 319159; 319160; 16691; 16898; 16905; 16906; 65019; 19941; 20085; 20382; 20383; 319155; 319156; 319157; 319158; 319161; 319180; 319183; 319185; 319187; 53379; 320332; 108121; 192196; 97122; 326619; 326620; 229279	O70133; P62830; P68040; Q9CQA3; P62320; Q9CXW4; P61255; P25444; Q8BG05; P10853; P14733; O88569; Q7TNC4; P0DP26; Q9CZX8; P97315; P62806; Q9D051; Q01853; P48678; P62983; Q91VR5; P60710; Q62093; P11679; Q9D883; P84104	2959	85	10	0.00337952	0.117647
1.518e-05	0.00061272	GO:0043603	b	4	cellular amide metabolic process	66481; 66483; 67025; 67115; 67186; 20088; 67427; 67891; 100862455; 68263; 100044627; 269261; 270106; 238217; 76808; 11837; 11848; 12317; 78294; 12759; 13211; 276770; 14694; 15356; 15481; 68193; 16785; 16898; 65019; 52538; 19941; 19943; 19946; 19951; 19981; 19982; 19989; 20044; 20068; 20084; 20085; 20090; 20091; 20103; 20104; 20116; 26905; 22121; 56040; 56451; 105244208; 26451; 27050; 27176; 27207…	O70133; Q9WUM5; P62830; P68040; P83882; P14115; Q9QUI0; P62270; P62911; Q9CXW4; P61514; P61255; P99027; P62754; P62242; Q8BP67; P27659; P63017; P25444; P62717; P14206; P86048; P62264; P47955; P63276; Q8BWT1; P47963; Q9CZX8; Q9D8E6; P38060; P62849; P97461; P35979; Q9Z0N1; Q06890; P41105; P19253; Q9D051; P62908; P14869; Q9CR57; P63242; P14148; P14211; P62983; P12970; P62889; P62274; P62281; Q9CQR2;…	1011	96	10	0.0098912	0.104167
4.54039e-14	3.40529e-12	GO:0003676	m	3	nucleic acid binding	100041230; 67025; 67115; 67300; 67332; 67427; 67891; 100862455; 625328; 69386; 100044627; 69878; 104721; 269261; 664960; 665433; 665596; 665622; 11837; 12317; 13211; 319165; 276770; 80838; 15481; 68193; 319159; 319160; 16898; 16906; 50708; 50709; 65019; 19941; 19946; 19981; 19989; 20044; 20084; 20091; 20103; 20104; 20382; 20383; 53322; 53379; 26905; 22121; 22143; 227613; 56702; 319155; 319156; 31…	O70133; P62830; Q64523; Q8BG05; P62320; Q9Z0N1; Q9CXW4; P61514; P61255; P62754; Q8BP67; P27659; P63017; P62307; P25444; P62281; P62264; P10853; Q91VR5; P43274; P43275; P43276; P62270; Q7TNC4; P68372; Q9D8E6; P97351; P97461; P35979; P19253; P05213; P62806; P15864; P62908; P14869; P14733; C0HKE1; Q9CR57; P63242; Q9QZQ8; P14148; P81117; P02301; P14211; P12970; P62889; Q62093; Q68FD5; P60867; Q9D883;…	3555	118	10	0.00281294	0.0847458
1.20834e-08	1.81251e-07	GO:0031981	c	4	nuclear lumen	100041230; 67025; 67332; 67628; 100862455; 68263; 69386; 100044627; 67680; 104721; 269261; 269523; 270106; 665433; 665596; 665622; 11461; 11737; 12313; 12314; 12315; 18477; 78294; 13007; 13211; 319165; 14694; 80838; 15481; 15526; 319159; 319160; 16668; 16691; 16898; 16905; 16906; 50708; 50709; 65019; 19941; 20044; 20085; 20091; 20104; 20382; 20383; 56702; 319155; 319156; 319157; 319158; 319161; 3…	O70133; P15864; P62830; P68040; Q9CQA3; Q64523; P62320; Q9CXW4; P35700; P61255; P62754; P27659; P63017; P25444; Q8BG05; O35381; P62264; P10853; Q01853; P43274; P43275; P43276; P47963; Q7TNC4; P0DP26; Q9CZX8; Q9EST5; P97351; P35979; P62806; Q9D051; P97315; Q91VR5; C0HKE1; P38647; Q9QZQ8; P48678; P62908; P62983; P14733; O88569; P60710; Q62093; P05784; P11679; Q9D883; P84104	3843	128	10	0.00260213	0.078125
2.23166e-06	0.000123857	GO:0034645	b	4	cellular macromolecule biosynthetic process	100041230; 66481; 66483; 67025; 67115; 67186; 20088; 67427; 67891; 100862455; 66075; 69386; 100044627; 269261; 269523; 270106; 74117; 238217; 76808; 11837; 11848; 12317; 78294; 12759; 12842; 13211; 276770; 14645; 14694; 80838; 15481; 68193; 319159; 319160; 16785; 16898; 17002; 17842; 50708; 50709; 65019; 19941; 19943; 19946; 19951; 19981; 19982; 19989; 20044; 20068; 20084; 20085; 20090; 20091; 20…	O70133; P62830; P68040; P83882; P62806; Q99JY9; P14115; Q9QUI0; P62270; P62911; P62889; Q9CXW4; P61514; P61255; P99027; P62754; P62242; Q8BP67; P27659; P15105; P63017; P25444; P62717; P14206; P86048; P04939; P62264; P47955; Q01853; P43274; P43275; P43276; P47963; Q9CZX8; Q9D8E6; P97351; P08071; P62849; P97461; P35979; Q9Z0N1; Q06890; P41105; P19253; Q9CRB9; P15864; P62908; P14869; Q9CR57; P63242;…	4427	141	10	0.00225887	0.070922
1.71418e-06	0.000108728	GO:0009059	b	4	macromolecule biosynthetic process	100041230; 66481; 66483; 67025; 67115; 67186; 20088; 67300; 67427; 67891; 100862455; 66075; 69386; 100044627; 104721; 269261; 269523; 270106; 74117; 238217; 76808; 11837; 11848; 12317; 78294; 12759; 12842; 13211; 276770; 14645; 14694; 80838; 15481; 68193; 319159; 319160; 16785; 16898; 17002; 17842; 50708; 50709; 65019; 19941; 19943; 19946; 19951; 19981; 19982; 19989; 20044; 20068; 20084; 20085; 2…	O70133; P62830; P68040; P83882; P62806; Q99JY9; P14115; Q9QUI0; P62270; P62911; P62889; Q9CXW4; P61514; P61255; P99027; P62754; P62242; Q8BP67; P27659; P15105; P63017; P25444; P62717; P14206; P86048; P04939; P62264; Q68FD5; Q91VR5; P43274; P43275; P43276; P47963; Q9CZX8; Q9D8E6; P97351; P08071; P62849; P97461; P35979; Q9Z0N1; Q06890; P41105; P19253; P47955; Q9CRB9; P15864; P62908; P14869; Q01853;…	4561	145	10	0.0021925	0.0689655
4.75295e-07	6.73335e-06	GO:0044428	c	3	nuclear part	100041230; 67025; 67332; 67628; 100862455; 68263; 69386; 100044627; 69878; 67680; 104721; 269261; 269523; 270106; 665433; 665596; 665622; 11461; 11737; 12313; 12314; 12315; 12317; 18477; 78294; 13007; 13211; 319165; 276770; 14694; 14828; 80838; 15481; 15526; 319159; 319160; 16668; 16691; 16898; 16905; 16906; 50708; 50709; 65019; 19941; 20044; 20085; 20091; 20104; 20382; 20383; 53322; 53379; 56702…	O70133; P15864; P62830; P68040; Q9CQA3; Q64523; P62320; Q9CXW4; P35700; P61255; P62754; P27659; P63017; P62307; P25444; Q8BG05; O35381; P62264; P10853; Q01853; P43274; P43275; P43276; P47963; Q7TNC4; P0DP26; Q9CZX8; Q9EST5; P97351; P35979; P62806; Q9D051; P97315; Q91VR5; C0HKE1; P38647; P63242; Q9QZQ8; P48678; P81117; P62908; P14211; P62983; P14733; O88569; P60710; Q62093; P05784; P20029; P11679;…	4327	149	10	0.00231107	0.0671141
1.48146e-05	0.00061272	GO:0010467	b	4	gene expression	100041230; 66481; 66483; 67025; 67115; 67186; 20088; 67332; 67427; 67838; 67891; 100862455; 66075; 69386; 100044627; 69878; 104721; 269261; 270106; 74117; 238217; 76808; 11837; 11848; 12317; 78294; 12759; 12842; 13211; 276770; 14694; 80838; 15481; 68193; 319159; 319160; 16785; 16898; 16905; 17002; 17842; 50708; 50709; 18792; 65019; 19941; 19943; 19946; 19951; 19981; 19982; 19989; 20044; 20068; 20…	O70133; P62830; P68040; P06869; P83882; P62806; Q99JY9; P14115; Q9QUI0; P27659; P62320; P62911; P62889; Q9CXW4; P61514; P61255; P99027; P62754; P62242; Q8BP67; Q62093; P63017; P62307; P25444; P62717; P14206; P86048; P04939; P62264; Q99KV1; P47955; Q91VR5; P43274; P43275; P43276; P47963; Q7TNC4; Q9CZX8; Q9D8E6; P97351; P08071; P62849; P97461; P35979; Q9Z0N1; Q06890; P41105; P19253; Q9CRB9; P15864;…	5017	167	10	0.00199322	0.0598802
5.157e-06	6.36031e-05	GO:0043233	c	2	organelle lumen	100041230; 67025; 67332; 67628; 67838; 100862455; 68263; 69386; 100044627; 67680; 104721; 269261; 269523; 270106; 105245; 110826; 665433; 665596; 665622; 11363; 11461; 11737; 110323; 12313; 12314; 12315; 12317; 18477; 78294; 12759; 13007; 13211; 319165; 14694; 14827; 14828; 80838; 15356; 15481; 15526; 319159; 319160; 16668; 16691; 16898; 16905; 16906; 50708; 50709; 18453; 65019; 52538; 19941; 200…	Q91VD9; O70133; P15864; Q9WUM5; P62830; P68040; Q9CQA3; Q64523; Q91W90; P62320; Q9CXW4; P35700; P61255; P62754; P09103; P27659; P63017; P25444; Q8BG05; P51174; O35381; P62264; Q99KV1; Q9DCJ5; P10853; Q01853; Q921H8; P43274; P43275; P43276; P47963; Q7TNC4; P0DP26; Q9CZX8; Q9EST5; P38060; Q9QZQ8; P35979; Q06890; Q922Q8; P62806; P27773; Q9D051; P97315; Q91VR5; C0HKE1; P38647; Q9DCW4; P56391; P48678;…	4363	181	10	0.002292	0.0552486
5.157e-06	6.26208e-05	GO:0070013	c	3	intracellular organelle lumen	100041230; 67025; 67332; 67628; 67838; 100862455; 68263; 69386; 100044627; 67680; 104721; 269261; 269523; 270106; 105245; 110826; 665433; 665596; 665622; 11363; 11461; 11737; 110323; 12313; 12314; 12315; 12317; 18477; 78294; 12759; 13007; 13211; 319165; 14694; 14827; 14828; 80838; 15356; 15481; 15526; 319159; 319160; 16668; 16691; 16898; 16905; 16906; 50708; 50709; 18453; 65019; 52538; 19941; 200…	Q91VD9; O70133; P15864; Q9WUM5; P62830; P68040; Q9CQA3; Q64523; Q91W90; P62320; Q9CXW4; P35700; P61255; P62754; P09103; P27659; P63017; P25444; Q8BG05; P51174; O35381; P62264; Q99KV1; Q9DCJ5; P10853; Q01853; Q921H8; P43274; P43275; P43276; P47963; Q7TNC4; P0DP26; Q9CZX8; Q9EST5; P38060; Q9QZQ8; P35979; Q06890; Q922Q8; P62806; P27773; Q9D051; P97315; Q91VR5; C0HKE1; P38647; Q9DCW4; P56391; P48678;…	4362	181	10	0.00229253	0.0552486
4.01102e-06	7.01929e-05	GO:1901363	m	2	heterocyclic compound binding	100041230; 67025; 67115; 67300; 67332; 67427; 67891; 100862455; 625328; 264895; 69386; 100044627; 69878; 104721; 269261; 269523; 74117; 110826; 664960; 665433; 665596; 665622; 11363; 11461; 11837; 11848; 12317; 18477; 12716; 13211; 269951; 13861; 14263; 319165; 276770; 14645; 14828; 80838; 15356; 15481; 15502; 15526; 68193; 319159; 319160; 16898; 16906; 50708; 50709; 65019; 19941; 19946; 19981; 1…	O70133; Q9WUM5; P62830; P38060; Q64523; Q8VCW8; Q99JY9; Q9QUI0; Q8BG05; P62320; Q9Z0N1; Q9CXW4; P35700; P61255; P62754; Q8BP67; P27659; P15105; P63017; P62307; P54071; P63037; P51174; P25444; P62264; P21981; P10853; Q01853; P43274; P43275; P43276; P62270; Q7TNC4; P68372; Q9D8E6; P30275; P49290; O88569; P97461; P35979; P19253; P05213; P62806; P15864; P62908; P14869; Q91VR5; C0HKE1; Q9CR57; P38647;…	5609	195	10	0.00178285	0.0512821
1.63695e-05	0.000190978	GO:0097159	m	2	organic cyclic compound binding	100041230; 67025; 67115; 67300; 67332; 67427; 67891; 100862455; 625328; 264895; 69386; 100044627; 69878; 104721; 269261; 269523; 74117; 110826; 664960; 665433; 665596; 665622; 11363; 11461; 11837; 11848; 12317; 18477; 12716; 13211; 269951; 13861; 14263; 319165; 276770; 14645; 14828; 80838; 15356; 15481; 15502; 15526; 68193; 319159; 319160; 16898; 16906; 50708; 50709; 65019; 19941; 19946; 19981; 1…	O70133; Q9WUM5; P62830; P38060; Q64523; Q8VCW8; Q99JY9; Q9QUI0; Q8BG05; P62320; Q9Z0N1; Q9CXW4; P35700; P61255; P62754; Q8BP67; P27659; P15105; P63017; P62307; P54071; P63037; P51174; P25444; P62264; P21981; P10853; Q01853; P43274; P43275; P43276; P62270; Q7TNC4; P68372; Q9D8E6; P30275; P49290; O88569; P97461; P35979; P19253; P05213; P62806; P15864; P62908; P14869; Q91VR5; C0HKE1; Q9CR57; P38647;…	5714	199	10	0.00175009	0.0502513
8.99498e-13	2.21876e-11	GO:0043228	c	2	non-membrane-bounded organelle	100041230; 66481; 66483; 67025; 67115; 67186; 20088; 67300; 67427; 67628; 67891; 100862455; 625328; 69386; 100044627; 104721; 110310; 269261; 269523; 66809; 270106; 74117; 238217; 406219; 664960; 665433; 665596; 665622; 76577; 76808; 11461; 11837; 11848; 12313; 12314; 12315; 18477; 78294; 12759; 13007; 13211; 319165; 14694; 80838; 15481; 15502; 15526; 68193; 319159; 319160; 16660; 16668; 16691; 1…	Q60605; O70133; Q3TDN2; P62830; P68040; P83882; Q9Z2T6; Q99JY9; P14115; Q9QUI0; P27659; P14733; P62911; P14206; Q9CXW4; P35700; Q9D8E6; P62270; P99027; Q9DCV7; P12970; P62242; Q8BP67; Q6IMF0; Q8BG05; P63017; P25444; P62717; P63037; P86048; P62264; P43276; P10853; Q68FD5; Q91VR5; P61255; P43274; P43275; P05977; P47963; Q61765; P47955; P0DP26; Q9CZX8; P68372; Q9EST5; P97351; P62908; P62849; P62754;…	4333	204	10	0.00230787	0.0490196
8.99498e-13	1.91143e-11	GO:0043232	c	3	intracellular non-membrane-bounded organelle	100041230; 66481; 66483; 67025; 67115; 67186; 20088; 67300; 67427; 67628; 67891; 100862455; 625328; 69386; 100044627; 104721; 110310; 269261; 269523; 66809; 270106; 74117; 238217; 406219; 664960; 665433; 665596; 665622; 76577; 76808; 11461; 11837; 11848; 12313; 12314; 12315; 18477; 78294; 12759; 13007; 13211; 319165; 14694; 80838; 15481; 15502; 15526; 68193; 319159; 319160; 16660; 16668; 16691; 1…	Q60605; O70133; Q3TDN2; P62830; P68040; P83882; Q9Z2T6; Q99JY9; P14115; Q9QUI0; P27659; P14733; P62911; P14206; Q9CXW4; P35700; Q9D8E6; P62270; P99027; Q9DCV7; P12970; P62242; Q8BP67; Q6IMF0; Q8BG05; P63017; P25444; P62717; P63037; P86048; P62264; P43276; P10853; Q68FD5; Q91VR5; P61255; P43274; P43275; P05977; P47963; Q61765; P47955; P0DP26; Q9CZX8; P68372; Q9EST5; P97351; P62908; P62849; P62754;…	4315	204	10	0.0023175	0.0490196
0.000111279	0.000910465	GO:0005634	c	4	nucleus	100041230; 67025; 67332; 67628; 67838; 67891; 100862455; 68263; 625328; 66075; 69386; 100044627; 69878; 67680; 104721; 269261; 269523; 270106; 74117; 238217; 664960; 665433; 665596; 665622; 11461; 11737; 11837; 11848; 12313; 12314; 12315; 12317; 18477; 78294; 12759; 13007; 13211; 319165; 276770; 14694; 14827; 14828; 80838; 15481; 15502; 15526; 319159; 319160; 16668; 16691; 16785; 16898; 16905; 16…	O70133; P15864; P62830; P68040; Q9CQA3; Q64523; P62806; Q99JY9; Q9QUI0; Q8BG05; P62320; P14206; Q9CXW4; P35700; Q9D8E6; P62754; P27659; P63017; P62307; P25444; P63037; P86048; O35381; P62264; Q99KV1; P10853; Q91VR5; P61255; P43274; P43275; P43276; P47963; Q7TNC4; P0DP26; Q9CZX8; Q9EST5; P97351; P62908; P04939; Q922Q8; P35979; Q06890; Q9CRB9; Q9D051; P97315; P14869; Q01853; C0HKE1; P63101; P38647;…	6959	205	10	0.00143699	0.0487805
3.7219e-06	5.5084e-05	GO:0044446	c	2	intracellular organelle part	100041230; 66414; 66481; 66483; 66576; 67025; 67115; 67186; 20088; 67300; 67332; 67427; 67628; 67838; 67891; 100862455; 68263; 625328; 66075; 69386; 100044627; 69878; 67680; 104721; 110310; 269261; 269523; 66809; 270106; 74117; 74325; 238217; 105245; 406219; 110826; 664960; 665433; 665596; 665622; 76577; 76808; 11363; 11461; 11737; 11837; 12010; 110323; 12313; 12314; 12315; 12317; 18477; 12716; 7…	Q60605; Q91VD9; Q9WUM5; Q9WUM4; Q99JY9; P14115; P62911; P01887; Q9D051; P99027; Q9DCV7; Q8BP67; P63017; P62307; P54071; P99028; O35381; Q99KV1; P10853; Q9Z2T6; P43274; P43275; P43276; Q9CZX8; P97461; P35979; P15864; Q01853; P63242; P02301; P68040; P27659; Q9CQR2; P97872; P62983; P62320; Q9CXW4; P62281; P61255; Q6IMF0; Q7TMF3; P51174; P25444; Q9CZ13; P14733; P0DP26; P30275; Q6IRU5; P62754; P97315;…	8349	331	10	0.00119775	0.0302115
0.000828545	0.00875891	GO:0043229	c	2	intracellular organelle	100041230; 66414; 66481; 66483; 66576; 67025; 67115; 67186; 20088; 67300; 67332; 67427; 67628; 67838; 67891; 100862455; 68263; 625328; 264895; 66075; 331046; 69386; 100044627; 69878; 67680; 235674; 104721; 110310; 269261; 269523; 66809; 270106; 74117; 74325; 238217; 105245; 406219; 110826; 664960; 665433; 665596; 665622; 76577; 76808; 11363; 11461; 12843; 11737; 11837; 11848; 12010; 110323; 12111…	Q60605; Q91VD9; Q01149; Q9WUM5; Q9WUM4; Q99JY9; P14115; P62911; P01887; P15864; P99027; Q9DCV7; Q8BP67; P15105; P63017; P62307; P04939; P99028; O35381; Q99KV1; P10853; Q9Z2T6; P43274; P43275; P43276; Q9CZX8; P97461; P08071; P35979; Q9D051; Q01853; P63242; P02301; P68040; P11087; P27659; Q9CQR2; P97872; P62983; P62320; Q8VCH0; Q9CXW4; P62281; P61255; Q6IMF0; Q7TMF3; P63037; P51174; P25444; Q9CZ13;…	12181	396	10	0.000820951	0.0252525
0.000517733	0.0164195	GO:0042273	b	4	ribosomal large subunit biogenesis	67025; 67115; 269261; 238217; 11837; 68193; 19941; 19989; 27176; 27367	P14148; Q8BP67; Q9CXW4; P12970; P35979; P86048; P27659; P61255; P14869; Q9CR57	76	11	1	0.0131579	0.0909091
0.000565593	0.0167416	GO:1903706	b	4	regulation of hemopoiesis	100041230; 69386; 11848; 12010; 15526; 319159; 319160; 17002; 319155; 319156; 319157; 319158; 319161; 320332; 97122; 326619; 326620	P62806; P38647; P01887; P08071; Q9QUI0	413	23	1	0.00242131	0.0434783
0.000724988	0.0739488	GO:0044085	b	2	cellular component biogenesis	100041230; 66481; 66576; 67025; 67115; 20088; 67300; 67332; 67628; 625328; 69386; 69878; 269261; 269523; 74117; 74325; 238217; 664960; 665596; 665622; 11363; 12843; 11837; 11848; 12317; 12759; 12842; 13033; 13211; 14645; 14688; 14694; 80838; 15356; 15526; 68193; 319159; 319160; 16691; 16785; 16898; 50708; 50709; 19941; 19989; 20044; 20068; 20085; 20103; 20104; 20116; 26905; 68375; 22121; 22631; 5…	Q01149; O70133; Q9WUM4; P62874; Q99JY9; Q9QUI0; P62320; Q9Z0N1; Q9CXW4; P61255; P86048; P62754; Q8BP67; P15105; P62307; P25444; P62242; P99028; P14206; P51174; P62264; Q9DCJ5; P10853; Q68FD5; Q01853; P43274; P43275; P43276; Q7TNC4; P18242; Q9EST5; P38060; P62849; Q6IRU5; P97461; P35979; Q06890; P19253; P62806; P15864; P62908; P14869; Q9CR57; P38647; Q9QZQ8; P63101; P14148; P63276; P02301; P14211;…	3082	155	1	0.000324465	0.00645161
0.000796352	0.0663627	GO:0006996	b	3	organelle organization	100041230; 67025; 67300; 67628; 625328; 66075; 69386; 104721; 269261; 269523; 66809; 74117; 238217; 664960; 665433; 665596; 665622; 76577; 11461; 11837; 11848; 12313; 12314; 12315; 12317; 13007; 13033; 13211; 319165; 407785; 80838; 15356; 15481; 68193; 319159; 319160; 16668; 16691; 16785; 16898; 16905; 17842; 50708; 50709; 52538; 20044; 20085; 20103; 53379; 68375; 22143; 227613; 22631; 56702; 319…	Q91VD9; O70133; Q3TDN2; Q9WUM4; P05213; Q64523; P62806; Q99JY9; Q9QUI0; Q9CZX8; Q9CXW4; P97461; Q9D952; Q8BP67; P63017; P25444; P14206; P86048; P04939; P62264; Q9DCJ5; P10853; Q91VR5; P43274; P43275; P43276; P0DP26; P18242; P68372; Q9EST5; P38060; P62908; P35979; P52503; Q9CRB9; P15864; P97315; P14869; Q01853; C0HKE1; P63101; Q9QZQ8; P48678; Q9D312; P02301; P14211; Q8BWT1; P60710; P27659; P05784;…	3662	165	1	0.000273075	0.00606061
0.000906902	0.0251665	GO:0042274	b	4	ribosomal small subunit biogenesis	66481; 20088; 16785; 16898; 20044; 20068; 20085; 20103; 20104; 20116; 105244208	P62754; P62849; P97461; P25444; P62242; P14206; P62264; Q9CZX8; Q9CQR2; P63276	65	13	1	0.0153846	0.0769231
0.0013019	0.0813687	GO:0002251	b	3	organ or tissue specific immune response	665596; 665622; 17002; 319180; 319183; 319185; 319187	P08071; P10853	78	7	1	0.0128205	0.142857
0.0013019	0.0320207	GO:0002227	b	4	innate immune response in mucosa	665596; 665622; 17002; 319180; 319183; 319185; 319187	P08071; P10853	63	7	1	0.015873	0.142857
0.0013019	0.0320207	GO:0002385	b	4	mucosal immune response	665596; 665622; 17002; 319180; 319183; 319185; 319187	P08071; P10853	76	7	1	0.0131579	0.142857
0.00137026	0.0112666	GO:0098984	c	2	neuron to neuron synapse	67115; 67891; 100862455; 100044627; 269261; 76808; 11461; 11837; 15481; 65019; 19946; 19989; 20044; 20084; 20085; 22631; 27050; 229279	Q9CZX8; Q9D8E6; P14148; P62830; P63017; P62717; P35979; P60710; P62264; P63101; P62270; P62908; P62889; P14869; Q8BG05; Q9CR57	438	26	1	0.00228311	0.0384615
0.00137026	0.0112666	GO:0099572	c	2	postsynaptic specialization	67115; 67891; 100862455; 100044627; 269261; 76808; 11461; 11837; 15481; 65019; 19946; 19989; 20044; 20084; 20085; 22631; 27050; 229279	Q9CZX8; Q9D8E6; P14148; P62830; P63017; P62717; P35979; P60710; P62264; P63101; P62270; P62908; P62889; P14869; Q8BG05; Q9CR57	447	26	1	0.00223714	0.0384615
0.00137026	0.0116472	GO:0014069	c	3	postsynaptic density	67115; 67891; 100862455; 100044627; 269261; 76808; 11461; 11837; 15481; 65019; 19946; 19989; 20044; 20084; 20085; 22631; 27050; 229279	Q9CZX8; Q9D8E6; P14148; P62830; P63017; P62717; P35979; P60710; P62264; P63101; P62270; P62908; P62889; P14869; Q8BG05; Q9CR57	410	26	1	0.00243902	0.0384615
0.00137026	0.0116472	GO:0032279	c	3	asymmetric synapse	67115; 67891; 100862455; 100044627; 269261; 76808; 11461; 11837; 15481; 65019; 19946; 19989; 20044; 20084; 20085; 22631; 27050; 229279	Q9CZX8; Q9D8E6; P14148; P62830; P63017; P62717; P35979; P60710; P62264; P63101; P62270; P62908; P62889; P14869; Q8BG05; Q9CR57	414	26	1	0.00241546	0.0384615
0.00137026	0.0320207	GO:0071826	b	4	ribonucleoprotein complex subunit organization	67025; 67332; 69878; 269261; 269523; 238217; 11837; 13211; 68193; 16785; 16898; 20044; 20085; 20103; 26905; 22121; 27367; 192196	Q7TNC4; O70133; P97461; Q8BP67; P14869; P62307; P25444; P35979; P86048; P27659; P62264; Q9CZX8; P19253; P62320; Q9Z0N1; Q01853; P14206; Q9CXW4	244	26	1	0.00409836	0.0384615
0.00164853	0.0824267	GO:0043933	b	3	protein-containing complex subunit organization	100041230; 66576; 67025; 67300; 67332; 67628; 100862455; 625328; 69386; 100044627; 69878; 269261; 269523; 74117; 74325; 238217; 664960; 665596; 665622; 11363; 12843; 11837; 11848; 12317; 12759; 12842; 13211; 276770; 14645; 14688; 14694; 80838; 15356; 15481; 68193; 319159; 319160; 16785; 16898; 50708; 50709; 65019; 20044; 20085; 20103; 26905; 68375; 22121; 56702; 319155; 319156; 319157; 319158; 31…	Q01149; O70133; P62830; P62874; Q99JY9; Q9QUI0; P62320; Q9Z0N1; Q9CXW4; P97461; P86048; Q8BP67; P15105; P63017; P62307; P25444; P99028; P14206; P51174; P62264; Q9DCJ5; P10853; Q01853; P43274; P43275; P43276; Q7TNC4; Q9CZX8; Q9EST5; P38060; Q6IRU5; P35979; Q06890; P19253; P62806; P15864; P62908; P14869; P63242; Q9QZQ8; P02301; P14211; P68040; P11087; P27659; P21981; Q68FD5	2008	134	1	0.000498008	0.00746269
0.00254287	0.0564517	GO:0051093	b	4	negative regulation of developmental process	100041230; 67628; 67838; 69386; 269951; 74117; 11848; 12010; 12317; 15526; 319159; 319160; 16905; 17002; 53322; 319155; 319156; 319157; 319158; 319161; 320332; 23790; 97122; 326619; 326620	P38647; Q99KV1; P14211; Q9EST5; Q9WUM4; P08071; P54071; Q99JY9; Q9QUI0; P62806; P01887; P81117; P48678	1089	41	1	0.000918274	0.0243902
0.00273546	0.0186722	GO:0005730	c	4	nucleolus	67025; 67628; 100862455; 100044627; 269261; 270106; 18477; 13211; 15481; 15526; 16668; 50709; 65019; 19941; 20044; 20085; 20091; 20104; 105244208; 26914; 27050; 27367	P38647; P62754; O70133; Q9EST5; P62830; P63017; P43274; P62264; P35979; P27659; P05784; Q9CZX8; P97351; Q9QZQ8; P62908; P61255; Q9CXW4; P35700; P47963	942	35	1	0.00106157	0.0285714
0.00296061	0.0186722	GO:0042788	c	4	polysomal ribosome	66481; 67025; 76808; 13211; 68193; 19946; 20090; 27176	O70133; Q8BP67; P12970; P62717; P62889; P62274; Q9CQR2; Q9CXW4	30	9	1	0.0333333	0.111111
0.00308025	0.0651252	GO:0090304	b	4	nucleic acid metabolic process	100041230; 66481; 67025; 67115; 20088; 67332; 67838; 100862455; 66075; 69386; 100044627; 69878; 104721; 269523; 74117; 11848; 12317; 12759; 12842; 13211; 80838; 15481; 319159; 319160; 16785; 16905; 17002; 17842; 50708; 50709; 65019; 19941; 19989; 20044; 20068; 20085; 20104; 20116; 20382; 20383; 56702; 319155; 319156; 319157; 319158; 319161; 53379; 320332; 108121; 105244208; 26914; 27050; 27176; 1…	O70133; P62830; P62806; Q99JY9; Q9QUI0; Q8BG05; P62320; Q9CXW4; P61255; P62754; P63017; P62307; P04939; P62242; P14206; P62264; Q99KV1; Q91VR5; P43274; P43275; P43276; Q7TNC4; Q9CZX8; P08071; P62849; P62908; Q06890; Q9CRB9; P15864; Q01853; Q9CR57; Q9QZQ8; P48678; P14148; P63276; P14211; P12970; P11087; Q62093; Q9CQR2; Q9D883; O88569; P84104	4712	115	1	0.000212224	0.00869565
0.00311203	0.0186722	GO:0005829	c	4	cytosol	66414; 66481; 66483; 67025; 67115; 67186; 20088; 67300; 67332; 67427; 67689; 67891; 100862455; 11429; 100044627; 69878; 104721; 269261; 269523; 66809; 269951; 270106; 74325; 238217; 110826; 665596; 665622; 76808; 11461; 11837; 11848; 12010; 12313; 12314; 12315; 12317; 12336; 18477; 78294; 12759; 14263; 14645; 14694; 14828; 15481; 15502; 68193; 16668; 16785; 16898; 17842; 65019; 19941; 19943; 1994…	P25444; Q9WUM5; P62830; P68040; Q9CZ13; Q80VQ0; P83882; P21981; P14115; Q9QUI0; P27659; P62320; P62911; P01887; P14206; Q9CXW4; P35700; P61255; P99027; P62754; P62242; Q8BP67; Q62093; P15105; P63017; P62307; P54071; P62717; Q7TMF3; P63037; P86048; P04939; P62264; P63101; P10853; Q68FD5; Q91VR5; P63276; O88569; P47963; P47955; P0DP26; Q9CZX8; Q9D952; Q9D8E6; P97351; P62849; Q6IRU5; P05784; P97461;…	3748	190	1	0.000266809	0.00526316
0.00360953	0.0728469	GO:0065003	b	4	protein-containing complex assembly	100041230; 66576; 67025; 67300; 67332; 67628; 625328; 69386; 69878; 269261; 269523; 74117; 74325; 238217; 664960; 665596; 665622; 11363; 12843; 11837; 11848; 12317; 12759; 12842; 13211; 14645; 14688; 14694; 80838; 15356; 68193; 319159; 319160; 16785; 16898; 50708; 50709; 20044; 20085; 20103; 26905; 68375; 22121; 56702; 319155; 319156; 319157; 319158; 319161; 319180; 319183; 319185; 319187; 320332…	Q01149; O70133; P62874; Q99JY9; Q9QUI0; P62320; Q9Z0N1; Q9CXW4; P97461; P86048; Q8BP67; P15105; P62307; P25444; P99028; P14206; P51174; P62264; Q9DCJ5; P10853; Q01853; P43274; P43275; P43276; Q7TNC4; Q9CZX8; Q9EST5; P38060; Q6IRU5; P35979; Q06890; P19253; P62806; P15864; P62908; P14869; Q9QZQ8; P02301; P14211; P68040; P11087; P27659; P21981; Q68FD5	1785	125	1	0.000560224	0.008
0.00487411	0.0940915	GO:0051726	b	4	regulation of cell cycle	67300; 67628; 100862455; 100044627; 11461; 11848; 12313; 12314; 12315; 12317; 14694; 15481; 68193; 16906; 65019; 19941; 20104; 105244208; 26914	P0DP26; Q9EST5; Q8BP67; P62830; P63017; P14211; P68040; P62754; P60710; Q68FD5; Q9QUI0; Q9QZQ8; P14733; P61255	987	30	1	0.00101317	0.0333333
0.00527841	0.0355093	GO:0044424	c	2	intracellular part	100041230; 66414; 66481; 66483; 66576; 67025; 67115; 67186; 20088; 67300; 67332; 67427; 67628; 67689; 67838; 67891; 100862455; 68263; 625328; 264895; 66075; 331046; 69386; 100044627; 69878; 67680; 235674; 104721; 110310; 269261; 269523; 66809; 270106; 74117; 74325; 238217; 105245; 406219; 110826; 664960; 665433; 665596; 665622; 76577; 76808; 11363; 11461; 12843; 11737; 11837; 11848; 12010; 110323…	Q60605; Q91VD9; Q01149; Q9WUM5; Q9WUM4; Q80VQ0; Q99JY9; P14115; P62911; P01887; P15864; P99027; Q9DCV7; Q8BP67; P15105; P63017; P62307; P54071; P99028; O35381; Q99KV1; P10853; Q9Z2T6; P43274; P43275; P43276; Q9CZX8; P97461; P08071; P35979; Q9D051; Q01853; P63242; P02301; P68040; P11087; P27659; Q9CQR2; P97872; P62983; P62874; P62320; Q8VCH0; Q9CXW4; P62281; P61255; Q6IMF0; Q7TMF3; P63037; P51174;…	13894	421	1	7.19735e-05	0.0023753
0.00527841	0.0355093	GO:0005622	c	2	intracellular	100041230; 66414; 66481; 66483; 66576; 67025; 67115; 67186; 20088; 67300; 67332; 67427; 67628; 67689; 67838; 67891; 100862455; 68263; 625328; 264895; 66075; 331046; 69386; 100044627; 69878; 67680; 235674; 104721; 110310; 269261; 269523; 66809; 270106; 74117; 74325; 238217; 105245; 406219; 110826; 664960; 665433; 665596; 665622; 76577; 76808; 11363; 11461; 12843; 11737; 11837; 11848; 12010; 110323…	Q60605; Q91VD9; Q01149; Q9WUM5; Q9WUM4; Q80VQ0; Q99JY9; P14115; P62911; P01887; P15864; P99027; Q9DCV7; Q8BP67; P15105; P63017; P62307; P54071; P99028; O35381; Q99KV1; P10853; Q9Z2T6; P43274; P43275; P43276; Q9CZX8; P97461; P08071; P35979; Q9D051; Q01853; P63242; P02301; P68040; P11087; P27659; Q9CQR2; P97872; P62983; P62874; P62320; Q8VCH0; Q9CXW4; P62281; P61255; Q6IMF0; Q7TMF3; P63037; P51174;…	13899	421	1	7.19476e-05	0.0023753
0.00603078	0.173398	GO:0019904	m	3	protein domain specific binding	100041230; 67300; 69386; 269523; 11848; 12313; 12314; 12315; 14694; 14828; 15481; 15502; 319159; 319160; 22631; 319155; 319156; 319157; 319158; 319161; 320332; 108121; 97122; 326619; 326620; 21817	P0DP26; P63101; P21981; P63017; P68040; P63037; P20029; Q68FD5; Q9QUI0; P62806; Q01853; Q9D883	812	45	1	0.00123153	0.0222222
0.00636766	0.271589	GO:0007049	b	2	cell cycle	67300; 67628; 100862455; 100044627; 269523; 74117; 11461; 11848; 12313; 12314; 12315; 12317; 14694; 15481; 68193; 16906; 65019; 19941; 20104; 20382; 22143; 227613; 105244208; 26914; 27050	P0DP26; P68372; Q9EST5; Q8BP67; P62830; P63017; P14211; P68040; P62754; P62908; P60710; Q62093; Q99JY9; Q68FD5; Q9QUI0; P05213; Q9QZQ8; Q01853; P14733; P61255	1678	43	1	0.000595948	0.0232558
0.00693593	0.173398	GO:0031491	m	3	nucleosome binding	625328; 664960; 80838; 50708; 50709; 56702; 26914	Q9QZQ8; P02301; P15864; P43274; P43275; P43276	66	8	1	0.0151515	0.125
0.00693593	0.123113	GO:0031492	m	4	nucleosomal DNA binding	625328; 664960; 80838; 50708; 50709; 56702; 26914	Q9QZQ8; P02301; P15864; P43274; P43275; P43276	39	8	1	0.025641	0.125
0.00703075	0.130069	GO:1901566	b	4	organonitrogen compound biosynthetic process	66481; 66483; 67025; 67115; 67186; 20088; 67300; 67427; 67891; 100862455; 68263; 100044627; 269261; 269523; 269951; 270106; 238217; 76808; 11837; 11848; 12317; 78294; 13211; 276770; 14645; 14694; 68193; 16785; 16898; 65019; 19941; 19943; 19946; 19951; 19981; 19982; 19989; 20044; 20068; 20084; 20085; 20090; 20091; 20103; 20104; 20116; 26905; 22121; 56040; 105244208; 26451; 27050; 27176; 27207; 273…	O70133; P62830; P68040; P83882; P14115; Q9QUI0; P62270; P62911; Q9CXW4; P61514; P61255; P99027; P62754; P62242; Q8BP67; P27659; P15105; P54071; P62717; P14206; P86048; P25444; P62264; Q68FD5; Q01853; P63276; P47963; Q9CZX8; Q9D8E6; P97351; P62849; P97461; P35979; Q9Z0N1; P41105; P19253; P47955; Q9D051; P62908; P14869; Q9CR57; P63242; P14148; P14211; P62983; P12970; P62889; P62274; P62281; Q9CQR2;…	1649	111	1	0.000606428	0.00900901
0.00736286	0.0454043	GO:0098794	c	2	postsynapse	67115; 67891; 100862455; 100044627; 269261; 74117; 74325; 76808; 11461; 11837; 11848; 15481; 65019; 19946; 19989; 20044; 20084; 20085; 53379; 22631; 27050; 229279	Q9CZX8; Q9D8E6; P14148; P62830; P63017; P63101; Q6IRU5; P62717; P35979; P60710; P62264; Q99JY9; Q9QUI0; Q8BG05; P62270; P62908; P62889; P14869; O88569; Q9CR57	759	37	1	0.00131752	0.027027
0.00820907	0.271589	GO:0022402	b	2	cell cycle process	67300; 67628; 100862455; 100044627; 269523; 74117; 11848; 12313; 12314; 12315; 12317; 68193; 16906; 65019; 19941; 20104; 105244208; 26914; 27050	P0DP26; Q9EST5; Q8BP67; P62830; P14211; P62754; P62908; Q99JY9; Q68FD5; Q9QUI0; Q9QZQ8; Q01853; P14733; P61255	1115	31	1	0.000896861	0.0322581
0.00883908	0.0503148	GO:0030672	c	2	synaptic vesicle membrane	67300; 74325; 12313; 12314; 12315	Q6IRU5; P0DP26; Q68FD5	126	5	1	0.00793651	0.2
0.00883908	0.0497198	GO:0099501	c	4	exocytic vesicle membrane	67300; 74325; 12313; 12314; 12315	Q6IRU5; P0DP26; Q68FD5	126	5	1	0.00793651	0.2
0.00894212	0.33283	GO:0034641	b	3	cellular nitrogen compound metabolic process	100041230; 66414; 66481; 66483; 66576; 67025; 67115; 67186; 20088; 67332; 67427; 67838; 67891; 100862455; 68263; 66075; 69386; 100044627; 69878; 104721; 269261; 269523; 270106; 74117; 238217; 76808; 11363; 11837; 11848; 12317; 78294; 12759; 12842; 13211; 269951; 407785; 276770; 14694; 80838; 15356; 15481; 68193; 319159; 319160; 16785; 16898; 16905; 17002; 17842; 50708; 50709; 65019; 52538; 19941;…	Q91VD9; O70133; Q9WUM5; P62830; P68040; P83882; P62806; Q99JY9; P14115; Q7TMF3; P27659; P62320; P62911; P62889; Q9CXW4; P15864; P61255; P99027; P62754; P62242; Q8BP67; Q62093; P63017; P62307; P51174; P62717; P99028; P14206; P86048; P54071; P62264; Q99KV1; Q9DCJ5; Q9CZ13; P47955; Q01853; P43274; P43275; P43276; P47963; Q7TNC4; Q9CZX8; Q9D8E6; P38060; P08071; P62849; P97461; P35979; Q9Z0N1; P25444;…	6009	220	1	0.000166417	0.00454545

## Sheet: S6D_Figure5c_Ribosomal
Table S6D-Supplemental Table for Figure 5c: Ribosomal Protein Line Plot
Significantly decreased ribosomal proteins were identified in large stones when compared to sand
		Stone	Normalized
UniProt Ids	Genes	Group	Peak Area
O88569	Hnrnpa2b1	sand	80.4257
P12970	Rpl7a	sand	95.7499
P14115	Rpl27a	sand	57.5094
P14148	Rpl7	sand	17.014
P14206	Rpsa	sand	81.0481
P14869	Rplp0	sand	67.9338
P19253	Rpl13a	sand	66.7031
P25444	Rps2	sand	134.256
P27659	Rpl3	sand	71.8538
P35979	Rpl12	sand	53.1776
P41105	Rpl28	sand	177.14
P47955	Rplp1	sand	92.1563
P47962	Rpl5	sand	56.4837
P47963	Rpl13	sand	116.083
P47964	Rpl36	sand	135.192
P60867	Rps20	sand	69.4341
P61255	Rpl26	sand	16.2236
P61514	Rpl37a	sand	131.569
P62242	Rps8	sand	200.81
P62264	Rps14	sand	101.764
P62270	Rps18	sand	90.7168
P62274	Rps29	sand	115.461
P62281	Rps11	sand	91.4094
P62307	Snrpf	sand	27.8832
P62320	Snrpd3	sand	13.6851
P62702	Rps4x	sand	44.6001
P62717	Rpl18a	sand	39.8326
P62754	Rps6	sand	111.352
P62830	Rpl23	sand	114.866
P62849	Rps24	sand	91.6002
P62889	Rpl30	sand	104.821
P62908	Rps3	sand	35.3243
P62911	Rpl32	sand	42.9784
P62983	Rps27a	sand	84.6019
P63276	Rps17	sand	117.227
P63323	Rps12	sand	105.03
P83882	Rpl36a	sand	163.151
P86048;Q6ZWV3	Rpl10l;Rpl10	sand	215.575
P97351	Rps3a	sand	80.4475
P97461	Rps5	sand	53.9596
P99027	Rplp2	sand	130.282
Q8BG05	Hnrnpa3	sand	64.9751
Q8BP67	Rpl24	sand	68.9502
Q91VI7	Rnh1	sand	17.5722
Q9CQR2	Rps21	sand	148.37
Q9CR57	Rpl14	sand	49.5715
Q9CXW4	Rpl11	sand	31.0805
Q9CZX8	Rps19	sand	31.9799
Q9D8E6	Rpl4	sand	99.737
Q9JJH1	Rnase4	sand	26.119
O88569	Hnrnpa2b1	large	11.7929
P12970	Rpl7a	large	43.647
P14115	Rpl27a	large	18.4889
P14148	Rpl7	large	5.21071
P14206	Rpsa	large	45.402
P14869	Rplp0	large	30.5199
P19253	Rpl13a	large	36.6387
P25444	Rps2	large	26.195
P27659	Rpl3	large	18.9415
P35979	Rpl12	large	17.122
P41105	Rpl28	large	73.9528
P47955	Rplp1	large	24.8707
P47962	Rpl5	large	51.9511
P47963	Rpl13	large	58.1665
P47964	Rpl36	large	36.1845
P60867	Rps20	large	22.427
P61255	Rpl26	large	8.06488
P61514	Rpl37a	large	19.2131
P62242	Rps8	large	83.6972
P62264	Rps14	large	26.9083
P62270	Rps18	large	25.3832
P62274	Rps29	large	17.1385
P62281	Rps11	large	41.6185
P62307	Snrpf	large	5.24418
P62320	Snrpd3	large	7.74923
P62702	Rps4x	large	34.3227
P62717	Rpl18a	large	20.1598
P62754	Rps6	large	37.3113
P62830	Rpl23	large	39.0457
P62849	Rps24	large	25.5999
P62889	Rpl30	large	24.8112
P62908	Rps3	large	20.2434
P62911	Rpl32	large	23.9384
P62983	Rps27a	large	17.5217
P63276	Rps17	large	45.72
P63323	Rps12	large	41.9442
P83882	Rpl36a	large	36.3896
P86048;Q6ZWV3	Rpl10l;Rpl10	large	110.745
P97351	Rps3a	large	27.8772
P97461	Rps5	large	10.9777
P99027	Rplp2	large	32.9013
Q8BG05	Hnrnpa3	large	29.7119
Q8BP67	Rpl24	large	32.8616
Q91VI7	Rnh1	large	43.6916
Q9CQR2	Rps21	large	46.7828
Q9CR57	Rpl14	large	24.1442
Q9CXW4	Rpl11	large	8.81969
Q9CZX8	Rps19	large	8.73725
Q9D8E6	Rpl4	large	49.94
Q9JJH1	Rnase4	large	6.47277
